# Supplementary material for: Systematic identification of novel cancer genes through analysis of deep shRNA perturbation screens
Source: Nucleic Acids Res. 2021 Jul 27;49(15):8488–504. doi: 10.1093/nar/gkab627 (PMC8421231; doi:10.1093/nar/gkab627)
Supplement: gkab627_Supplemental_Files [file gkab627_supplemental_files.zip]

Archive with 8 entries (8 files):
- Montazeri et al. Supplementary Data 1.pdf
- Montazeri et al. Supplementary Materials.pdf
- Montazeri et al. Supplementary Table S1.xlsx
- Montazeri et al. Supplementary Table S2.docx
- Montazeri et al. Supplementary Table S3.xlsx
- Montazeri et al. Supplementary Table S4.xlsx
- Montazeri et al. Supplementary Table S5.xlsx
- Montazeri et al. Supplementary Table S6.xlsx
