# Supplementary material for: Systematic identification of novel cancer genes through analysis of deep shRNA perturbation screens
Source: Nucleic Acids Res. 2021 Jul 27;49(15):8488–504. doi: 10.1093/nar/gkab627 (PMC8421231; doi:10.1093/nar/gkab627)
Supplement: gkab627_Supplemental_Files [file gkab627_supplemental_files.zip › Montazeri et al. Supplementary Table S1.xlsx]

## Sheet: legend
Supplementary Table S1: Significant APSiC hits from pan-cancer analyses
a. Missense mutational cancer genes
#wt(ATARiS)	Number of wild-type cell lines with an ATARiS value in the DRIVE dataset
#mut(ATARiS)	Number of mutant (missense) cell lines with an ATARiS value in the DRIVE dataset
pvalue(ATARiS)	APSiC p-value using the ATARiS value from the DRIVE dataset
is_significant(ATARiS)	APSiC (ATARiS) is significant after correction for multiple testing
#wt(ATARiS,LOH)	Number of wild-type cell lines (with GISTIC and LOH data) with an ATARiS value in the DRIVE dataset
#mut(ATARiS,LOH)	Number of mutant (missense) cell lines associated with a deleterious mutation or LOH with an ATARiS value in the DRIVE dataset
pvalue(ATARiS,LOH)	APSiC p-value using the ATARiS value from the DRIVE dataset, between mut(ATARIS,LOH) and wt(ATARIS,LOH)
is_significant(ATARiS,LOH)	APSiC (ATARiS,LOH) is significant after correction for multiple testing
wt_median(DEMETER2)	Median gene score of wild-type cell lines in the DEMETER2 dataset
wt_IQR(DEMETER2)	IQR of gene scores of wild-type cell lines in the DEMETER2 dataset
mut_median(DEMETER2)	Median gene score of mutant (missense) cell lines in the DEMETER2 dataset
mut_IQR(DEMETER2)	IQR of gene scores of mutant (missense) cell lines in the DEMETER2 dataset
MissenseDnDs	dN/dS where dN is the number of missense mutations and dS is the number of synonymous mutations
intogen_gene_role	Mutational driver gene in IntOGen
tcga_missense_mutation_frequency	Frequency of missense mutations in TCGA
tcga_nrSamplesInMutData	Number of samples with mutation data in TCGA
b. Non-missense mutational cancer genes
#wt(ATARiS)	Number of wild-type cell lines with an ATARiS value in the DRIVE dataset
#mut(ATARiS)	Number of mutant (non-missense) cell lines with an ATARiS value in the DRIVE dataset
pvalue(ATARiS)	APSiC p-value using the ATARiS value from the DRIVE dataset
is_significant(ATARiS)	APSiC (ATARiS) is significant after correction for multiple testing
#wt(ATARiS,LOH)	Number of wild-type cell lines (with GISTIC and LOH data) with an ATARiS value in the DRIVE dataset
#mut(ATARiS,LOH)	Number of mutant (non-missense) cell lines associated with a second deleterious mutation or LOH with an ATARiS value in the DRIVE dataset
pvalue(ATARiS,LOH)	APSiC p-value using the ATARiS value from the DRIVE dataset, between mut(ATARIS,LOH) and wt(ATARIS,LOH)
is_significant(ATARiS,LOH)	APSiC (ATARiS,LOH) is significant after correction for multiple testing
wt_median(DEMETER2)	Median gene score of wild-type cell lines in the DEMETER2 dataset
wt_IQR(DEMETER2)	IQR of gene scores of wild-type cell lines in the DEMETER2 dataset
mut_median(DEMETER2)	Median gene score of mutant (non-missense) cell lines in the DEMETER2 dataset
mut_IQR(DEMETER2)	IQR of gene scores of mutant (non-missense) cell lines in the DEMETER2 dataset
NonmissenseDnDs	dN/dS where dN is the number of non-missense mutations and dS is the number of synonymous mutations
intogen_gene_role	Mutational driver gene in IntOGen
tcga_nonmissense_mutation_frequency	Frequency of non-missense mutations in TCGA
tcga_nrSamplesInMutData	Number of samples with mutation data in TCGA
c. Amplified cancer genes
#wt(ATARiS)	Number of wild-type cell lines with an ATARiS value in the DRIVE dataset
#mut(ATARiS)	Number of mutant (amplification) cell lines with an ATARiS value in the DRIVE dataset
pvalue(ATARiS)	APSiC p-value using the ATARiS value from the DRIVE dataset
is_significant(ATARiS)	APSiC (ATARiS) is significant after correction for multiple testing
wt_median(DEMETER2)	Median gene score of wild-type cell lines in the DEMETER2 dataset
wt_IQR(DEMETER2)	IQR of gene scores of wild-type cell lines in the DEMETER2 dataset
mut_median(DEMETER2)	Median gene score of mutant (amplification) cell lines in the DEMETER2 dataset
mut_IQR(DEMETER2)	IQR of gene scores of mutant (amplification) cell lines in the DEMETER2 dataset
intogen_gene_role	Mutational driver gene in IntOGen
tcga_amplification_frequency	Frequency of amplifications in TCGA
tcga_nrSamplesInGisticData	Number of samples with GISTIC2 data in TCGA

## Sheet: a. missense cancer genes
	#wt(ATARiS)	#mut(ATARiS)	pvalue(ATARiS)	is_significant(ATARiS)	#wt(ATARiS,LOH)	#mut(ATARiS,LOH)	pvalue(ATARiS,LOH)	is_significant(ATARiS,LOH)	wt_median(DEMETER2)	wt_IQR(DEMETER2)	mut_median(DEMETER2)	mut_IQR(DEMETER2)	MissenseDnDs	intogen_gene_role	tcga_missense_mutation_frequency	tcga_nrSamplesInMutData
TP53	98	181	7.34732e-56	yes	97	137	7.30774e-61	yes	0.643693	0.672733	-0.183318	0.167005	42.4	ACC_LoF,ALL_LoF,AML_LoF,AN_LoF,ANGS_LoF,BC_LoF,BLCA_LoF,BLY_LoF,BRCA_LoF,CESC_LoF,CH_LoF,CLL_LoF,CM_LoF,COREAD_LoF,DLBCL_LoF,ESCA_LoF,EWS_LoF,GBM_LoF,HC_LoF,HGG_LoF,HNSC_LoF,LEIS_LoF,LGG_LoF,LUAD_LoF,LUSC_LoF,LY_LoF,MBL_LoF,MESO_LoF,MM_LoF,NHLY_LoF,NSCLC_LoF,NSPH_LoF,OS_LoF,OV_LoF,PAAD_LoF,PAIS_LoF,PIA_LoF,PRAD_LoF,RCCC_LoF,RCH_LoF,RPC_LoF,S_LoF,SBCC_LoF,SCLC_LoF,SSCC_LoF,ST_LoF,THCA_LoF,THYM_LoF…	0.277698	8322
KRAS	264	78	4.12574e-50	yes	263	18	1.83804e-15	yes	-0.0557062	0.170689	-0.813923	1.06396	28.6667	ALL_Act,AML_Act,AN_Act,BC_Act,BCNET_Act,BLCA_Act,BRCA_Act,CESC_Act,CH_Act,CLL_Act,CM_Act,COREAD_Act,DLBCL_Act,ESCA_Act,HC_Act,LUAD_Act,MGCT_Act,MM_Act,NSCLC_Act,OV_Act,PAAD_Act,PAIS_Act,PIA_Act,PRAD_Act,RPC_Act,ST_Act,THCA_Act,UCEC_Act,UCS_Act	0.0851959	8322
BRAF	280	63	7.96924e-19	yes	280	8	4.83981e-06	yes	0.08677	0.1388	-0.51886	1.10848	7.5	BLCA_Act,BRCA_Act,CLL_Act,CM_Act,COREAD_Act,DLBCL_Act,GBM_Act,HGG_Act,LGG_Act,LUAD_Act,LUSC_Act,MM_Act,NSCLC_Act,OV_Act,PIA_Act,PRAD_Act,RPC_Act,THCA_Act,UCEC_Act	0.0833934	8322
NRAS	313	26	9.32493e-13	yes	312	2	0.28508	no	-0.00388305	0.101956	-0.971274	1.19742	10.3333	ALL_Act,AML_Act,ANGS_Act,CH_Act,CLL_Act,CM_Act,COREAD_Act,GBM_Act,HC_Act,LGG_Act,LUAD_Act,LUSC_Act,MGCT_Act,MM_Act,NSPH_Act,OV_Act,PAAD_Act,PRAD_Act,THCA_Act,THYM_Act,UCEC_Act	0.0304013	8322
CTNNB1	326	23	9.7743e-13	yes	325	7	6.72911e-05	yes	0.000313222	0.163259	-1.34188	1.61284	5.4	ACC_Act,COREAD_Act,HBC_Act,HC_Act,LUAD_Act,MBL_Act,NSCLC_Act,PIA_Act,PRAD_Act,RHBDS_Act,SBCC_Act,ST_Act,UCEC_Act,WT_Act	0.0400144	8322
PIK3CA	279	49	2.17022e-11	yes	278	4	0.0414917	yes	-0.0749241	0.16409	-0.370439	0.382275	13.4	ACY_Act,AN_Act,ANGS_Act,BLCA_Act,BRCA_Act,CESC_Act,CH_Act,CM_Act,COREAD_Act,EPD_Act,ESCA_Act,GBM_Act,HC_Act,HGG_Act,HNSC_Act,LEIS_Act,LGG_Act,LUAD_Act,LUSC_Act,MBL_Act,MESO_Act,MGCT_Act,NSCLC_Act,OS_Act,OV_Act,PAAD_Act,PIA_Act,PRAD_Act,RCCC_Act,RPC_Act,S_Act,SBCC_Act,ST_Act,UCEC_Act,UCS_Act,VV_Act	0.136746	8322
DDX27	321	10	1.05484e-05	yes					-0.743918	0.415252	-1.12624	0.51184	5.5		0.0103341	8322
MDM2	337	8	2.92424e-05	yes					0.142592	0.336171	-0.258882	0.336606	9	LEIS_Act	0.00552752	8322
RNF40	345	14	7.49754e-05	yes					-0.287365	0.262405	-0.40425	0.167552	1.6		0.0135785	8322
MMS22L	327	17	7.55659e-05	yes	326	4	0.0902395	no	-0.736085	0.365198	-0.95139	0.510333	3		0.0174237	8322
CCNK	330	7	0.000111036	yes					-0.718536	0.411667	-1.05254	0.353192	3.66667		0.00372507	8322
LRP1B	214	114	0.000158279	yes	213	19	0.0147066	yes	0.0752388	0.135328	0.0655403	0.122969	3.87037	AML_LoF,AN_LoF,BRCA_LoF,CH_LoF,CLL_LoF,CM_LoF,COREAD_LoF,ESCA_LoF,GBM_LoF,HC_LoF,HNSC_LoF,LUAD_LoF,LUSC_LoF,MBL_LoF,MGCT_LoF,MM_LoF,NB_LoF,NSCLC_LoF,OS_LoF,OV_LoF,PAAD_LoF,PRAD_LoF,RCCC_LoF,RHBDS_LoF,SBCC_LoF,SCLC_LoF,ST_LoF,THCA_LoF,UCS_LoF,UVM_LoF	0.123408	8322

## Sheet: b. non-missense cancer genes
	#wt(ATARiS)	#mut(ATARiS)	pvalue(ATARiS)	is_significant(ATARiS)	#wt(ATARiS,LOH)	#mut(ATARiS,LOH)	pvalue(ATARiS,LOH)	is_significant(ATARiS,LOH)	wt_median(DEMETER2)	wt_IQR(DEMETER2)	mut_median(DEMETER2)	mut_IQR(DEMETER2)	NonmissenseDnDs	intogen_gene_role	tcga_nonmissense_mutation_frequency	tcga_nrSamplesInMutData
TP53	98	100	7.49725e-52	yes	97	69	4.86048e-49	yes	0.643693	0.672733	-0.21045	0.184779	21.6	ACC_LoF,ALL_LoF,AML_LoF,AN_LoF,ANGS_LoF,BC_LoF,BLCA_LoF,BLY_LoF,BRCA_LoF,CESC_LoF,CH_LoF,CLL_LoF,CM_LoF,COREAD_LoF,DLBCL_LoF,ESCA_LoF,EWS_LoF,GBM_LoF,HC_LoF,HGG_LoF,HNSC_LoF,LEIS_LoF,LGG_LoF,LUAD_LoF,LUSC_LoF,LY_LoF,MBL_LoF,MESO_LoF,MM_LoF,NHLY_LoF,NSCLC_LoF,NSPH_LoF,OS_LoF,OV_LoF,PAAD_LoF,PAIS_LoF,PIA_LoF,PRAD_LoF,RCCC_LoF,RCH_LoF,RPC_LoF,S_LoF,SBCC_LoF,SCLC_LoF,SSCC_LoF,ST_LoF,THCA_LoF,THYM_LoF…	0.162581	8322
APC	285	36	9.01894e-06	yes	284	18	0.00201425	yes	0.0115381	0.180432	-0.143235	0.30624	3.75	AN_LoF,BC_LoF,CH_LoF,CM_LoF,COREAD_LoF,ESCA_LoF,HC_LoF,NSCLC_LoF,PRAD_LoF,SBCC_LoF,SSCC_LoF,ST_LoF,UVM_LoF,VV_LoF	0.0782264	8322
TTK	322	15	2.85694e-05	yes					-0.623736	0.471068	-0.908102	0.406225	2.71429		0.00829128	8322
PTEN	300	30	5.21535e-05	yes	300	19	8.41252e-05	yes	0.0555645	0.155178	-0.0198036	0.104111	13.3333	BLCA_LoF,BRCA_LoF,CESC_LoF,CH_LoF,CM_LoF,COREAD_LoF,ESCA_LoF,GBM_LoF,HC_LoF,HGG_LoF,HNSC_LoF,LGG_LoF,LUSC_LoF,MBL_LoF,NSCLC_LoF,OS_LoF,OV_LoF,PAIS_LoF,PIA_LoF,PRAD_LoF,RCCC_LoF,RCH_LoF,RPC_LoF,S_LoF,ST_LoF,THCA_LoF,UCEC_LoF,UCS_LoF	0.0633261	8322
MMS22L	327	11	5.82333e-05	yes					-0.736085	0.365198	-1.24144	0.404701	2.5		0.0036049	8322
GEMIN5	329	8	9.63842e-05	yes					-0.693155	0.386292	-1.12978	0.373458	0.9		0.00420572	8322
USP7	338	4	0.000138256	yes					-0.228093	0.441607	-0.950387	0.27982	1.2		0.00348474	8322
NOL11	331	6	0.000271291	yes					-0.463601	0.347411	-0.828754	0.507213	2.33333		0.00216294	8322

## Sheet: c. amplified cancer genes
	#wt(ATARiS)	#mut(ATARiS)	pvalue(ATARiS)	is_significant(ATARiS)	wt_median(DEMETER2)	wt_IQR(DEMETER2)	mut_median(DEMETER2)	mut_IQR(DEMETER2)	intogen_gene_role	tcga_amplification_frequency	tcga_nrSamplesInGisticData
KRAS	264	31	4.46257e-13	yes	-0.0557062	0.170689	-0.653578	0.857371	ALL_Act,AML_Act,AN_Act,BC_Act,BCNET_Act,BLCA_Act,BRCA_Act,CESC_Act,CH_Act,CLL_Act,CM_Act,COREAD_Act,DLBCL_Act,ESCA_Act,HC_Act,LUAD_Act,MGCT_Act,MM_Act,NSCLC_Act,OV_Act,PAAD_Act,PAIS_Act,PIA_Act,PRAD_Act,RPC_Act,ST_Act,THCA_Act,UCEC_Act,UCS_Act	0.0272277	8888
CDK4	338	14	3.86763e-06	yes	-0.0506826	0.311352	-0.404038	1.37626	CM_Act	0.0270027	8888
BRAF	280	16	2.35175e-05	yes	0.08677	0.1388	-0.0616148	0.657632	BLCA_Act,BRCA_Act,CLL_Act,CM_Act,COREAD_Act,DLBCL_Act,GBM_Act,HGG_Act,LGG_Act,LUAD_Act,LUSC_Act,MM_Act,NSCLC_Act,OV_Act,PIA_Act,PRAD_Act,RPC_Act,THCA_Act,UCEC_Act	0.0136139	8888
IL6	324	31	0.000130835	yes	-0.0120204	0.153848	-0.167123	0.19842		0.0122637	8888
TLK2	326	20	0.000135686	yes	-0.0194241	0.164132	-0.0782152	0.17444		0.0199145	8888
MITF	335	11	0.000175564	yes	0.0782682	0.0895777	-0.554027	0.623543		0.00652565	8888
