# Supplementary material for: Systematic identification of novel cancer genes through analysis of deep shRNA perturbation screens
Source: Nucleic Acids Res. 2021 Jul 27;49(15):8488–504. doi: 10.1093/nar/gkab627 (PMC8421231; doi:10.1093/nar/gkab627)
Supplement: gkab627_Supplemental_Files [file gkab627_supplemental_files.zip › Montazeri et al. Supplementary Table S3.xlsx]

## Sheet: legend
Supplementary Table S3: Significant mutation-level APSiC hits
a-b. Pan-cancer and cancer type analyses
#wt(ATARiS)	Number of wild-type cell lines with an ATARiS value in the DRIVE dataset
#mut(ATARiS)	Number of mutant (missense) cell lines with an ATARiS value in the DRIVE dataset
pvalue(ATARiS)	APSiC p-value using the ATARiS value from the DRIVE dataset
is_significant(ATARiS)	APSiC (ATARiS) is significant after correction for multiple testing
wt_median(DEMETER2)	Median gene score of wild-type cell lines in the DEMETER2 dataset
wt_IQR(DEMETER2)	IQR of gene scores of wild-type cell lines in the DEMETER2 dataset
mut_median(DEMETER2)	Median gene score of mutant (missense) cell lines in the DEMETER2 dataset
mut_IQR(DEMETER2)	IQR of gene scores of mutant (missense) cell lines in the DEMETER2 dataset
intogen_gene_role	Mutational driver gene in IntOGen
tcga_missense_mutation_frequency	Frequency of missense mutations in TCGA
tcga_nrSamplesInMutData	Number of samples with mutation data in TCGA

## Sheet: a. pan-cancer
	#wt(ATARiS)	#mut(ATARiS)	pvalue(ATARiS)	is_significant(ATARiS)	wt_median(DEMETER2)	wt_IQR(DEMETER2)	mut_median(DEMETER2)	mut_IQR(DEMETER2)	intogen_gene_role	tcga_missense_mutation_frequency	tcga_nrSamplesInMutData
KRAS_p.G12	264	58	1.70608e-46	yes	-0.0557062	0.170689	-0.955754	0.915742	ALL_Act,AML_Act,AN_Act,BC_Act,BCNET_Act,BLCA_Act,BRCA_Act,CESC_Act,CH_Act,CLL_Act,CM_Act,COREAD_Act,DLBCL_Act,ESCA_Act,HC_Act,LUAD_Act,MGCT_Act,MM_Act,NSCLC_Act,OV_Act,PAAD_Act,PAIS_Act,PIA_Act,PRAD_Act,RPC_Act,ST_Act,THCA_Act,UCEC_Act,UCS_Act	0.0630858	8322
BRAF_p.V600	280	42	4.63488e-28	yes	0.08677	0.1388	-0.822526	0.717689	BLCA_Act,BRCA_Act,CLL_Act,CM_Act,COREAD_Act,DLBCL_Act,GBM_Act,HGG_Act,LGG_Act,LUAD_Act,LUSC_Act,MM_Act,NSCLC_Act,OV_Act,PIA_Act,PRAD_Act,RPC_Act,THCA_Act,UCEC_Act	0.0659697	8322
TP53_p.R273	98	27	3.06097e-22	yes	0.643693	0.672733	-0.241302	0.249293	ACC_LoF,ALL_LoF,AML_LoF,AN_LoF,ANGS_LoF,BC_LoF,BLCA_LoF,BLY_LoF,BRCA_LoF,CESC_LoF,CH_LoF,CLL_LoF,CM_LoF,COREAD_LoF,DLBCL_LoF,ESCA_LoF,EWS_LoF,GBM_LoF,HC_LoF,HGG_LoF,HNSC_LoF,LEIS_LoF,LGG_LoF,LUAD_LoF,LUSC_LoF,LY_LoF,MBL_LoF,MESO_LoF,MM_LoF,NHLY_LoF,NSCLC_LoF,NSPH_LoF,OS_LoF,OV_LoF,PAAD_LoF,PAIS_LoF,PIA_LoF,PRAD_LoF,RCCC_LoF,RCH_LoF,RPC_LoF,S_LoF,SBCC_LoF,SCLC_LoF,SSCC_LoF,ST_LoF,THCA_LoF,THYM_LoF…	0.0288392	8322
NRAS_p.Q61	313	21	5.41682e-12	yes	-0.00388305	0.101956	-1.17416	1.08056	ALL_Act,AML_Act,ANGS_Act,CH_Act,CLL_Act,CM_Act,COREAD_Act,GBM_Act,HC_Act,LGG_Act,LUAD_Act,LUSC_Act,MGCT_Act,MM_Act,NSPH_Act,OV_Act,PAAD_Act,PRAD_Act,THCA_Act,THYM_Act,UCEC_Act	0.0228311	8322
TP53_p.R248	98	11	3.29384e-10	yes	0.643693	0.672733	-0.237644	0.151581	ACC_LoF,ALL_LoF,AML_LoF,AN_LoF,ANGS_LoF,BC_LoF,BLCA_LoF,BLY_LoF,BRCA_LoF,CESC_LoF,CH_LoF,CLL_LoF,CM_LoF,COREAD_LoF,DLBCL_LoF,ESCA_LoF,EWS_LoF,GBM_LoF,HC_LoF,HGG_LoF,HNSC_LoF,LEIS_LoF,LGG_LoF,LUAD_LoF,LUSC_LoF,LY_LoF,MBL_LoF,MESO_LoF,MM_LoF,NHLY_LoF,NSCLC_LoF,NSPH_LoF,OS_LoF,OV_LoF,PAAD_LoF,PAIS_LoF,PIA_LoF,PRAD_LoF,RCCC_LoF,RCH_LoF,RPC_LoF,S_LoF,SBCC_LoF,SCLC_LoF,SSCC_LoF,ST_LoF,THCA_LoF,THYM_LoF…	0.0239125	8322
TP53_p.H179	98	6	1.73675e-09	yes	0.643693	0.672733	-0.13664	0.069434	ACC_LoF,ALL_LoF,AML_LoF,AN_LoF,ANGS_LoF,BC_LoF,BLCA_LoF,BLY_LoF,BRCA_LoF,CESC_LoF,CH_LoF,CLL_LoF,CM_LoF,COREAD_LoF,DLBCL_LoF,ESCA_LoF,EWS_LoF,GBM_LoF,HC_LoF,HGG_LoF,HNSC_LoF,LEIS_LoF,LGG_LoF,LUAD_LoF,LUSC_LoF,LY_LoF,MBL_LoF,MESO_LoF,MM_LoF,NHLY_LoF,NSCLC_LoF,NSPH_LoF,OS_LoF,OV_LoF,PAAD_LoF,PAIS_LoF,PIA_LoF,PRAD_LoF,RCCC_LoF,RCH_LoF,RPC_LoF,S_LoF,SBCC_LoF,SCLC_LoF,SSCC_LoF,ST_LoF,THCA_LoF,THYM_LoF…	0.00805095	8322
TP53_p.R175	98	8	3.9156e-09	yes	0.643693	0.672733	-0.206774	0.124678	ACC_LoF,ALL_LoF,AML_LoF,AN_LoF,ANGS_LoF,BC_LoF,BLCA_LoF,BLY_LoF,BRCA_LoF,CESC_LoF,CH_LoF,CLL_LoF,CM_LoF,COREAD_LoF,DLBCL_LoF,ESCA_LoF,EWS_LoF,GBM_LoF,HC_LoF,HGG_LoF,HNSC_LoF,LEIS_LoF,LGG_LoF,LUAD_LoF,LUSC_LoF,LY_LoF,MBL_LoF,MESO_LoF,MM_LoF,NHLY_LoF,NSCLC_LoF,NSPH_LoF,OS_LoF,OV_LoF,PAAD_LoF,PAIS_LoF,PIA_LoF,PRAD_LoF,RCCC_LoF,RCH_LoF,RPC_LoF,S_LoF,SBCC_LoF,SCLC_LoF,SSCC_LoF,ST_LoF,THCA_LoF,THYM_LoF…	0.019106	8322
TP53_p.Y220	98	6	2.8059e-08	yes	0.643693	0.672733	-0.201514	0.129387	ACC_LoF,ALL_LoF,AML_LoF,AN_LoF,ANGS_LoF,BC_LoF,BLCA_LoF,BLY_LoF,BRCA_LoF,CESC_LoF,CH_LoF,CLL_LoF,CM_LoF,COREAD_LoF,DLBCL_LoF,ESCA_LoF,EWS_LoF,GBM_LoF,HC_LoF,HGG_LoF,HNSC_LoF,LEIS_LoF,LGG_LoF,LUAD_LoF,LUSC_LoF,LY_LoF,MBL_LoF,MESO_LoF,MM_LoF,NHLY_LoF,NSCLC_LoF,NSPH_LoF,OS_LoF,OV_LoF,PAAD_LoF,PAIS_LoF,PIA_LoF,PRAD_LoF,RCCC_LoF,RCH_LoF,RPC_LoF,S_LoF,SBCC_LoF,SCLC_LoF,SSCC_LoF,ST_LoF,THCA_LoF,THYM_LoF…	0.00877193	8322
TP53_p.R158	98	6	3.2711e-08	yes	0.643693	0.672733	-0.195589	0.114523	ACC_LoF,ALL_LoF,AML_LoF,AN_LoF,ANGS_LoF,BC_LoF,BLCA_LoF,BLY_LoF,BRCA_LoF,CESC_LoF,CH_LoF,CLL_LoF,CM_LoF,COREAD_LoF,DLBCL_LoF,ESCA_LoF,EWS_LoF,GBM_LoF,HC_LoF,HGG_LoF,HNSC_LoF,LEIS_LoF,LGG_LoF,LUAD_LoF,LUSC_LoF,LY_LoF,MBL_LoF,MESO_LoF,MM_LoF,NHLY_LoF,NSCLC_LoF,NSPH_LoF,OS_LoF,OV_LoF,PAAD_LoF,PAIS_LoF,PIA_LoF,PRAD_LoF,RCCC_LoF,RCH_LoF,RPC_LoF,S_LoF,SBCC_LoF,SCLC_LoF,SSCC_LoF,ST_LoF,THCA_LoF,THYM_LoF…	0.00564768	8322
PIK3CA_p.E545	279	14	4.60673e-08	yes	-0.0749241	0.16409	-0.477109	0.339644	ACY_Act,AN_Act,ANGS_Act,BLCA_Act,BRCA_Act,CESC_Act,CH_Act,CM_Act,COREAD_Act,EPD_Act,ESCA_Act,GBM_Act,HC_Act,HGG_Act,HNSC_Act,LEIS_Act,LGG_Act,LUAD_Act,LUSC_Act,MBL_Act,MESO_Act,MGCT_Act,NSCLC_Act,OS_Act,OV_Act,PAAD_Act,PIA_Act,PRAD_Act,RCCC_Act,RPC_Act,S_Act,SBCC_Act,ST_Act,UCEC_Act,UCS_Act,VV_Act	0.0291997	8322
KRAS_p.G13	264	8	2.00626e-07	yes	-0.0557062	0.170689	-0.328542	0.333213	ALL_Act,AML_Act,AN_Act,BC_Act,BCNET_Act,BLCA_Act,BRCA_Act,CESC_Act,CH_Act,CLL_Act,CM_Act,COREAD_Act,DLBCL_Act,ESCA_Act,HC_Act,LUAD_Act,MGCT_Act,MM_Act,NSCLC_Act,OV_Act,PAAD_Act,PAIS_Act,PIA_Act,PRAD_Act,RPC_Act,ST_Act,THCA_Act,UCEC_Act,UCS_Act	0.00997356	8322
PIK3CA_p.H1047	279	14	3.50007e-07	yes	-0.0749241	0.16409	-0.469878	0.278474	ACY_Act,AN_Act,ANGS_Act,BLCA_Act,BRCA_Act,CESC_Act,CH_Act,CM_Act,COREAD_Act,EPD_Act,ESCA_Act,GBM_Act,HC_Act,HGG_Act,HNSC_Act,LEIS_Act,LGG_Act,LUAD_Act,LUSC_Act,MBL_Act,MESO_Act,MGCT_Act,NSCLC_Act,OS_Act,OV_Act,PAAD_Act,PIA_Act,PRAD_Act,RCCC_Act,RPC_Act,S_Act,SBCC_Act,ST_Act,UCEC_Act,UCS_Act,VV_Act	0.0322038	8322
TP53_p.I255	98	3	1.1688e-06	yes	0.643693	0.672733	-0.27968	0.0880197	ACC_LoF,ALL_LoF,AML_LoF,AN_LoF,ANGS_LoF,BC_LoF,BLCA_LoF,BLY_LoF,BRCA_LoF,CESC_LoF,CH_LoF,CLL_LoF,CM_LoF,COREAD_LoF,DLBCL_LoF,ESCA_LoF,EWS_LoF,GBM_LoF,HC_LoF,HGG_LoF,HNSC_LoF,LEIS_LoF,LGG_LoF,LUAD_LoF,LUSC_LoF,LY_LoF,MBL_LoF,MESO_LoF,MM_LoF,NHLY_LoF,NSCLC_LoF,NSPH_LoF,OS_LoF,OV_LoF,PAAD_LoF,PAIS_LoF,PIA_LoF,PRAD_LoF,RCCC_LoF,RCH_LoF,RPC_LoF,S_LoF,SBCC_LoF,SCLC_LoF,SSCC_LoF,ST_LoF,THCA_LoF,THYM_LoF…	0.000720981	8322
TP53_p.R280	98	6	1.46838e-06	yes	0.643693	0.672733	-0.220328	0.0651435	ACC_LoF,ALL_LoF,AML_LoF,AN_LoF,ANGS_LoF,BC_LoF,BLCA_LoF,BLY_LoF,BRCA_LoF,CESC_LoF,CH_LoF,CLL_LoF,CM_LoF,COREAD_LoF,DLBCL_LoF,ESCA_LoF,EWS_LoF,GBM_LoF,HC_LoF,HGG_LoF,HNSC_LoF,LEIS_LoF,LGG_LoF,LUAD_LoF,LUSC_LoF,LY_LoF,MBL_LoF,MESO_LoF,MM_LoF,NHLY_LoF,NSCLC_LoF,NSPH_LoF,OS_LoF,OV_LoF,PAAD_LoF,PAIS_LoF,PIA_LoF,PRAD_LoF,RCCC_LoF,RCH_LoF,RPC_LoF,S_LoF,SBCC_LoF,SCLC_LoF,SSCC_LoF,ST_LoF,THCA_LoF,THYM_LoF…	0.0049267	8322
KRAS_p.Q61	264	5	7.56179e-06	yes	-0.0557062	0.170689	-0.928412	0.255668	ALL_Act,AML_Act,AN_Act,BC_Act,BCNET_Act,BLCA_Act,BRCA_Act,CESC_Act,CH_Act,CLL_Act,CM_Act,COREAD_Act,DLBCL_Act,ESCA_Act,HC_Act,LUAD_Act,MGCT_Act,MM_Act,NSCLC_Act,OV_Act,PAAD_Act,PAIS_Act,PIA_Act,PRAD_Act,RPC_Act,ST_Act,THCA_Act,UCEC_Act,UCS_Act	0.00480654	8322
TP53_p.H193	98	2	4.25876e-05	yes	0.643693	0.672733	-0.420028	0.120651	ACC_LoF,ALL_LoF,AML_LoF,AN_LoF,ANGS_LoF,BC_LoF,BLCA_LoF,BLY_LoF,BRCA_LoF,CESC_LoF,CH_LoF,CLL_LoF,CM_LoF,COREAD_LoF,DLBCL_LoF,ESCA_LoF,EWS_LoF,GBM_LoF,HC_LoF,HGG_LoF,HNSC_LoF,LEIS_LoF,LGG_LoF,LUAD_LoF,LUSC_LoF,LY_LoF,MBL_LoF,MESO_LoF,MM_LoF,NHLY_LoF,NSCLC_LoF,NSPH_LoF,OS_LoF,OV_LoF,PAAD_LoF,PAIS_LoF,PIA_LoF,PRAD_LoF,RCCC_LoF,RCH_LoF,RPC_LoF,S_LoF,SBCC_LoF,SCLC_LoF,SSCC_LoF,ST_LoF,THCA_LoF,THYM_LoF…	0.00684932	8322
TP53_p.R249	98	2	4.4568e-05	yes	0.643693	0.672733	-0.195922	0.00428457	ACC_LoF,ALL_LoF,AML_LoF,AN_LoF,ANGS_LoF,BC_LoF,BLCA_LoF,BLY_LoF,BRCA_LoF,CESC_LoF,CH_LoF,CLL_LoF,CM_LoF,COREAD_LoF,DLBCL_LoF,ESCA_LoF,EWS_LoF,GBM_LoF,HC_LoF,HGG_LoF,HNSC_LoF,LEIS_LoF,LGG_LoF,LUAD_LoF,LUSC_LoF,LY_LoF,MBL_LoF,MESO_LoF,MM_LoF,NHLY_LoF,NSCLC_LoF,NSPH_LoF,OS_LoF,OV_LoF,PAAD_LoF,PAIS_LoF,PIA_LoF,PRAD_LoF,RCCC_LoF,RCH_LoF,RPC_LoF,S_LoF,SBCC_LoF,SCLC_LoF,SSCC_LoF,ST_LoF,THCA_LoF,THYM_LoF…	0.00480654	8322
TP53_p.M133	98	2	5.06348e-05	yes	0.643693	0.672733	-0.356685	0.0586	ACC_LoF,ALL_LoF,AML_LoF,AN_LoF,ANGS_LoF,BC_LoF,BLCA_LoF,BLY_LoF,BRCA_LoF,CESC_LoF,CH_LoF,CLL_LoF,CM_LoF,COREAD_LoF,DLBCL_LoF,ESCA_LoF,EWS_LoF,GBM_LoF,HC_LoF,HGG_LoF,HNSC_LoF,LEIS_LoF,LGG_LoF,LUAD_LoF,LUSC_LoF,LY_LoF,MBL_LoF,MESO_LoF,MM_LoF,NHLY_LoF,NSCLC_LoF,NSPH_LoF,OS_LoF,OV_LoF,PAAD_LoF,PAIS_LoF,PIA_LoF,PRAD_LoF,RCCC_LoF,RCH_LoF,RPC_LoF,S_LoF,SBCC_LoF,SCLC_LoF,SSCC_LoF,ST_LoF,THCA_LoF,THYM_LoF…	0.00036049	8322
TP53_p.C242	98	3	5.20277e-05	yes	0.643693	0.672733	-0.188372	0.0781649	ACC_LoF,ALL_LoF,AML_LoF,AN_LoF,ANGS_LoF,BC_LoF,BLCA_LoF,BLY_LoF,BRCA_LoF,CESC_LoF,CH_LoF,CLL_LoF,CM_LoF,COREAD_LoF,DLBCL_LoF,ESCA_LoF,EWS_LoF,GBM_LoF,HC_LoF,HGG_LoF,HNSC_LoF,LEIS_LoF,LGG_LoF,LUAD_LoF,LUSC_LoF,LY_LoF,MBL_LoF,MESO_LoF,MM_LoF,NHLY_LoF,NSCLC_LoF,NSPH_LoF,OS_LoF,OV_LoF,PAAD_LoF,PAIS_LoF,PIA_LoF,PRAD_LoF,RCCC_LoF,RCH_LoF,RPC_LoF,S_LoF,SBCC_LoF,SCLC_LoF,SSCC_LoF,ST_LoF,THCA_LoF,THYM_LoF…	0.0026436	8322
TP53_p.D259	98	2	7.49065e-05	yes	0.643693	0.672733	-0.371422	0.000330753	ACC_LoF,ALL_LoF,AML_LoF,AN_LoF,ANGS_LoF,BC_LoF,BLCA_LoF,BLY_LoF,BRCA_LoF,CESC_LoF,CH_LoF,CLL_LoF,CM_LoF,COREAD_LoF,DLBCL_LoF,ESCA_LoF,EWS_LoF,GBM_LoF,HC_LoF,HGG_LoF,HNSC_LoF,LEIS_LoF,LGG_LoF,LUAD_LoF,LUSC_LoF,LY_LoF,MBL_LoF,MESO_LoF,MM_LoF,NHLY_LoF,NSCLC_LoF,NSPH_LoF,OS_LoF,OV_LoF,PAAD_LoF,PAIS_LoF,PIA_LoF,PRAD_LoF,RCCC_LoF,RCH_LoF,RPC_LoF,S_LoF,SBCC_LoF,SCLC_LoF,SSCC_LoF,ST_LoF,THCA_LoF,THYM_LoF…	0.00156212	8322
TP53_p.Y205	98	3	9.32002e-05	yes	0.643693	0.672733	-0.241999	0.185603	ACC_LoF,ALL_LoF,AML_LoF,AN_LoF,ANGS_LoF,BC_LoF,BLCA_LoF,BLY_LoF,BRCA_LoF,CESC_LoF,CH_LoF,CLL_LoF,CM_LoF,COREAD_LoF,DLBCL_LoF,ESCA_LoF,EWS_LoF,GBM_LoF,HC_LoF,HGG_LoF,HNSC_LoF,LEIS_LoF,LGG_LoF,LUAD_LoF,LUSC_LoF,LY_LoF,MBL_LoF,MESO_LoF,MM_LoF,NHLY_LoF,NSCLC_LoF,NSPH_LoF,OS_LoF,OV_LoF,PAAD_LoF,PAIS_LoF,PIA_LoF,PRAD_LoF,RCCC_LoF,RCH_LoF,RPC_LoF,S_LoF,SBCC_LoF,SCLC_LoF,SSCC_LoF,ST_LoF,THCA_LoF,THYM_LoF…	0.00348474	8322
TP53_p.A159	98	2	0.000124173	yes	0.643693	0.672733	-0.139042	0.0187572	ACC_LoF,ALL_LoF,AML_LoF,AN_LoF,ANGS_LoF,BC_LoF,BLCA_LoF,BLY_LoF,BRCA_LoF,CESC_LoF,CH_LoF,CLL_LoF,CM_LoF,COREAD_LoF,DLBCL_LoF,ESCA_LoF,EWS_LoF,GBM_LoF,HC_LoF,HGG_LoF,HNSC_LoF,LEIS_LoF,LGG_LoF,LUAD_LoF,LUSC_LoF,LY_LoF,MBL_LoF,MESO_LoF,MM_LoF,NHLY_LoF,NSCLC_LoF,NSPH_LoF,OS_LoF,OV_LoF,PAAD_LoF,PAIS_LoF,PIA_LoF,PRAD_LoF,RCCC_LoF,RCH_LoF,RPC_LoF,S_LoF,SBCC_LoF,SCLC_LoF,SSCC_LoF,ST_LoF,THCA_LoF,THYM_LoF…	0.00300409	8322
TP53_p.V157	98	2	0.000134611	yes	0.643693	0.672733	-0.214804	0.0682572	ACC_LoF,ALL_LoF,AML_LoF,AN_LoF,ANGS_LoF,BC_LoF,BLCA_LoF,BLY_LoF,BRCA_LoF,CESC_LoF,CH_LoF,CLL_LoF,CM_LoF,COREAD_LoF,DLBCL_LoF,ESCA_LoF,EWS_LoF,GBM_LoF,HC_LoF,HGG_LoF,HNSC_LoF,LEIS_LoF,LGG_LoF,LUAD_LoF,LUSC_LoF,LY_LoF,MBL_LoF,MESO_LoF,MM_LoF,NHLY_LoF,NSCLC_LoF,NSPH_LoF,OS_LoF,OV_LoF,PAAD_LoF,PAIS_LoF,PIA_LoF,PRAD_LoF,RCCC_LoF,RCH_LoF,RPC_LoF,S_LoF,SBCC_LoF,SCLC_LoF,SSCC_LoF,ST_LoF,THCA_LoF,THYM_LoF…	0.00444605	8322
TP53_p.S241	98	2	0.000160034	yes	0.643693	0.672733	-0.229796	0.0591068	ACC_LoF,ALL_LoF,AML_LoF,AN_LoF,ANGS_LoF,BC_LoF,BLCA_LoF,BLY_LoF,BRCA_LoF,CESC_LoF,CH_LoF,CLL_LoF,CM_LoF,COREAD_LoF,DLBCL_LoF,ESCA_LoF,EWS_LoF,GBM_LoF,HC_LoF,HGG_LoF,HNSC_LoF,LEIS_LoF,LGG_LoF,LUAD_LoF,LUSC_LoF,LY_LoF,MBL_LoF,MESO_LoF,MM_LoF,NHLY_LoF,NSCLC_LoF,NSPH_LoF,OS_LoF,OV_LoF,PAAD_LoF,PAIS_LoF,PIA_LoF,PRAD_LoF,RCCC_LoF,RCH_LoF,RPC_LoF,S_LoF,SBCC_LoF,SCLC_LoF,SSCC_LoF,ST_LoF,THCA_LoF,THYM_LoF…	0.00432588	8322
TP53_p.G244	98	2	0.000163311	yes	0.643693	0.672733	-0.315011	0.0163552	ACC_LoF,ALL_LoF,AML_LoF,AN_LoF,ANGS_LoF,BC_LoF,BLCA_LoF,BLY_LoF,BRCA_LoF,CESC_LoF,CH_LoF,CLL_LoF,CM_LoF,COREAD_LoF,DLBCL_LoF,ESCA_LoF,EWS_LoF,GBM_LoF,HC_LoF,HGG_LoF,HNSC_LoF,LEIS_LoF,LGG_LoF,LUAD_LoF,LUSC_LoF,LY_LoF,MBL_LoF,MESO_LoF,MM_LoF,NHLY_LoF,NSCLC_LoF,NSPH_LoF,OS_LoF,OV_LoF,PAAD_LoF,PAIS_LoF,PIA_LoF,PRAD_LoF,RCCC_LoF,RCH_LoF,RPC_LoF,S_LoF,SBCC_LoF,SCLC_LoF,SSCC_LoF,ST_LoF,THCA_LoF,THYM_LoF…	0.00288392	8322
NRAS_p.G12	313	4	0.000188916	yes	-0.00388305	0.101956	-1.28993	1.20461	ALL_Act,AML_Act,ANGS_Act,CH_Act,CLL_Act,CM_Act,COREAD_Act,GBM_Act,HC_Act,LGG_Act,LUAD_Act,LUSC_Act,MGCT_Act,MM_Act,NSPH_Act,OV_Act,PAAD_Act,PRAD_Act,THCA_Act,THYM_Act,UCEC_Act	0.00276376	8322
TP53_p.V274	98	2	0.000189898	yes	0.643693	0.672733	-0.167961	0.0234633	ACC_LoF,ALL_LoF,AML_LoF,AN_LoF,ANGS_LoF,BC_LoF,BLCA_LoF,BLY_LoF,BRCA_LoF,CESC_LoF,CH_LoF,CLL_LoF,CM_LoF,COREAD_LoF,DLBCL_LoF,ESCA_LoF,EWS_LoF,GBM_LoF,HC_LoF,HGG_LoF,HNSC_LoF,LEIS_LoF,LGG_LoF,LUAD_LoF,LUSC_LoF,LY_LoF,MBL_LoF,MESO_LoF,MM_LoF,NHLY_LoF,NSCLC_LoF,NSPH_LoF,OS_LoF,OV_LoF,PAAD_LoF,PAIS_LoF,PIA_LoF,PRAD_LoF,RCCC_LoF,RCH_LoF,RPC_LoF,S_LoF,SBCC_LoF,SCLC_LoF,SSCC_LoF,ST_LoF,THCA_LoF,THYM_LoF…	0.000961307	8322
KRAS_p.V14	264	3	0.000212678	yes	-0.0557062	0.170689	-1.43285	0.691013	ALL_Act,AML_Act,AN_Act,BC_Act,BCNET_Act,BLCA_Act,BRCA_Act,CESC_Act,CH_Act,CLL_Act,CM_Act,COREAD_Act,DLBCL_Act,ESCA_Act,HC_Act,LUAD_Act,MGCT_Act,MM_Act,NSCLC_Act,OV_Act,PAAD_Act,PAIS_Act,PIA_Act,PRAD_Act,RPC_Act,ST_Act,THCA_Act,UCEC_Act,UCS_Act	0.000120163	8322
TP53_p.E285	98	2	0.000302843	yes	0.643693	0.672733	-0.215072	0.0537037	ACC_LoF,ALL_LoF,AML_LoF,AN_LoF,ANGS_LoF,BC_LoF,BLCA_LoF,BLY_LoF,BRCA_LoF,CESC_LoF,CH_LoF,CLL_LoF,CM_LoF,COREAD_LoF,DLBCL_LoF,ESCA_LoF,EWS_LoF,GBM_LoF,HC_LoF,HGG_LoF,HNSC_LoF,LEIS_LoF,LGG_LoF,LUAD_LoF,LUSC_LoF,LY_LoF,MBL_LoF,MESO_LoF,MM_LoF,NHLY_LoF,NSCLC_LoF,NSPH_LoF,OS_LoF,OV_LoF,PAAD_LoF,PAIS_LoF,PIA_LoF,PRAD_LoF,RCCC_LoF,RCH_LoF,RPC_LoF,S_LoF,SBCC_LoF,SCLC_LoF,SSCC_LoF,ST_LoF,THCA_LoF,THYM_LoF…	0.00216294	8322
TP53_p.R110	98	5	0.000304052	yes	0.643693	0.672733	-0.123153	0.156164	ACC_LoF,ALL_LoF,AML_LoF,AN_LoF,ANGS_LoF,BC_LoF,BLCA_LoF,BLY_LoF,BRCA_LoF,CESC_LoF,CH_LoF,CLL_LoF,CM_LoF,COREAD_LoF,DLBCL_LoF,ESCA_LoF,EWS_LoF,GBM_LoF,HC_LoF,HGG_LoF,HNSC_LoF,LEIS_LoF,LGG_LoF,LUAD_LoF,LUSC_LoF,LY_LoF,MBL_LoF,MESO_LoF,MM_LoF,NHLY_LoF,NSCLC_LoF,NSPH_LoF,OS_LoF,OV_LoF,PAAD_LoF,PAIS_LoF,PIA_LoF,PRAD_LoF,RCCC_LoF,RCH_LoF,RPC_LoF,S_LoF,SBCC_LoF,SCLC_LoF,SSCC_LoF,ST_LoF,THCA_LoF,THYM_LoF…	0.00180245	8322
TP53_p.G154	98	2	0.00036191	yes	0.643693	0.672733	-0.289114	0.00374273	ACC_LoF,ALL_LoF,AML_LoF,AN_LoF,ANGS_LoF,BC_LoF,BLCA_LoF,BLY_LoF,BRCA_LoF,CESC_LoF,CH_LoF,CLL_LoF,CM_LoF,COREAD_LoF,DLBCL_LoF,ESCA_LoF,EWS_LoF,GBM_LoF,HC_LoF,HGG_LoF,HNSC_LoF,LEIS_LoF,LGG_LoF,LUAD_LoF,LUSC_LoF,LY_LoF,MBL_LoF,MESO_LoF,MM_LoF,NHLY_LoF,NSCLC_LoF,NSPH_LoF,OS_LoF,OV_LoF,PAAD_LoF,PAIS_LoF,PIA_LoF,PRAD_LoF,RCCC_LoF,RCH_LoF,RPC_LoF,S_LoF,SBCC_LoF,SCLC_LoF,SSCC_LoF,ST_LoF,THCA_LoF,THYM_LoF…	0.000961307	8322

## Sheet: b. cancer types
	#wt(ATARiS)	#mut(ATARiS)	pvalue(ATARiS)	is_significant(ATARiS)	wt_median(DEMETER2)	wt_IQR(DEMETER2)	mut_median(DEMETER2)	mut_IQR(DEMETER2)	intogen_gene_role	tcga_expression_in_50pc_tumor_samples	tcga_missense_mutation_frequency	tcga_nrSamplesInMutData	Cancer_type
NRAS_p.Q61	9	2	0.0218444	yes	-0.0386207	0.0367459	-0.727071	0.440003	ALL_Act,AML_Act,ANGS_Act,CH_Act,CLL_Act,CM_Act,COREAD_Act,GBM_Act,HC_Act,LGG_Act,LUAD_Act,LUSC_Act,MGCT_Act,MM_Act,NSPH_Act,OV_Act,PAAD_Act,PRAD_Act,THCA_Act,THYM_Act,UCEC_Act	1	0.00728155	412	Bladder_Carcinoma
PIK3CA_p.E545	6	3	0.0322957	yes	-0.103837	0.105089	-0.497778	0.339049	ACY_Act,AN_Act,ANGS_Act,BLCA_Act,BRCA_Act,CESC_Act,CH_Act,CM_Act,COREAD_Act,EPD_Act,ESCA_Act,GBM_Act,HC_Act,HGG_Act,HNSC_Act,LEIS_Act,LGG_Act,LUAD_Act,LUSC_Act,MBL_Act,MESO_Act,MGCT_Act,NSCLC_Act,OS_Act,OV_Act,PAAD_Act,PIA_Act,PRAD_Act,RCCC_Act,RPC_Act,S_Act,SBCC_Act,ST_Act,UCEC_Act,UCS_Act,VV_Act	1	0.0825243	412	Bladder_Carcinoma
TP53_p.R280	5	2	0.00187187	yes	0.0266875	0.925622	-0.220538	0.0218818	ACC_LoF,ALL_LoF,AML_LoF,AN_LoF,ANGS_LoF,BC_LoF,BLCA_LoF,BLY_LoF,BRCA_LoF,CESC_LoF,CH_LoF,CLL_LoF,CM_LoF,COREAD_LoF,DLBCL_LoF,ESCA_LoF,EWS_LoF,GBM_LoF,HC_LoF,HGG_LoF,HNSC_LoF,LEIS_LoF,LGG_LoF,LUAD_LoF,LUSC_LoF,LY_LoF,MBL_LoF,MESO_LoF,MM_LoF,NHLY_LoF,NSCLC_LoF,NSPH_LoF,OS_LoF,OV_LoF,PAAD_LoF,PAIS_LoF,PIA_LoF,PRAD_LoF,RCCC_LoF,RCH_LoF,RPC_LoF,S_LoF,SBCC_LoF,SCLC_LoF,SSCC_LoF,ST_LoF,THCA_LoF,THYM_LoF…	1	0.0040568	986	Breast_Carcinoma
TP53_p.R273	5	2	0.0107386	yes	0.0266875	0.925622	-0.227229	0.0787731	ACC_LoF,ALL_LoF,AML_LoF,AN_LoF,ANGS_LoF,BC_LoF,BLCA_LoF,BLY_LoF,BRCA_LoF,CESC_LoF,CH_LoF,CLL_LoF,CM_LoF,COREAD_LoF,DLBCL_LoF,ESCA_LoF,EWS_LoF,GBM_LoF,HC_LoF,HGG_LoF,HNSC_LoF,LEIS_LoF,LGG_LoF,LUAD_LoF,LUSC_LoF,LY_LoF,MBL_LoF,MESO_LoF,MM_LoF,NHLY_LoF,NSCLC_LoF,NSPH_LoF,OS_LoF,OV_LoF,PAAD_LoF,PAIS_LoF,PIA_LoF,PRAD_LoF,RCCC_LoF,RCH_LoF,RPC_LoF,S_LoF,SBCC_LoF,SCLC_LoF,SSCC_LoF,ST_LoF,THCA_LoF,THYM_LoF…	1	0.020284	986	Breast_Carcinoma
PIK3CA_p.H1047	9	4	0.0160217	yes	-0.0747796	0.0899414	-0.955054	1.28086	ACY_Act,AN_Act,ANGS_Act,BLCA_Act,BRCA_Act,CESC_Act,CH_Act,CM_Act,COREAD_Act,EPD_Act,ESCA_Act,GBM_Act,HC_Act,HGG_Act,HNSC_Act,LEIS_Act,LGG_Act,LUAD_Act,LUSC_Act,MBL_Act,MESO_Act,MGCT_Act,NSCLC_Act,OS_Act,OV_Act,PAAD_Act,PIA_Act,PRAD_Act,RCCC_Act,RPC_Act,S_Act,SBCC_Act,ST_Act,UCEC_Act,UCS_Act,VV_Act	1	0.134888	986	Breast_Carcinoma
PWWP2B_p.G397	8	2	0.00471985	yes	-0.024191	0.205227	-0.161839	0.278548		1	0	393	CNS_Glioma_HighGrade
KRAS_p.G12	15	11	1.98644e-07	yes	-0.00476197	0.226755	-1.45045	0.700677	ALL_Act,AML_Act,AN_Act,BC_Act,BCNET_Act,BLCA_Act,BRCA_Act,CESC_Act,CH_Act,CLL_Act,CM_Act,COREAD_Act,DLBCL_Act,ESCA_Act,HC_Act,LUAD_Act,MGCT_Act,MM_Act,NSCLC_Act,OV_Act,PAAD_Act,PAIS_Act,PIA_Act,PRAD_Act,RPC_Act,ST_Act,THCA_Act,UCEC_Act,UCS_Act	1	0.261194	536	Colorectal_Carcinoma
TP53_p.R273	12	5	5.53345e-05	yes	0.33764	0.72641	-0.137157	0.0925483	ACC_LoF,ALL_LoF,AML_LoF,AN_LoF,ANGS_LoF,BC_LoF,BLCA_LoF,BLY_LoF,BRCA_LoF,CESC_LoF,CH_LoF,CLL_LoF,CM_LoF,COREAD_LoF,DLBCL_LoF,ESCA_LoF,EWS_LoF,GBM_LoF,HC_LoF,HGG_LoF,HNSC_LoF,LEIS_LoF,LGG_LoF,LUAD_LoF,LUSC_LoF,LY_LoF,MBL_LoF,MESO_LoF,MM_LoF,NHLY_LoF,NSCLC_LoF,NSPH_LoF,OS_LoF,OV_LoF,PAAD_LoF,PAIS_LoF,PIA_LoF,PRAD_LoF,RCCC_LoF,RCH_LoF,RPC_LoF,S_LoF,SBCC_LoF,SCLC_LoF,SSCC_LoF,ST_LoF,THCA_LoF,THYM_LoF…	1	0.0559701	536	Colorectal_Carcinoma
BRAF_p.V600	18	8	6.84507e-05	yes	0.0298775	0.120387	-0.653382	0.713774	BLCA_Act,BRCA_Act,CLL_Act,CM_Act,COREAD_Act,DLBCL_Act,GBM_Act,HGG_Act,LGG_Act,LUAD_Act,LUSC_Act,MM_Act,NSCLC_Act,OV_Act,PIA_Act,PRAD_Act,RPC_Act,THCA_Act,UCEC_Act	1	0.0932836	536	Colorectal_Carcinoma
TP53_p.P309	12	2	8.86353e-05	yes	0.33764	0.72641	-0.276934	0.0691208	ACC_LoF,ALL_LoF,AML_LoF,AN_LoF,ANGS_LoF,BC_LoF,BLCA_LoF,BLY_LoF,BRCA_LoF,CESC_LoF,CH_LoF,CLL_LoF,CM_LoF,COREAD_LoF,DLBCL_LoF,ESCA_LoF,EWS_LoF,GBM_LoF,HC_LoF,HGG_LoF,HNSC_LoF,LEIS_LoF,LGG_LoF,LUAD_LoF,LUSC_LoF,LY_LoF,MBL_LoF,MESO_LoF,MM_LoF,NHLY_LoF,NSCLC_LoF,NSPH_LoF,OS_LoF,OV_LoF,PAAD_LoF,PAIS_LoF,PIA_LoF,PRAD_LoF,RCCC_LoF,RCH_LoF,RPC_LoF,S_LoF,SBCC_LoF,SCLC_LoF,SSCC_LoF,ST_LoF,THCA_LoF,THYM_LoF…	1	0	536	Colorectal_Carcinoma
KRAS_p.Q61	15	2	0.000244183	yes	-0.00476197	0.226755	-1.06942	0.363429	ALL_Act,AML_Act,AN_Act,BC_Act,BCNET_Act,BLCA_Act,BRCA_Act,CESC_Act,CH_Act,CLL_Act,CM_Act,COREAD_Act,DLBCL_Act,ESCA_Act,HC_Act,LUAD_Act,MGCT_Act,MM_Act,NSCLC_Act,OV_Act,PAAD_Act,PAIS_Act,PIA_Act,PRAD_Act,RPC_Act,ST_Act,THCA_Act,UCEC_Act,UCS_Act	1	0.0186567	536	Colorectal_Carcinoma
KRAS_p.G13	15	5	0.00133803	yes	-0.00476197	0.226755	-0.505251	0.639397	ALL_Act,AML_Act,AN_Act,BC_Act,BCNET_Act,BLCA_Act,BRCA_Act,CESC_Act,CH_Act,CLL_Act,CM_Act,COREAD_Act,DLBCL_Act,ESCA_Act,HC_Act,LUAD_Act,MGCT_Act,MM_Act,NSCLC_Act,OV_Act,PAAD_Act,PAIS_Act,PIA_Act,PRAD_Act,RPC_Act,ST_Act,THCA_Act,UCEC_Act,UCS_Act	1	0.0746269	536	Colorectal_Carcinoma
FGFR2_p.N549	4	2	0.00326742	yes	-0.0130822	0.0309437	-0.389967	0.032361	BRCA_Act,CH_Act,LUSC_Act,SG_Act,UCEC_Act	1	0.0207547	530	Endometrium_Carcinoma
TP53_p.Y220	4	2	0.0401409	yes	0.462496	0.566045	-0.417195	0.060328	ACC_LoF,ALL_LoF,AML_LoF,AN_LoF,ANGS_LoF,BC_LoF,BLCA_LoF,BLY_LoF,BRCA_LoF,CESC_LoF,CH_LoF,CLL_LoF,CM_LoF,COREAD_LoF,DLBCL_LoF,ESCA_LoF,EWS_LoF,GBM_LoF,HC_LoF,HGG_LoF,HNSC_LoF,LEIS_LoF,LGG_LoF,LUAD_LoF,LUSC_LoF,LY_LoF,MBL_LoF,MESO_LoF,MM_LoF,NHLY_LoF,NSCLC_LoF,NSPH_LoF,OS_LoF,OV_LoF,PAAD_LoF,PAIS_LoF,PIA_LoF,PRAD_LoF,RCCC_LoF,RCH_LoF,RPC_LoF,S_LoF,SBCC_LoF,SCLC_LoF,SSCC_LoF,ST_LoF,THCA_LoF,THYM_LoF…	1	0.0113208	530	Endometrium_Carcinoma
KRAS_p.G12	10	2	0.022737	yes	-0.148656	0.239342	-1.28909	0.11299	ALL_Act,AML_Act,AN_Act,BC_Act,BCNET_Act,BLCA_Act,BRCA_Act,CESC_Act,CH_Act,CLL_Act,CM_Act,COREAD_Act,DLBCL_Act,ESCA_Act,HC_Act,LUAD_Act,MGCT_Act,MM_Act,NSCLC_Act,OV_Act,PAAD_Act,PAIS_Act,PIA_Act,PRAD_Act,RPC_Act,ST_Act,THCA_Act,UCEC_Act,UCS_Act	1	0.0411899	437	Gastric_Carcinoma
BRSK2_p.T719	9	2	0.0236699	yes	-0.0168274	0.191988	-0.0953134	0.0423974		1	0	437	Gastric_Carcinoma
CTNNB1_p.G34	11	2	0.0236948	yes	0.0100522	0.492752	-1.68656	0.584577	ACC_Act,COREAD_Act,HBC_Act,HC_Act,LUAD_Act,MBL_Act,NSCLC_Act,PIA_Act,PRAD_Act,RHBDS_Act,SBCC_Act,ST_Act,UCEC_Act,WT_Act	1	0.00686499	437	Gastric_Carcinoma
PIK3CA_p.E545	9	2	0.0334842	yes	-0.158455	0.174146	-0.742418	0.0844347	ACY_Act,AN_Act,ANGS_Act,BLCA_Act,BRCA_Act,CESC_Act,CH_Act,CM_Act,COREAD_Act,EPD_Act,ESCA_Act,GBM_Act,HC_Act,HGG_Act,HNSC_Act,LEIS_Act,LGG_Act,LUAD_Act,LUSC_Act,MBL_Act,MESO_Act,MGCT_Act,NSCLC_Act,OS_Act,OV_Act,PAAD_Act,PIA_Act,PRAD_Act,RCCC_Act,RPC_Act,S_Act,SBCC_Act,ST_Act,UCEC_Act,UCS_Act,VV_Act	1	0.0251716	437	Gastric_Carcinoma
HNF4G_p.S179	9	2	0.000523392	yes	0.0371122	0.169085	-0.114174	0.0151636		0	0	143	Leukemia_AML
ARHGEF17_p.G1523	10	2	0.00777278	yes	-0.0025734	0.152345	-0.0128638	0.00837406		1	0	364	Liver_HCC
TP53_p.R273	3	4	1.68032e-07	yes	0.664401	0.297149	-0.380313	0.340258	ACC_LoF,ALL_LoF,AML_LoF,AN_LoF,ANGS_LoF,BC_LoF,BLCA_LoF,BLY_LoF,BRCA_LoF,CESC_LoF,CH_LoF,CLL_LoF,CM_LoF,COREAD_LoF,DLBCL_LoF,ESCA_LoF,EWS_LoF,GBM_LoF,HC_LoF,HGG_LoF,HNSC_LoF,LEIS_LoF,LGG_LoF,LUAD_LoF,LUSC_LoF,LY_LoF,MBL_LoF,MESO_LoF,MM_LoF,NHLY_LoF,NSCLC_LoF,NSPH_LoF,OS_LoF,OV_LoF,PAAD_LoF,PAIS_LoF,PIA_LoF,PRAD_LoF,RCCC_LoF,RCH_LoF,RPC_LoF,S_LoF,SBCC_LoF,SCLC_LoF,SSCC_LoF,ST_LoF,THCA_LoF,THYM_LoF…	1	0.0176367	567	Lung_NSCLC_Adeno
KRAS_p.G12	13	12	1.62172e-06	yes	-0.0563189	0.179664	-0.588539	1.15966	ALL_Act,AML_Act,AN_Act,BC_Act,BCNET_Act,BLCA_Act,BRCA_Act,CESC_Act,CH_Act,CLL_Act,CM_Act,COREAD_Act,DLBCL_Act,ESCA_Act,HC_Act,LUAD_Act,MGCT_Act,MM_Act,NSCLC_Act,OV_Act,PAAD_Act,PAIS_Act,PIA_Act,PRAD_Act,RPC_Act,ST_Act,THCA_Act,UCEC_Act,UCS_Act	1	0.234568	567	Lung_NSCLC_Adeno
KRAS_p.G13	13	2	0.00295866	yes	-0.0563189	0.179664	-0.312219	0.0211084	ALL_Act,AML_Act,AN_Act,BC_Act,BCNET_Act,BLCA_Act,BRCA_Act,CESC_Act,CH_Act,CLL_Act,CM_Act,COREAD_Act,DLBCL_Act,ESCA_Act,HC_Act,LUAD_Act,MGCT_Act,MM_Act,NSCLC_Act,OV_Act,PAAD_Act,PAIS_Act,PIA_Act,PRAD_Act,RPC_Act,ST_Act,THCA_Act,UCEC_Act,UCS_Act	1	0.0141093	567	Lung_NSCLC_Adeno
CYP4Z1_p.M155	13	2	0.023304	yes	0.088769	0.106842	0.0514195	0.110098		1	0	184	Oesophagus_Carcinoma
TP53_p.R273	2	2	0.0219094	yes	0.163911	0.490569	-0.22167	0.063303	ACC_LoF,ALL_LoF,AML_LoF,AN_LoF,ANGS_LoF,BC_LoF,BLCA_LoF,BLY_LoF,BRCA_LoF,CESC_LoF,CH_LoF,CLL_LoF,CM_LoF,COREAD_LoF,DLBCL_LoF,ESCA_LoF,EWS_LoF,GBM_LoF,HC_LoF,HGG_LoF,HNSC_LoF,LEIS_LoF,LGG_LoF,LUAD_LoF,LUSC_LoF,LY_LoF,MBL_LoF,MESO_LoF,MM_LoF,NHLY_LoF,NSCLC_LoF,NSPH_LoF,OS_LoF,OV_LoF,PAAD_LoF,PAIS_LoF,PIA_LoF,PRAD_LoF,RCCC_LoF,RCH_LoF,RPC_LoF,S_LoF,SBCC_LoF,SCLC_LoF,SSCC_LoF,ST_LoF,THCA_LoF,THYM_LoF…	1	0.0280899	178	Pancreas_Carcinoma
TP53_p.I255	2	2	0.0248864	yes	0.163911	0.490569	-0.213865	0.0658151	ACC_LoF,ALL_LoF,AML_LoF,AN_LoF,ANGS_LoF,BC_LoF,BLCA_LoF,BLY_LoF,BRCA_LoF,CESC_LoF,CH_LoF,CLL_LoF,CM_LoF,COREAD_LoF,DLBCL_LoF,ESCA_LoF,EWS_LoF,GBM_LoF,HC_LoF,HGG_LoF,HNSC_LoF,LEIS_LoF,LGG_LoF,LUAD_LoF,LUSC_LoF,LY_LoF,MBL_LoF,MESO_LoF,MM_LoF,NHLY_LoF,NSCLC_LoF,NSPH_LoF,OS_LoF,OV_LoF,PAAD_LoF,PAIS_LoF,PIA_LoF,PRAD_LoF,RCCC_LoF,RCH_LoF,RPC_LoF,S_LoF,SBCC_LoF,SCLC_LoF,SSCC_LoF,ST_LoF,THCA_LoF,THYM_LoF…	1	0.00561798	178	Pancreas_Carcinoma
BRAF_p.V600	6	28	8.35473e-06	yes	0.113633	0.258891	-1.00328	0.726693	BLCA_Act,BRCA_Act,CLL_Act,CM_Act,COREAD_Act,DLBCL_Act,GBM_Act,HGG_Act,LGG_Act,LUAD_Act,LUSC_Act,MM_Act,NSCLC_Act,OV_Act,PIA_Act,PRAD_Act,RPC_Act,THCA_Act,UCEC_Act	1	0.432548	467	Skin_Melanoma
NRAS_p.Q61	28	5	1.16276e-05	yes	0.0153859	0.0768832	-1.46503	0.235103	ALL_Act,AML_Act,ANGS_Act,CH_Act,CLL_Act,CM_Act,COREAD_Act,GBM_Act,HC_Act,LGG_Act,LUAD_Act,LUSC_Act,MGCT_Act,MM_Act,NSPH_Act,OV_Act,PAAD_Act,PRAD_Act,THCA_Act,THYM_Act,UCEC_Act	1	0.226981	467	Skin_Melanoma
TP53_p.R280	3	2	0.00112834	yes	0.84006	0.120797	-0.340071	0.0980724	ACC_LoF,ALL_LoF,AML_LoF,AN_LoF,ANGS_LoF,BC_LoF,BLCA_LoF,BLY_LoF,BRCA_LoF,CESC_LoF,CH_LoF,CLL_LoF,CM_LoF,COREAD_LoF,DLBCL_LoF,ESCA_LoF,EWS_LoF,GBM_LoF,HC_LoF,HGG_LoF,HNSC_LoF,LEIS_LoF,LGG_LoF,LUAD_LoF,LUSC_LoF,LY_LoF,MBL_LoF,MESO_LoF,MM_LoF,NHLY_LoF,NSCLC_LoF,NSPH_LoF,OS_LoF,OV_LoF,PAAD_LoF,PAIS_LoF,PIA_LoF,PRAD_LoF,RCCC_LoF,RCH_LoF,RPC_LoF,S_LoF,SBCC_LoF,SCLC_LoF,SSCC_LoF,ST_LoF,THCA_LoF,THYM_LoF…	1	0	236	Soft_Tissue_Sarcoma_Rhabdoid
TP53_p.R273	3	2	0.00112834	yes	0.84006	0.120797	-0.340071	0.0980724	ACC_LoF,ALL_LoF,AML_LoF,AN_LoF,ANGS_LoF,BC_LoF,BLCA_LoF,BLY_LoF,BRCA_LoF,CESC_LoF,CH_LoF,CLL_LoF,CM_LoF,COREAD_LoF,DLBCL_LoF,ESCA_LoF,EWS_LoF,GBM_LoF,HC_LoF,HGG_LoF,HNSC_LoF,LEIS_LoF,LGG_LoF,LUAD_LoF,LUSC_LoF,LY_LoF,MBL_LoF,MESO_LoF,MM_LoF,NHLY_LoF,NSCLC_LoF,NSPH_LoF,OS_LoF,OV_LoF,PAAD_LoF,PAIS_LoF,PIA_LoF,PRAD_LoF,RCCC_LoF,RCH_LoF,RPC_LoF,S_LoF,SBCC_LoF,SCLC_LoF,SSCC_LoF,ST_LoF,THCA_LoF,THYM_LoF…	1	0.00423729	236	Soft_Tissue_Sarcoma_Rhabdoid
TP53_p.Y205	3	2	0.00112834	yes	0.84006	0.120797	-0.340071	0.0980724	ACC_LoF,ALL_LoF,AML_LoF,AN_LoF,ANGS_LoF,BC_LoF,BLCA_LoF,BLY_LoF,BRCA_LoF,CESC_LoF,CH_LoF,CLL_LoF,CM_LoF,COREAD_LoF,DLBCL_LoF,ESCA_LoF,EWS_LoF,GBM_LoF,HC_LoF,HGG_LoF,HNSC_LoF,LEIS_LoF,LGG_LoF,LUAD_LoF,LUSC_LoF,LY_LoF,MBL_LoF,MESO_LoF,MM_LoF,NHLY_LoF,NSCLC_LoF,NSPH_LoF,OS_LoF,OV_LoF,PAAD_LoF,PAIS_LoF,PIA_LoF,PRAD_LoF,RCCC_LoF,RCH_LoF,RPC_LoF,S_LoF,SBCC_LoF,SCLC_LoF,SSCC_LoF,ST_LoF,THCA_LoF,THYM_LoF…	1	0.00423729	236	Soft_Tissue_Sarcoma_Rhabdoid
MCF2L2_p.H744	7	2	0.011584	yes	-0.0747488	0.184587	-0.381714	0.0417572		1	0	236	Soft_Tissue_Sarcoma_Rhabdoid
