# Supplementary material for: Systematic identification of novel cancer genes through analysis of deep shRNA perturbation screens
Source: Nucleic Acids Res. 2021 Jul 27;49(15):8488–504. doi: 10.1093/nar/gkab627 (PMC8421231; doi:10.1093/nar/gkab627)
Supplement: gkab627_Supplemental_Files [file gkab627_supplemental_files.zip › Montazeri et al. Supplementary Table S4.xlsx]

## Sheet: legend
Supplementary Table S4: Significant APSiC hits from cancer type analyses
a. Missense mutational cancer genes
#wt(ATARiS)	Number of wild-type cell lines with an ATARiS value in the DRIVE dataset
#mut(ATARiS)	Number of mutant (missense) cell lines with an ATARiS value in the DRIVE dataset
pvalue(ATARiS)	APSiC p-value using the ATARiS value from the DRIVE dataset
is_significant(ATARiS)	APSiC (ATARiS) is significant after correction for multiple testing
#wt(ATARiS,LOH)	Number of wild-type cell lines (with GISTIC and LOH data) with an ATARiS value in the DRIVE dataset
#mut(ATARiS,LOH)	Number of mutant (missense) cell lines associated with a deleterious mutation or LOH with an ATARiS value in the DRIVE dataset
pvalue(ATARiS,LOH)	APSiC p-value using the ATARiS value from the DRIVE dataset, between mut(ATARIS,LOH) and wt(ATARIS,LOH)
is_significant(ATARiS,LOH)	APSiC (ATARiS,LOH) is significant after correction for multiple testing
wt_median(DEMETER2)	Median gene score of wild-type cell lines in the DEMETER2 dataset
wt_IQR(DEMETER2)	IQR of gene scores of wild-type cell lines in the DEMETER2 dataset
mut_median(DEMETER2)	Median gene score of mutant (missense) cell lines in the DEMETER2 dataset
mut_IQR(DEMETER2)	IQR of gene scores of mutant (missense) cell lines in the DEMETER2 dataset
intogen_gene_role	Mutational driver gene in IntOGen
tcga_expression_in_50pc_tumor_samples	Gene is expressed (defined as zFPKM> -3) in at least 50% of tumor samples. 1=expressed, 0=not expressed
tcga_missense_mutation_frequency	Frequency of missense mutations in TCGA
tcga_nrSamplesInMutData	Number of samples with mutation data in TCGA
Cancer_type	Cancer type
b. Non-missense mutational cancer genes
#wt(ATARiS)	Number of wild-type cell lines with an ATARiS value in the DRIVE dataset
#mut(ATARiS)	Number of mutant (non-missense) cell lines with an ATARiS value in the DRIVE dataset
pvalue(ATARiS)	APSiC p-value using the ATARiS value from the DRIVE dataset
is_significant(ATARiS)	APSiC (ATARiS) is significant after correction for multiple testing
#wt(ATARiS,LOH)	Number of wild-type cell lines (with GISTIC and LOH data) with an ATARiS value in the DRIVE dataset
#mut(ATARiS,LOH)	Number of mutant (non-missense) cell lines associated with a second deleterious mutation or LOH with an ATARiS value in the DRIVE dataset
pvalue(ATARiS,LOH)	APSiC p-value using the ATARiS value from the DRIVE dataset, between mut(ATARIS,LOH) and wt(ATARIS,LOH)
is_significant(ATARiS,LOH)	APSiC (ATARiS,LOH) is significant after correction for multiple testing
wt_median(DEMETER2)	Median gene score of wild-type cell lines in the DEMETER2 dataset
wt_IQR(DEMETER2)	IQR of gene scores of wild-type cell lines in the DEMETER2 dataset
mut_median(DEMETER2)	Median gene score of mutant (deleterious) cell lines in the DEMETER2 dataset
mut_IQR(DEMETER2)	IQR of gene scores of mutant (deleterious) cell lines in the DEMETER2 dataset
intogen_gene_role	Mutational driver gene in IntOGen
tcga_expression_in_50pc_tumor_samples	Gene is expressed (defined as zFPKM> -3) in at least 50% of tumor samples. 1=expressed, 0=not expressed
tcga_nonmissense_mutation_frequency	Frequency of non-missense mutations in TCGA
tcga_nrSamplesInMutData	Number of samples with mutation data in TCGA
Cancer_type	Cancer type
c. Amplified cancer genes
#wt(ATARiS)	Number of wild-type cell lines with an ATARiS value in the DRIVE dataset
#mut(ATARiS)	Number of mutant (amplification) cell lines with an ATARiS value in the DRIVE dataset
pvalue(ATARiS)	APSiC p-value using the ATARiS value from the DRIVE dataset
is_significant(ATARiS)	APSiC (ATARiS) is significant after correction for multiple testing
wt_median(DEMETER2)	Median gene score of wild-type cell lines in the DEMETER2 dataset
wt_IQR(DEMETER2)	IQR of gene scores of wild-type cell lines in the DEMETER2 dataset
mut_median(DEMETER2)	Median gene score of mutant (amplification) cell lines in the DEMETER2 dataset
mut_IQR(DEMETER2)	IQR of gene scores of mutant (amplification) cell lines in the DEMETER2 dataset
intogen_gene_role	Mutational driver gene in IntOGen
tcga_amplification_associated_with_overexpression	Gene is overxpressed when amplified in TCGA
tcga_amplification_frequency	Frequency of amplifications in TCGA
tcga_nrSamplesInGisticData	Number of samples with GISTIC2 data in TCGA
Cancer_type	Cancer type
d-e. Tumor-promoting and tumor-suppressive effectors
#wt(ATARiS)	Number of wild-type cell lines with an ATARiS value in the DRIVE dataset
pvalue(ATARiS)	APSiC p-value using the ATARiS value from the DRIVE dataset
is_significant(ATARiS)	APSiC (ATARiS) is significant after correction for multiple testing
wt_median(DEMETER2)	Median gene score of wild-type cell lines in the DEMETER2 dataset
wt_IQR(DEMETER2)	IQR of gene scores of wild-type cell lines in the DEMETER2 dataset
intogen_gene_role	Mutational driver gene in IntOGen
tcga_expression_pvalue_tumor_vs_normal	Wilcoxon test p-value comparing expression between tumor and normal tissues in TCGA
tcga_expression_direction_tumor_vs_normal	Direction of expression difference between tumor and normal tissues in TCGA
tcga_overexpression_associated_with_genes_with_missense_mutations	Association between overexpression of this gene and missense mutations in other genes
tcga_overexpression_associated_with_genes_with_deleterious_mutations	Association between overexpression of this gene and deleterious mutations in other genes
tcga_nrSamplesInMutData	Number of samples with mutation data in TCGA
Cancer_type	Cancer type

## Sheet: a. missense cancer genes
	#wt(ATARiS)	#mut(ATARiS)	pvalue(ATARiS)	is_significant(ATARiS)	#wt(ATARiS,LOH)	#mut(ATARiS,LOH)	pvalue(ATARiS,LOH)	is_significant(ATARiS,LOH)	wt_median(DEMETER2)	wt_IQR(DEMETER2)	mut_median(DEMETER2)	mut_IQR(DEMETER2)	intogen_gene_role	tcga_expression_in_50pc_tumor_samples	tcga_missense_mutation_frequency	tcga_nrSamplesInMutData	Cancer_type
TP53	3	6	0.00182676	yes	3	6	0.00182676	yes	0.707258	0.0326987	-0.114598	0.128462	ACC_LoF,ALL_LoF,AML_LoF,AN_LoF,ANGS_LoF,BC_LoF,BLCA_LoF,BLY_LoF,BRCA_LoF,CESC_LoF,CH_LoF,CLL_LoF,CM_LoF,COREAD_LoF,DLBCL_LoF,ESCA_LoF,EWS_LoF,GBM_LoF,HC_LoF,HGG_LoF,HNSC_LoF,LEIS_LoF,LGG_LoF,LUAD_LoF,LUSC_LoF,LY_LoF,MBL_LoF,MESO_LoF,MM_LoF,NHLY_LoF,NSCLC_LoF,NSPH_LoF,OS_LoF,OV_LoF,PAAD_LoF,PAIS_LoF,PIA_LoF,PRAD_LoF,RCCC_LoF,RCH_LoF,RPC_LoF,S_LoF,SBCC_LoF,SCLC_LoF,SSCC_LoF,ST_LoF,THCA_LoF,THYM_LoF…	1	0.334951	412	Bladder_Carcinoma
WDR36	8	2	0.0124861	yes					-0.577633	0.153217	-0.944044	0.0393808		1	0.0315534	412	Bladder_Carcinoma
TP53	5	11	0.000722422	yes	5	11	0.000722422	yes	0.0266875	0.925622	-0.195147	0.113409	ACC_LoF,ALL_LoF,AML_LoF,AN_LoF,ANGS_LoF,BC_LoF,BLCA_LoF,BLY_LoF,BRCA_LoF,CESC_LoF,CH_LoF,CLL_LoF,CM_LoF,COREAD_LoF,DLBCL_LoF,ESCA_LoF,EWS_LoF,GBM_LoF,HC_LoF,HGG_LoF,HNSC_LoF,LEIS_LoF,LGG_LoF,LUAD_LoF,LUSC_LoF,LY_LoF,MBL_LoF,MESO_LoF,MM_LoF,NHLY_LoF,NSCLC_LoF,NSPH_LoF,OS_LoF,OV_LoF,PAAD_LoF,PAIS_LoF,PIA_LoF,PRAD_LoF,RCCC_LoF,RCH_LoF,RPC_LoF,S_LoF,SBCC_LoF,SCLC_LoF,SSCC_LoF,ST_LoF,THCA_LoF,THYM_LoF…	1	0.206897	986	Breast_Carcinoma
KRAS	16	2	0.00111776	yes					-0.0101396	0.11795	-0.877319	0.604595	ALL_Act,AML_Act,AN_Act,BC_Act,BCNET_Act,BLCA_Act,BRCA_Act,CESC_Act,CH_Act,CLL_Act,CM_Act,COREAD_Act,DLBCL_Act,ESCA_Act,HC_Act,LUAD_Act,MGCT_Act,MM_Act,NSCLC_Act,OV_Act,PAAD_Act,PAIS_Act,PIA_Act,PRAD_Act,RPC_Act,ST_Act,THCA_Act,UCEC_Act,UCS_Act	1	0.00608519	986	Breast_Carcinoma
KCNB2	6	2	0.00336995	yes					0.1346	0.218602	-0.245402	0.223101		1	0.00984252	508	CNS_Glioma
GP5	5	2	0.00765408	yes					-0.0984781	0.0987878	-0.493063	0.224076		1	0.0019685	508	CNS_Glioma
TP53	3	6	0.000122516	yes	3	5	0.000850307	yes	1.26212	0.984674	-0.330222	0.581524	ACC_LoF,ALL_LoF,AML_LoF,AN_LoF,ANGS_LoF,BC_LoF,BLCA_LoF,BLY_LoF,BRCA_LoF,CESC_LoF,CH_LoF,CLL_LoF,CM_LoF,COREAD_LoF,DLBCL_LoF,ESCA_LoF,EWS_LoF,GBM_LoF,HC_LoF,HGG_LoF,HNSC_LoF,LEIS_LoF,LGG_LoF,LUAD_LoF,LUSC_LoF,LY_LoF,MBL_LoF,MESO_LoF,MM_LoF,NHLY_LoF,NSCLC_LoF,NSPH_LoF,OS_LoF,OV_LoF,PAAD_LoF,PAIS_LoF,PIA_LoF,PRAD_LoF,RCCC_LoF,RCH_LoF,RPC_LoF,S_LoF,SBCC_LoF,SCLC_LoF,SSCC_LoF,ST_LoF,THCA_LoF,THYM_LoF…	1	0.236641	393	CNS_Glioma_HighGrade
PWWP2B	8	2	0.00471985	yes					-0.024191	0.205227	-0.161839	0.278548		1	0	393	CNS_Glioma_HighGrade
KRAS	15	20	4.27718e-07	yes	15	2	0.000238613	yes	-0.00476197	0.226755	-1.08181	1.12871	ALL_Act,AML_Act,AN_Act,BC_Act,BCNET_Act,BLCA_Act,BRCA_Act,CESC_Act,CH_Act,CLL_Act,CM_Act,COREAD_Act,DLBCL_Act,ESCA_Act,HC_Act,LUAD_Act,MGCT_Act,MM_Act,NSCLC_Act,OV_Act,PAAD_Act,PAIS_Act,PIA_Act,PRAD_Act,RPC_Act,ST_Act,THCA_Act,UCEC_Act,UCS_Act	1	0.401119	536	Colorectal_Carcinoma
TP53	12	18	2.00261e-06	yes	12	11	1.28422e-07	yes	0.33764	0.72641	-0.127974	0.0791149	ACC_LoF,ALL_LoF,AML_LoF,AN_LoF,ANGS_LoF,BC_LoF,BLCA_LoF,BLY_LoF,BRCA_LoF,CESC_LoF,CH_LoF,CLL_LoF,CM_LoF,COREAD_LoF,DLBCL_LoF,ESCA_LoF,EWS_LoF,GBM_LoF,HC_LoF,HGG_LoF,HNSC_LoF,LEIS_LoF,LGG_LoF,LUAD_LoF,LUSC_LoF,LY_LoF,MBL_LoF,MESO_LoF,MM_LoF,NHLY_LoF,NSCLC_LoF,NSPH_LoF,OS_LoF,OV_LoF,PAAD_LoF,PAIS_LoF,PIA_LoF,PRAD_LoF,RCCC_LoF,RCH_LoF,RPC_LoF,S_LoF,SBCC_LoF,SCLC_LoF,SSCC_LoF,ST_LoF,THCA_LoF,THYM_LoF…	1	0.432836	536	Colorectal_Carcinoma
SBK1	31	4	1.0313e-05	yes					-0.0719296	0.446521	-0.484933	0.187497		1	0.00373134	536	Colorectal_Carcinoma
TP53	5	8	0.000177197	yes	5	7	2.26443e-05	yes	0.418983	0.595112	-0.145606	0.217987	ACC_LoF,ALL_LoF,AML_LoF,AN_LoF,ANGS_LoF,BC_LoF,BLCA_LoF,BLY_LoF,BRCA_LoF,CESC_LoF,CH_LoF,CLL_LoF,CM_LoF,COREAD_LoF,DLBCL_LoF,ESCA_LoF,EWS_LoF,GBM_LoF,HC_LoF,HGG_LoF,HNSC_LoF,LEIS_LoF,LGG_LoF,LUAD_LoF,LUSC_LoF,LY_LoF,MBL_LoF,MESO_LoF,MM_LoF,NHLY_LoF,NSCLC_LoF,NSPH_LoF,OS_LoF,OV_LoF,PAAD_LoF,PAIS_LoF,PIA_LoF,PRAD_LoF,RCCC_LoF,RCH_LoF,RPC_LoF,S_LoF,SBCC_LoF,SCLC_LoF,SSCC_LoF,ST_LoF,THCA_LoF,THYM_LoF…	1	0.272311	437	Gastric_Carcinoma
HNF4G	9	2	0.000523392	yes					0.0371122	0.169085	-0.114174	0.0151636		0		143	Leukemia_AML
RREB1	11	2	0.00271577	yes					-0.0461012	0.147699	-0.270684	0.0334301		1	0.00274725	364	Liver_HCC
TP53	3	16	4.14878e-11	yes	3	14	5.06452e-13	yes	0.664401	0.297149	-0.210159	0.174761	ACC_LoF,ALL_LoF,AML_LoF,AN_LoF,ANGS_LoF,BC_LoF,BLCA_LoF,BLY_LoF,BRCA_LoF,CESC_LoF,CH_LoF,CLL_LoF,CM_LoF,COREAD_LoF,DLBCL_LoF,ESCA_LoF,EWS_LoF,GBM_LoF,HC_LoF,HGG_LoF,HNSC_LoF,LEIS_LoF,LGG_LoF,LUAD_LoF,LUSC_LoF,LY_LoF,MBL_LoF,MESO_LoF,MM_LoF,NHLY_LoF,NSCLC_LoF,NSPH_LoF,OS_LoF,OV_LoF,PAAD_LoF,PAIS_LoF,PIA_LoF,PRAD_LoF,RCCC_LoF,RCH_LoF,RPC_LoF,S_LoF,SBCC_LoF,SCLC_LoF,SSCC_LoF,ST_LoF,THCA_LoF,THYM_LoF…	1	0.292769	567	Lung_NSCLC_Adeno
KRAS	13	14	6.65506e-07	yes	13	6	2.08821e-05	yes	-0.0563189	0.179664	-0.488286	1.01934	ALL_Act,AML_Act,AN_Act,BC_Act,BCNET_Act,BLCA_Act,BRCA_Act,CESC_Act,CH_Act,CLL_Act,CM_Act,COREAD_Act,DLBCL_Act,ESCA_Act,HC_Act,LUAD_Act,MGCT_Act,MM_Act,NSCLC_Act,OV_Act,PAAD_Act,PAIS_Act,PIA_Act,PRAD_Act,RPC_Act,ST_Act,THCA_Act,UCEC_Act,UCS_Act	1	0.26455	567	Lung_NSCLC_Adeno
KRAS	2	2	0.00385901	yes					-0.0448795	0.0144032	-0.789033	0.139379	ALL_Act,AML_Act,AN_Act,BC_Act,BCNET_Act,BLCA_Act,BRCA_Act,CESC_Act,CH_Act,CLL_Act,CM_Act,COREAD_Act,DLBCL_Act,ESCA_Act,HC_Act,LUAD_Act,MGCT_Act,MM_Act,NSCLC_Act,OV_Act,PAAD_Act,PAIS_Act,PIA_Act,PRAD_Act,RPC_Act,ST_Act,THCA_Act,UCEC_Act,UCS_Act				Lung_NSCLC_Large_Cell
LAMA5	3	2	0.0152839	yes					-0.0191105	0.0910983	-0.261362	0.140859					Lung_NSCLC_Large_Cell
CTNNB1	8	2	0.00545891	yes					-0.0119645	0.101996	-1.02273	0.518432	ACC_Act,COREAD_Act,HBC_Act,HC_Act,LUAD_Act,MBL_Act,NSCLC_Act,PIA_Act,PRAD_Act,RHBDS_Act,SBCC_Act,ST_Act,UCEC_Act,WT_Act	1	0.00609756	492	Lung_NSCLC_Squamous
APC	8	2	0.00555473	yes					0.00313979	0.111876	-0.380216	0.254784	AN_LoF,BC_LoF,CH_LoF,CM_LoF,COREAD_LoF,ESCA_LoF,HC_LoF,NSCLC_LoF,PRAD_LoF,SBCC_LoF,SSCC_LoF,ST_LoF,UVM_LoF,VV_LoF	1	0.0426829	492	Lung_NSCLC_Squamous
ANKRD24	8	2	0.00226718	yes					-0.0356852	0.151827	-0.0909924	0.205533					Lung_SCLC
NFE2L2	8	5	0.000139701	yes	8	4	0.000365413	yes	-0.00358356	0.0881028	-0.306678	0.181806	BLCA_Act,CESC_Act,ESCA_Act,HC_Act,HNSC_Act,LUSC_Act,RPC_Act,UCEC_Act	1	0.076087	184	Oesophagus_Carcinoma
TP53	2	6	0.000386698	yes	2	6	0.000386698	yes	0.34856	0.161699	-0.174341	0.107273	ACC_LoF,ALL_LoF,AML_LoF,AN_LoF,ANGS_LoF,BC_LoF,BLCA_LoF,BLY_LoF,BRCA_LoF,CESC_LoF,CH_LoF,CLL_LoF,CM_LoF,COREAD_LoF,DLBCL_LoF,ESCA_LoF,EWS_LoF,GBM_LoF,HC_LoF,HGG_LoF,HNSC_LoF,LEIS_LoF,LGG_LoF,LUAD_LoF,LUSC_LoF,LY_LoF,MBL_LoF,MESO_LoF,MM_LoF,NHLY_LoF,NSCLC_LoF,NSPH_LoF,OS_LoF,OV_LoF,PAAD_LoF,PAIS_LoF,PIA_LoF,PRAD_LoF,RCCC_LoF,RCH_LoF,RPC_LoF,S_LoF,SBCC_LoF,SCLC_LoF,SSCC_LoF,ST_LoF,THCA_LoF,THYM_LoF…	1	0.546083	434	Ovary_Carcinoma
SVIL	12	3	0.00313696	yes					0.030422	0.197803	-0.141334	0.0486522		1	0.0322581	434	Ovary_Carcinoma
APC	12	2	0.00366557	yes	12	2	0.00366557	yes	0.0167319	0.242185	-0.188685	0.159052	AN_LoF,BC_LoF,CH_LoF,CM_LoF,COREAD_LoF,ESCA_LoF,HC_LoF,NSCLC_LoF,PRAD_LoF,SBCC_LoF,SSCC_LoF,ST_LoF,UVM_LoF,VV_LoF	1	0.0345622	434	Ovary_Carcinoma
TP53	21	7	5.13477e-07	yes	20	4	1.18359e-05	yes	0.843887	0.600634	-0.204671	0.238919	ACC_LoF,ALL_LoF,AML_LoF,AN_LoF,ANGS_LoF,BC_LoF,BLCA_LoF,BLY_LoF,BRCA_LoF,CESC_LoF,CH_LoF,CLL_LoF,CM_LoF,COREAD_LoF,DLBCL_LoF,ESCA_LoF,EWS_LoF,GBM_LoF,HC_LoF,HGG_LoF,HNSC_LoF,LEIS_LoF,LGG_LoF,LUAD_LoF,LUSC_LoF,LY_LoF,MBL_LoF,MESO_LoF,MM_LoF,NHLY_LoF,NSCLC_LoF,NSPH_LoF,OS_LoF,OV_LoF,PAAD_LoF,PAIS_LoF,PIA_LoF,PRAD_LoF,RCCC_LoF,RCH_LoF,RPC_LoF,S_LoF,SBCC_LoF,SCLC_LoF,SSCC_LoF,ST_LoF,THCA_LoF,THYM_LoF…	1	0.0792291	467	Skin_Melanoma
NRAS	28	6	9.36165e-06	yes					0.0153859	0.0768832	-1.36633	0.83845	ALL_Act,AML_Act,ANGS_Act,CH_Act,CLL_Act,CM_Act,COREAD_Act,GBM_Act,HC_Act,LGG_Act,LUAD_Act,LUSC_Act,MGCT_Act,MM_Act,NSPH_Act,OV_Act,PAAD_Act,PRAD_Act,THCA_Act,THYM_Act,UCEC_Act	1	0.246253	467	Skin_Melanoma
BRAF	6	29	1.32637e-05	yes	6	4	0.000205379	yes	0.113633	0.258891	-0.982812	0.727674	BLCA_Act,BRCA_Act,CLL_Act,CM_Act,COREAD_Act,DLBCL_Act,GBM_Act,HGG_Act,LGG_Act,LUAD_Act,LUSC_Act,MM_Act,NSCLC_Act,OV_Act,PIA_Act,PRAD_Act,RPC_Act,THCA_Act,UCEC_Act	1	0.494647	467	Skin_Melanoma
ATP10D	33	3	6.56614e-05	yes					0.0078248	0.308624	-0.125522	0.137223		1	0.0942184	467	Skin_Melanoma
TP53	3	5	0.000793657	yes	3	2	0.000133982	yes	0.84006	0.120797	-0.241999	0.140796	ACC_LoF,ALL_LoF,AML_LoF,AN_LoF,ANGS_LoF,BC_LoF,BLCA_LoF,BLY_LoF,BRCA_LoF,CESC_LoF,CH_LoF,CLL_LoF,CM_LoF,COREAD_LoF,DLBCL_LoF,ESCA_LoF,EWS_LoF,GBM_LoF,HC_LoF,HGG_LoF,HNSC_LoF,LEIS_LoF,LGG_LoF,LUAD_LoF,LUSC_LoF,LY_LoF,MBL_LoF,MESO_LoF,MM_LoF,NHLY_LoF,NSCLC_LoF,NSPH_LoF,OS_LoF,OV_LoF,PAAD_LoF,PAIS_LoF,PIA_LoF,PRAD_LoF,RCCC_LoF,RCH_LoF,RPC_LoF,S_LoF,SBCC_LoF,SCLC_LoF,SSCC_LoF,ST_LoF,THCA_LoF,THYM_LoF…	1	0.207627	236	Soft_Tissue_Sarcoma_Rhabdoid
KIF27	3	2	0.00237614	yes					-0.072216	0.179156	-0.375206	0.190526		1	0.00203252	492	Thyroid_Carcinoma

## Sheet: b. non-missense cancer genes
	#wt(ATARiS)	#mut(ATARiS)	pvalue(ATARiS)	is_significant(ATARiS)	#wt(ATARiS,LOH)	#mut(ATARiS,LOH)	pvalue(ATARiS,LOH)	is_significant(ATARiS,LOH)	wt_median(DEMETER2)	wt_IQR(DEMETER2)	mut_median(DEMETER2)	mut_IQR(DEMETER2)	intogen_gene_role	tcga_expression_in_50pc_tumor_samples	tcga_nonmissense_mutation_frequency	tcga_nrSamplesInMutData	Cancer_type
TP53	3	3	0.00204551	yes	3	2	0.0301228	yes	0.707258	0.0326987	-0.25386	0.212607	ACC_LoF,ALL_LoF,AML_LoF,AN_LoF,ANGS_LoF,BC_LoF,BLCA_LoF,BLY_LoF,BRCA_LoF,CESC_LoF,CH_LoF,CLL_LoF,CM_LoF,COREAD_LoF,DLBCL_LoF,ESCA_LoF,EWS_LoF,GBM_LoF,HC_LoF,HGG_LoF,HNSC_LoF,LEIS_LoF,LGG_LoF,LUAD_LoF,LUSC_LoF,LY_LoF,MBL_LoF,MESO_LoF,MM_LoF,NHLY_LoF,NSCLC_LoF,NSPH_LoF,OS_LoF,OV_LoF,PAAD_LoF,PAIS_LoF,PIA_LoF,PRAD_LoF,RCCC_LoF,RCH_LoF,RPC_LoF,S_LoF,SBCC_LoF,SCLC_LoF,SSCC_LoF,ST_LoF,THCA_LoF,THYM_LoF…	1	0.162621	412	Bladder_Carcinoma
CDKN1A	9	2	0.0142896	yes					0.0571622	0.151787	-0.0618786	0.00817997	BLCA_LoF,HC_LoF,RCH_LoF	1	0.092233	412	Bladder_Carcinoma
TP53	5	6	0.000394807	yes	5	5	0.000567947	yes	0.0266875	0.925622	-0.238466	0.325291	ACC_LoF,ALL_LoF,AML_LoF,AN_LoF,ANGS_LoF,BC_LoF,BLCA_LoF,BLY_LoF,BRCA_LoF,CESC_LoF,CH_LoF,CLL_LoF,CM_LoF,COREAD_LoF,DLBCL_LoF,ESCA_LoF,EWS_LoF,GBM_LoF,HC_LoF,HGG_LoF,HNSC_LoF,LEIS_LoF,LGG_LoF,LUAD_LoF,LUSC_LoF,LY_LoF,MBL_LoF,MESO_LoF,MM_LoF,NHLY_LoF,NSCLC_LoF,NSPH_LoF,OS_LoF,OV_LoF,PAAD_LoF,PAIS_LoF,PIA_LoF,PRAD_LoF,RCCC_LoF,RCH_LoF,RPC_LoF,S_LoF,SBCC_LoF,SCLC_LoF,SSCC_LoF,ST_LoF,THCA_LoF,THYM_LoF…	1	0.140974	986	Breast_Carcinoma
PTEN	6	3	0.00647135	yes	6	3	0.00647135	yes	0.0927095	0.209341	0.0239093	0.194787	BLCA_LoF,BRCA_LoF,CESC_LoF,CH_LoF,CM_LoF,COREAD_LoF,ESCA_LoF,GBM_LoF,HC_LoF,HGG_LoF,HNSC_LoF,LGG_LoF,LUSC_LoF,MBL_LoF,NSCLC_LoF,OS_LoF,OV_LoF,PAIS_LoF,PIA_LoF,PRAD_LoF,RCCC_LoF,RCH_LoF,RPC_LoF,S_LoF,ST_LoF,THCA_LoF,UCEC_LoF,UCS_LoF	1	0.142494	393	CNS_Glioma_HighGrade
TP53	12	11	1.10427e-05	yes	12	5	5.6133e-06	yes	0.33764	0.72641	-0.167779	0.0773243	ACC_LoF,ALL_LoF,AML_LoF,AN_LoF,ANGS_LoF,BC_LoF,BLCA_LoF,BLY_LoF,BRCA_LoF,CESC_LoF,CH_LoF,CLL_LoF,CM_LoF,COREAD_LoF,DLBCL_LoF,ESCA_LoF,EWS_LoF,GBM_LoF,HC_LoF,HGG_LoF,HNSC_LoF,LEIS_LoF,LGG_LoF,LUAD_LoF,LUSC_LoF,LY_LoF,MBL_LoF,MESO_LoF,MM_LoF,NHLY_LoF,NSCLC_LoF,NSPH_LoF,OS_LoF,OV_LoF,PAAD_LoF,PAIS_LoF,PIA_LoF,PRAD_LoF,RCCC_LoF,RCH_LoF,RPC_LoF,S_LoF,SBCC_LoF,SCLC_LoF,SSCC_LoF,ST_LoF,THCA_LoF,THYM_LoF…	1	0.169776	536	Colorectal_Carcinoma
MED1	6	2	4.27922e-05	yes					0.088148	0.0720903	-0.542967	0.0710162		1	0.0150943	530	Endometrium_Carcinoma
DOCK10	8	3	0.000266589	yes					-0.0113832	0.0711331	-0.154349	0.0131711		1	0.0320755	530	Endometrium_Carcinoma
CHD3	11	2	0.00619825	yes					-0.324602	0.236089	-0.64058	0.0802197		1	0.00915332	437	Gastric_Carcinoma
TP53	8	5	0.00042316	yes					0.880768	0.640635	0.0136071	0.543854	ACC_LoF,ALL_LoF,AML_LoF,AN_LoF,ANGS_LoF,BC_LoF,BLCA_LoF,BLY_LoF,BRCA_LoF,CESC_LoF,CH_LoF,CLL_LoF,CM_LoF,COREAD_LoF,DLBCL_LoF,ESCA_LoF,EWS_LoF,GBM_LoF,HC_LoF,HGG_LoF,HNSC_LoF,LEIS_LoF,LGG_LoF,LUAD_LoF,LUSC_LoF,LY_LoF,MBL_LoF,MESO_LoF,MM_LoF,NHLY_LoF,NSCLC_LoF,NSPH_LoF,OS_LoF,OV_LoF,PAAD_LoF,PAIS_LoF,PIA_LoF,PRAD_LoF,RCCC_LoF,RCH_LoF,RPC_LoF,S_LoF,SBCC_LoF,SCLC_LoF,SSCC_LoF,ST_LoF,THCA_LoF,THYM_LoF…	1	0.0119048	336	Kidney_Carcinoma
KMT2A	8	2	0.00872967	yes					0.0765777	0.296104	-0.374462	0.000239256	ACC_LoF,BCNET_LoF,BLCA_LoF,CM_LoF,ESCA_LoF,HC_LoF,OV_LoF,PRAD_LoF,SBCC_LoF,THCA_LoF	1	0.00595238	336	Kidney_Carcinoma
TTC3	12	2	0.0387933	yes					0.142677	0.152786	-0.0570608	0.00144463		1	0.00297619	336	Kidney_Carcinoma
SPI1	8	2	0.040077	yes					-0.197419	0.840733	-1.01928	0.185561		1		143	Leukemia_AML
PRIM1	10	2	0.00472552	yes					-0.179222	0.236957	-0.430954	0.122973		1	0.00274725	364	Liver_HCC
TP53	3	10	2.68549e-09	yes	3	9	9.42932e-09	yes	0.664401	0.297149	-0.24042	0.129988	ACC_LoF,ALL_LoF,AML_LoF,AN_LoF,ANGS_LoF,BC_LoF,BLCA_LoF,BLY_LoF,BRCA_LoF,CESC_LoF,CH_LoF,CLL_LoF,CM_LoF,COREAD_LoF,DLBCL_LoF,ESCA_LoF,EWS_LoF,GBM_LoF,HC_LoF,HGG_LoF,HNSC_LoF,LEIS_LoF,LGG_LoF,LUAD_LoF,LUSC_LoF,LY_LoF,MBL_LoF,MESO_LoF,MM_LoF,NHLY_LoF,NSCLC_LoF,NSPH_LoF,OS_LoF,OV_LoF,PAAD_LoF,PAIS_LoF,PIA_LoF,PRAD_LoF,RCCC_LoF,RCH_LoF,RPC_LoF,S_LoF,SBCC_LoF,SCLC_LoF,SSCC_LoF,ST_LoF,THCA_LoF,THYM_LoF…	1	0.19224	567	Lung_NSCLC_Adeno
RB1	24	2	0.00244974	yes	24	2	0.00244974	yes	0.0831127	0.177902	-0.274605	0.137883	ACC_LoF,BLCA_LoF,BRCA_LoF,CESC_LoF,CM_LoF,ESCA_LoF,GBM_LoF,HC_LoF,HNSC_LoF,LEIS_LoF,LUAD_LoF,LUSC_LoF,MM_LoF,NSCLC_LoF,OS_LoF,OV_LoF,PIA_LoF,PRAD_LoF,RB_LoF,S_LoF,SCLC_LoF,ST_LoF,UCEC_LoF,UCS_LoF	1	0.0493827	567	Lung_NSCLC_Adeno
EGFR	17	2	0.00381603	yes					-0.00445809	0.096712	-1.00865	0.0477354	BRCA_Act,COREAD_Act,GBM_Act,HGG_Act,LGG_Act,LUAD_Act,MM_Act,NSCLC_Act,PIA_Act	1	0.0511464	567	Lung_NSCLC_Adeno
PAPPA	23	2	0.00570856	yes										1	0.00881834	567	Lung_NSCLC_Adeno
DHX36	10	2	0.00572216	yes					-0.136372	0.113407	-0.291322	0.0215557		1	0	184	Oesophagus_Carcinoma
WDR7	10	2	0.000153527	yes	10	2	0.000153527	yes	-0.162984	0.218127	-0.644561	0.237106		1	0.00230415	434	Ovary_Carcinoma
SMAD4	9	2	0.00676438	yes					0.0389345	0.130038	-0.242994	0.13496	BRCA_LoF,CESC_LoF,CH_LoF,COREAD_LoF,ESCA_LoF,HNSC_LoF,PAAD_LoF,PRAD_LoF,ST_LoF	1	0.00460829	434	Ovary_Carcinoma
TP53	2	3	0.0109709	yes	2	2	0.00014372	yes	0.34856	0.161699	-0.14822	0.169719	ACC_LoF,ALL_LoF,AML_LoF,AN_LoF,ANGS_LoF,BC_LoF,BLCA_LoF,BLY_LoF,BRCA_LoF,CESC_LoF,CH_LoF,CLL_LoF,CM_LoF,COREAD_LoF,DLBCL_LoF,ESCA_LoF,EWS_LoF,GBM_LoF,HC_LoF,HGG_LoF,HNSC_LoF,LEIS_LoF,LGG_LoF,LUAD_LoF,LUSC_LoF,LY_LoF,MBL_LoF,MESO_LoF,MM_LoF,NHLY_LoF,NSCLC_LoF,NSPH_LoF,OS_LoF,OV_LoF,PAAD_LoF,PAIS_LoF,PIA_LoF,PRAD_LoF,RCCC_LoF,RCH_LoF,RPC_LoF,S_LoF,SBCC_LoF,SCLC_LoF,SSCC_LoF,ST_LoF,THCA_LoF,THYM_LoF…	1	0.343318	434	Ovary_Carcinoma
MGA	9	2	0.0187391	yes					-0.106463	0.137706	-0.353055	0.0185779	CLL_LoF,LUAD_LoF	1	0.0138249	434	Ovary_Carcinoma
ABCA13	15	3	0.0143599	yes					0.0900252	0.128389	0.067592	0.141636		1	0	178	Pancreas_Carcinoma
TP53	21	9	1.06238e-07	yes	20	6	1.81781e-06	yes	0.843887	0.600634	-0.224119	0.200295	ACC_LoF,ALL_LoF,AML_LoF,AN_LoF,ANGS_LoF,BC_LoF,BLCA_LoF,BLY_LoF,BRCA_LoF,CESC_LoF,CH_LoF,CLL_LoF,CM_LoF,COREAD_LoF,DLBCL_LoF,ESCA_LoF,EWS_LoF,GBM_LoF,HC_LoF,HGG_LoF,HNSC_LoF,LEIS_LoF,LGG_LoF,LUAD_LoF,LUSC_LoF,LY_LoF,MBL_LoF,MESO_LoF,MM_LoF,NHLY_LoF,NSCLC_LoF,NSPH_LoF,OS_LoF,OV_LoF,PAAD_LoF,PAIS_LoF,PIA_LoF,PRAD_LoF,RCCC_LoF,RCH_LoF,RPC_LoF,S_LoF,SBCC_LoF,SCLC_LoF,SSCC_LoF,ST_LoF,THCA_LoF,THYM_LoF…	1	0.0599572	467	Skin_Melanoma
DHX38	34	2	0.0031605	yes					-0.634539	0.309304	-1.23205	0.535464		1	0.00214133	467	Skin_Melanoma
BTN3A3	4	2	0.0418533	yes					0.283919	0.193125	0.0527452	0.310031		1	0.00423729	236	Soft_Tissue_Sarcoma_Rhabdoid

## Sheet: c. amplified cancer genes
	#wt(ATARiS)	#mut(ATARiS)	pvalue(ATARiS)	is_significant(ATARiS)	wt_median(DEMETER2)	wt_IQR(DEMETER2)	mut_median(DEMETER2)	mut_IQR(DEMETER2)	intogen_gene_role	tcga_amplification_associated_with_overexpression	tcga_amplification_frequency	tcga_nrSamplesInGisticData	Cancer_type
E2F3	8	3	0.00524283	yes	-0.121786	0.173901	-0.55238	0.208928		1.40914e-32	0.156863	408	Bladder_Carcinoma
ANKH	5	2	0.00554574	yes	0.197467	0.0832813	0.0288841	0.107895			0	511	CNS_Glioma
KRAS	15	4	0.000777638	yes	-0.00476197	0.226755	-1.41242	0.876301	ALL_Act,AML_Act,AN_Act,BC_Act,BCNET_Act,BLCA_Act,BRCA_Act,CESC_Act,CH_Act,CLL_Act,CM_Act,COREAD_Act,DLBCL_Act,ESCA_Act,HC_Act,LUAD_Act,MGCT_Act,MM_Act,NSCLC_Act,OV_Act,PAAD_Act,PAIS_Act,PIA_Act,PRAD_Act,RPC_Act,ST_Act,THCA_Act,UCEC_Act,UCS_Act	5.58886e-05	0.0101351	592	Colorectal_Carcinoma
UCKL1	6	4	0.00181897	yes	0.0385932	0.0622449	-0.0825049	0.195679		0.00010009	0.0286807	523	Endometrium_Carcinoma
OSBPL2	10	4	0.0012513	yes	-0.287131	0.364111	-0.402835	0.0909701		3.77555e-05	0.0296804	438	Gastric_Carcinoma
FBXL20	12	2	0.00147508	yes	0.0191296	0.158895	-0.0548544	0.0186025		2.32797e-09	0.0639269	438	Gastric_Carcinoma
RAB40B	9	2	0.000594491	yes	0.0508737	0.180331	-0.0330036	0			0.0052356	191	Leukemia_AML
ARMC7	8	2	0.00254603	yes	0.0796751	0.171692	-0.0933316	0			0	191	Leukemia_AML
HOXA5	11	2	0.00112538	yes	-0.0529235	0.19027	-0.772289	0.222455			0.0027248	367	Liver_HCC
SDHA	2	3	0.0155733	yes	0.115748	0.042148	-0.234625	0.168243					Lung_NSCLC_Large_Cell
MCL1	7	3	7.27077e-06	yes	0.262965	0.111737	-0.230835	0.153283		2.02068e-07	0.0472279	487	Lung_NSCLC_Squamous
THEM4	7	3	0.000447273	yes	-0.0601807	0.19212	-0.242386	0.238779					Lung_SCLC
PTGER4	4	4	0.00185095	yes									Lung_SCLC
TNK2	3	2	0.0229069	yes	0.0438909	0.2409	-0.624293	0.146561		0.00531915	0.0416667	48	Lymphoma_NH_B_cell
TMED10P1	8	7	0.00021592	yes	0.184195	0.0939044	0.00382629	0.371578			0.267483	572	Ovary_Carcinoma
FKBP4	9	3	0.000527904	yes						5.94848e-12	0.0681818	572	Ovary_Carcinoma
BRAF	6	6	4.77432e-05	yes	0.113633	0.258891	-0.94158	0.576794	BLCA_Act,BRCA_Act,CLL_Act,CM_Act,COREAD_Act,DLBCL_Act,GBM_Act,HGG_Act,LGG_Act,LUAD_Act,LUSC_Act,MM_Act,NSCLC_Act,OV_Act,PIA_Act,PRAD_Act,RPC_Act,THCA_Act,UCEC_Act	4.74617e-07	0.0408719	367	Skin_Melanoma
SLC35B3	31	4	0.000693318	yes	0.0891837	0.185682	-0.120257	0.239028		6.24522e-06	0.0463215	367	Skin_Melanoma
CDK14	5	2	0.00184708	yes	0.122746	0.292158	-0.0133116	0.104834		0.236989	0.0118577	253	Soft_Tissue_Sarcoma_Rhabdoid
LOC643387	6	2	0.00266029	yes	0.0960339	0.153337	-0.102453	0.231935			0.00395257	253	Soft_Tissue_Sarcoma_Rhabdoid
NSFP1	3	2	0.0146531	yes	0.322636	0.139943	-0.0323976	0.148505			0.00201207	497	Thyroid_Carcinoma
LANCL2	3	2	0.0216272	yes	-0.186363	0.0770139	-0.450964	0.0758383			0	497	Thyroid_Carcinoma
MFSD3	8	2	3.16796e-05	yes	-0.0144701	0.0805296	-0.0226284	0.0341748		1.81775e-05	0.0793037	517	Upper_Aerodigestive_Tract_Carcinoma
TFRC	8	2	0.000427474	yes	-0.369154	0.232853	-0.981616	0.199184		1.12162e-10	0.129594	517	Upper_Aerodigestive_Tract_Carcinoma

## Sheet: d. tumor-promoting effectors
	#wt(ATARiS)	pvalue(ATARiS)	is_significant(ATARiS)	wt_median(DEMETER2)	wt_IQR(DEMETER2)	intogen_gene_role	tcga_expression_pvalue_tumor_vs_normal	tcga_expression_direction_tumor_vs_normal	tcga_overexpression_associated_with_genes_with_missense_mutations	tcga_overexpression_associated_with_genes_with_deleterious_mutations	tcga_nrSamplesInMutData	Cancer_type
METTL1	11	4.91948e-07	yes	-0.104317	0.120223		2.6705e-08	up			412	Bladder_Carcinoma
TACR2	11	5.25948e-06	yes	-0.011652	0.261057		5.01961e-07	down			412	Bladder_Carcinoma
USPL1	9	1.18711e-05	yes	-0.459542	0.18945		0.838805	up			412	Bladder_Carcinoma
FEN1	11	1.21251e-05	yes	-0.125645	0.180269		8.57453e-09	up	TP53 (enriched, 44% vs 23%)	RB1 (enriched, 29% vs 5%)	412	Bladder_Carcinoma
ATRIP	10	3.3576e-05	yes	-0.173886	0.100814		0.00804487	up			412	Bladder_Carcinoma
GABPB1	11	7.17584e-05	yes	-0.692365	0.585504		0.00451878	up			412	Bladder_Carcinoma
TNFAIP1	11	0.000101931	yes	-0.0101852	0.126984		0.00408726	up		EP300 (enriched, 12% vs 3%), RB1 (enriched, 24% vs 9%)	412	Bladder_Carcinoma
TDRKH	11	0.000159329	yes	-0.0544852	0.116666		1.6734e-06	up		KMT2C (depleted, 4% vs 13%), RB1 (enriched, 23% vs 10%), STAG2 (depleted, 6% vs 15%)	412	Bladder_Carcinoma
CDK1	21	7.24356e-11	yes	-1.2531	0.544032		1.08845e-61	up	PIK3CA (depleted, 23% vs 40%), RYR2 (enriched, 8% vs 3%), TP53 (enriched, 30% vs 11%), TTN (enriched, 21% vs 14%)	CDH1 (depleted, 6% vs 19%), MAP3K1 (depleted, 3% vs 11%), NCOR1 (depleted, 2% vs 5%), TP53 (enriched, 22% vs 7%)	986	Breast_Carcinoma
RAC1	18	1.92037e-07	yes	-0.331016	0.217964	CM_Act,HNSC_Act	6.94907e-06	up			986	Breast_Carcinoma
RFC1	20	5.76245e-07	yes	-0.888553	0.504108		3.3465e-09	down			986	Breast_Carcinoma
REXO4	20	3.7787e-06	yes	-0.124744	0.20209		3.52145e-09	up			986	Breast_Carcinoma
PRIM1	23	6.66511e-06	yes	-0.523141	0.387815		1.04567e-17	up		CDH1 (depleted, 10% vs 16%)	986	Breast_Carcinoma
ALS2CR8	22	1.17909e-05	yes									Breast_Carcinoma
LETM1	20	1.65655e-05	yes	-0.314625	0.447033		5.53193e-25	up	TP53 (depleted, 16% vs 25%)	GATA3 (enriched, 16% vs 9%)	986	Breast_Carcinoma
MIXL1	20	1.72844e-05	yes	-0.0621637	0.15842		0.587231	up		GATA3 (depleted, 10% vs 15%), TP53 (enriched, 19% vs 9%)	986	Breast_Carcinoma
NFKB1	21	1.81229e-05	yes	-0.059653	0.0981058		0.000894726	down	PIK3CA (enriched, 37% vs 26%)	CDH1 (enriched, 16% vs 10%), TP53 (depleted, 11% vs 17%)	986	Breast_Carcinoma
ITGB5	22	1.88706e-05	yes	-0.274052	0.39606		0.0179619	up	PIK3CA (enriched, 42% vs 21%), SPTA1 (depleted, 3% vs 7%), TP53 (depleted, 16% vs 25%), USH2A (depleted, 4% vs 8%)	CDH1 (enriched, 19% vs 7%), MAP3K1 (enriched, 9% vs 5%), TP53 (depleted, 7% vs 21%), TTN (depleted, 2% vs 6%)	986	Breast_Carcinoma
HIF1A	22	2.55913e-05	yes	0.0402578	0.0529152		0.26759	up	CCDC168 (enriched, 5% vs 2%), CSMD3 (enriched, 5% vs 2%), DMD (enriched, 6% vs 2%), HMCN1 (enriched, 7% vs 3%), PKHD1L1 (enriched, 5% vs 2%), SPTA1 (enriched, 7% vs 2%), TP53 (enriched, 29% vs 13%), TTN (enriched, 21% vs 14%), XIRP2 (enriched, 5% vs 1%)	CDH1 (depleted, 10% vs 16%), TP53 (enriched, 20% vs 9%)	986	Breast_Carcinoma
ATF4	22	2.63412e-05	yes	-0.264687	0.338389		3.64846e-05	down	PIK3CA (depleted, 26% vs 37%), TP53 (enriched, 26% vs 15%)	GATA3 (depleted, 10% vs 15%), MAP3K1 (depleted, 4% vs 10%), TP53 (enriched, 20% vs 9%)	986	Breast_Carcinoma
THRB	20	2.70305e-05	yes	-0.163523	0.209068		6.08012e-55	down	PIK3CA (enriched, 39% vs 25%), TP53 (depleted, 16% vs 25%)	CDH1 (enriched, 18% vs 8%), MAP3K1 (enriched, 11% vs 3%), NCOR1 (enriched, 5% vs 1%), TP53 (depleted, 8% vs 20%)	986	Breast_Carcinoma
MMP10	21	3.0856e-05	yes	0.00489599	0.206616		2.5324e-25	up			986	Breast_Carcinoma
MMP3	21	3.0856e-05	yes	0.0953345	0.242736		1.38119e-25	up		CDH1 (enriched, 17% vs 8%)	986	Breast_Carcinoma
SMAD7	20	3.24872e-05	yes	-0.0441133	0.120949		0.0910111	down		CDH1 (enriched, 16% vs 10%), TP53 (depleted, 11% vs 18%)	986	Breast_Carcinoma
ETV1	20	3.39054e-05	yes	-0.0467005	0.17015		3.05612e-25	down			986	Breast_Carcinoma
MYO7B	21	3.68177e-05	yes	-0.0303205	0.156039		6.89719e-31	down		CDH1 (enriched, 20% vs 6%)	986	Breast_Carcinoma
SLC1A2	19	3.8163e-05	yes	-0.147853	0.177473		0.0158161	up	CCDC168 (depleted, 1% vs 5%), SPTA1 (depleted, 3% vs 7%), TP53 (depleted, 13% vs 28%)	GATA3 (enriched, 19% vs 6%), MAP3K1 (enriched, 9% vs 5%), TP53 (depleted, 10% vs 19%)	986	Breast_Carcinoma
BTNL8	20	4.35613e-05	yes	-0.234559	0.279722		5.74867e-16	down	LRP2 (enriched, 5% vs 1%)	GATA3 (depleted, 9% vs 16%), TP53 (enriched, 17% vs 11%)	986	Breast_Carcinoma
NSFP1	14	4.4929e-05	yes	0.265273	0.290314		0.0542431	up			986	Breast_Carcinoma
DHX35	23	4.61337e-05	yes	-0.0228876	0.109917		0.100424	up		CDH1 (enriched, 17% vs 9%)	986	Breast_Carcinoma
ORC2	22	5.54771e-05	yes	-0.0562839	0.135992		0.81939	up			986	Breast_Carcinoma
KIF6	20	5.65279e-05	yes	-0.0368349	0.105191		0.926873	up	HMCN1 (depleted, 3% vs 7%), OBSCN (depleted, 1% vs 6%), TP53 (depleted, 17% vs 25%), XIRP2 (depleted, 1% vs 5%)	GATA3 (enriched, 16% vs 9%)	986	Breast_Carcinoma
FZD1	21	5.6922e-05	yes	-0.12571	0.204945		4.14238e-08	down		GATA3 (depleted, 9% vs 16%)	986	Breast_Carcinoma
SLC35B3	22	5.71812e-05	yes	-0.108182	0.215157		3.41299e-07	up			986	Breast_Carcinoma
GNGT2	20	6.3417e-05	yes	-0.00565621	0.107527		0.00691183	up		GATA3 (depleted, 8% vs 17%), MAP3K1 (depleted, 4% vs 10%)	986	Breast_Carcinoma
SMNDC1	21	6.58098e-05	yes	-0.781025	0.554444		0.0355798	up		TP53 (enriched, 19% vs 10%)	986	Breast_Carcinoma
TSPAN8	20	6.98674e-05	yes	0.0121801	0.139811		1.4624e-29	up		CDH1 (enriched, 17% vs 9%)	986	Breast_Carcinoma
NOTUM	20	7.66641e-05	yes	-0.00290217	0.0369993		1.58528e-23	up		GATA3 (depleted, 9% vs 16%), TP53 (enriched, 17% vs 11%)	986	Breast_Carcinoma
ABCC5	17	8.54054e-05	yes	-0.12215	0.134005		6.76268e-17	up		TP53 (depleted, 11% vs 18%)	986	Breast_Carcinoma
EIF4G2	21	8.82567e-05	yes	-0.535054	0.384954		0.0503108	up			986	Breast_Carcinoma
CREB3L1	22	0.000101841	yes	-0.0117311	0.177317		9.82915e-36	up	PIK3CA (enriched, 42% vs 21%)	CDH1 (enriched, 18% vs 8%), TP53 (depleted, 8% vs 21%)	986	Breast_Carcinoma
STX18	21	0.000106648	yes	-0.210935	0.484902		3.1772e-12	up	PIK3CA (enriched, 38% vs 26%), TP53 (depleted, 13% vs 29%), TTN (depleted, 13% vs 22%)	CDH1 (enriched, 20% vs 6%), GATA3 (enriched, 15% vs 10%), KMT2C (enriched, 9% vs 5%), MAP3K1 (enriched, 11% vs 3%), TP53 (depleted, 7% vs 21%)	986	Breast_Carcinoma
KIF18A	18	0.000108969	yes	-0.851627	0.556387		2.00367e-50	up	PIK3CA (depleted, 22% vs 42%), RYR2 (enriched, 8% vs 4%), TP53 (enriched, 30% vs 12%)	CDH1 (depleted, 5% vs 21%), GATA3 (depleted, 9% vs 16%), MAP3K1 (depleted, 3% vs 11%), TP53 (enriched, 24% vs 5%)	986	Breast_Carcinoma
LGR5	21	0.000109982	yes	-0.0573668	0.16834		2.9736e-07	up		ARID1A (depleted, 1% vs 5%), TP53 (enriched, 18% vs 11%)	986	Breast_Carcinoma
TFAP2A	21	0.000115157	yes	-0.0929634	0.241885		9.76909e-15	up	TP53 (depleted, 16% vs 26%)	GATA3 (enriched, 18% vs 7%), TP53 (depleted, 10% vs 19%)	986	Breast_Carcinoma
CLCNKB	23	0.00011709	yes	0.0289398	0.173502		7.45822e-31	down		CDH1 (enriched, 17% vs 8%)	986	Breast_Carcinoma
SLC4A8	22	0.000117705	yes	-0.0101582	0.145841		1.27168e-11	up	PIK3CA (enriched, 39% vs 24%), TP53 (depleted, 13% vs 28%)	CDH1 (enriched, 20% vs 6%), TP53 (depleted, 7% vs 22%)	986	Breast_Carcinoma
PKHD1	19	0.000118956	yes	-0.0590796	0.100928		1.15862e-08	down		CDH1 (enriched, 17% vs 9%)	986	Breast_Carcinoma
DOK3	21	0.000120269	yes	0.0250378	0.164978		2.54294e-26	up	TP53 (enriched, 25% vs 16%)	GATA3 (depleted, 8% vs 16%)	986	Breast_Carcinoma
ATG2B	21	0.000121493	yes	-0.0892776	0.176716		7.16856e-20	down	CCDC168 (depleted, 1% vs 5%), PIK3CA (enriched, 39% vs 25%), TP53 (depleted, 13% vs 28%), USH2A (depleted, 4% vs 8%)	MAP3K1 (enriched, 10% vs 4%), TP53 (depleted, 8% vs 20%)	986	Breast_Carcinoma
POU1F1	21	0.000130319	yes	0.0247981	0.129917		8.19861e-07	down	CCDC168 (depleted, 1% vs 5%), TP53 (depleted, 16% vs 25%), TTN (depleted, 14% vs 21%)	MAP3K1 (enriched, 9% vs 5%), TP53 (depleted, 11% vs 18%)	986	Breast_Carcinoma
RBM44	22	0.000133588	yes	0.0100113	0.200331		5.67056e-16	down	TP53 (depleted, 16% vs 25%)	CDH1 (enriched, 16% vs 10%), MAP3K1 (enriched, 10% vs 4%), TP53 (depleted, 11% vs 18%)	986	Breast_Carcinoma
PARK2	19	0.00013683	yes								986	Breast_Carcinoma
DPYD	6	1.76874e-07	yes	-0.163185	0.198427				EGFR (enriched, 12% vs 0%), IDH1 (depleted, 65% vs 90%), RYR2 (enriched, 6% vs 1%)		508	CNS_Glioma
SIM1	7	5.03087e-06	yes	-0.406097	0.415866						508	CNS_Glioma
OVOL1	8	3.35187e-05	yes	-0.198347	0.2642						508	CNS_Glioma
CSRNP3	8	3.73412e-05	yes	-0.19151	0.142105				CIC (enriched, 15% vs 5%)	FUBP1 (enriched, 13% vs 4%)	508	CNS_Glioma
NFIA	8	5.04106e-05	yes	-0.0205727	0.392885				CIC (depleted, 0% vs 21%), IDH2 (depleted, 0% vs 7%), PIK3CA (depleted, 4% vs 11%), TP53 (enriched, 61% vs 18%)	ATRX (enriched, 50% vs 10%), CIC (depleted, 0% vs 22%), FUBP1 (depleted, 0% vs 18%), NIPBL (depleted, 1% vs 5%), NOTCH1 (depleted, 1% vs 7%), TP53 (enriched, 20% vs 2%)	508	CNS_Glioma
GRIA2	7	5.83455e-05	yes	0.0094674	0.165				CIC (enriched, 16% vs 5%), EGFR (depleted, 1% vs 11%), IDH1 (enriched, 90% vs 65%)	CIC (enriched, 16% vs 6%), FUBP1 (enriched, 13% vs 4%), NOTCH1 (enriched, 8% vs 1%)	508	CNS_Glioma
USP1	8	7.80516e-05	yes	-0.0628229	0.129135				CIC (depleted, 1% vs 20%), EGFR (enriched, 10% vs 2%), IDH1 (depleted, 70% vs 85%), IDH2 (depleted, 1% vs 6%), MUC16 (enriched, 10% vs 4%), TP53 (enriched, 56% vs 23%)	ATRX (enriched, 43% vs 16%), CIC (depleted, 2% vs 20%), FUBP1 (depleted, 2% vs 16%), TP53 (enriched, 16% vs 6%)	508	CNS_Glioma
TMEM71	8	8.74122e-05	yes	-0.242035	0.23907				CIC (depleted, 3% vs 18%), EGFR (enriched, 13% vs 0%), IDH1 (depleted, 62% vs 93%)	CIC (depleted, 5% vs 16%), FUBP1 (depleted, 4% vs 13%)	508	CNS_Glioma
PRMT10	8	9.09708e-05	yes									CNS_Glioma
GPR84	8	0.000106332	yes	-0.227925	0.167061				ATRX (enriched, 9% vs 2%), CIC (depleted, 3% vs 18%), IDH1 (depleted, 72% vs 83%), IDH2 (depleted, 1% vs 7%), TP53 (enriched, 53% vs 26%)	ATRX (enriched, 42% vs 18%), CIC (depleted, 2% vs 20%), FUBP1 (depleted, 3% vs 14%), NF1 (enriched, 8% vs 2%), TP53 (enriched, 15% vs 7%)	508	CNS_Glioma
PAQR8	8	0.000123643	yes	-0.208018	0.335676						508	CNS_Glioma
CD22	7	0.000143883	yes	-0.175249	0.156589						508	CNS_Glioma
ZNF609	7	0.000144211	yes	-0.28483	0.273337				EGFR (depleted, 0% vs 12%), IDH1 (enriched, 91% vs 65%), PIK3CA (depleted, 4% vs 11%), SMARCA4 (enriched, 5% vs 1%), TP53 (enriched, 52% vs 27%), TTN (depleted, 8% vs 15%)	ATRX (enriched, 40% vs 20%)	508	CNS_Glioma
CBX5	10	1.25876e-08	yes	-0.384853	0.261213						393	CNS_Glioma_HighGrade
MFN1	7	6.40135e-08	yes	-0.368333	0.357345						393	CNS_Glioma_HighGrade
GSTP1	8	1.90869e-06	yes	-0.115163	0.297998						393	CNS_Glioma_HighGrade
ATF1	10	2.83165e-06	yes	-0.275815	0.272526						393	CNS_Glioma_HighGrade
CAPZA2	9	3.84548e-06	yes	-0.0916095	0.203956						393	CNS_Glioma_HighGrade
ITGB6	10	7.67422e-06	yes	0.0354943	0.135708						393	CNS_Glioma_HighGrade
MAP4K3	9	1.6502e-05	yes	-0.0989381	0.535782						393	CNS_Glioma_HighGrade
CYP2U1	9	3.01083e-05	yes	0.0322338	0.154132						393	CNS_Glioma_HighGrade
CCDC90A	9	4.17567e-05	yes									CNS_Glioma_HighGrade
HLF	10	4.33605e-05	yes	-0.345402	0.284823						393	CNS_Glioma_HighGrade
PA2G4P4	10	4.63478e-05	yes	0.0272903	0.140406						393	CNS_Glioma_HighGrade
SPRYD4	9	5.2681e-05	yes	0.00173047	0.221062						393	CNS_Glioma_HighGrade
SNAI2	10	5.96689e-05	yes	-0.410091	0.313661						393	CNS_Glioma_HighGrade
ETV5	6	6.5282e-05	yes	-0.0278322	0.10871	AML_Act,BRCA_Act				NF1 (enriched, 17% vs 3%)	393	CNS_Glioma_HighGrade
GAB1	9	7.50106e-05	yes	-0.0789472	0.124479						393	CNS_Glioma_HighGrade
MYL3	10	8.41417e-05	yes	-0.0706185	0.102373						393	CNS_Glioma_HighGrade
OR6S1	9	0.000103561	yes	-0.0626345	0.0450525				TENM4 (enriched, 60% vs 2%)		393	CNS_Glioma_HighGrade
LPAR3	9	0.000105585	yes	0.00272549	0.205486						393	CNS_Glioma_HighGrade
ACAP2	7	0.000106981	yes	-0.0406337	0.102428						393	CNS_Glioma_HighGrade
SERPINB11	9	0.000129355	yes	-0.100281	0.0874322						393	CNS_Glioma_HighGrade
MMP14	9	0.000129967	yes	0.0443276	0.211887					RB1 (enriched, 15% vs 1%)	393	CNS_Glioma_HighGrade
ANGEL1	9	0.000131261	yes	-0.221366	0.286485						393	CNS_Glioma_HighGrade
HIST1H1T	9	0.00013738	yes	0.0491272	0.144349						393	CNS_Glioma_HighGrade
GPR158	10	0.000152377	yes	-0.127787	0.205154						393	CNS_Glioma_HighGrade
PRKG2	8	0.000161213	yes	-0.21383	0.233353						393	CNS_Glioma_HighGrade
ADSL	29	1.10804e-11	yes	-0.510352	0.360969		5.80894e-14	up			536	Colorectal_Carcinoma
YAP1	34	1.2519e-10	yes	-0.262749	0.341615		4.80641e-10	up		APC (enriched, 82% vs 67%), SETD1B (depleted, 2% vs 10%)	536	Colorectal_Carcinoma
CTNNB1	24	4.97553e-10	yes	-1.39876	1.12471	ACC_Act,COREAD_Act,HBC_Act,HC_Act,LUAD_Act,MBL_Act,NSCLC_Act,PIA_Act,PRAD_Act,RHBDS_Act,SBCC_Act,ST_Act,UCEC_Act,WT_Act	4.74853e-19	up			536	Colorectal_Carcinoma
LCN12	34	1.76224e-09	yes	-0.029983	0.170242		1.47916e-17	up	A2ML1 (depleted, 4% vs 11%), AASDH (depleted, 1% vs 5%), ABCA10 (depleted, 2% vs 7%), ABCA12 (depleted, 3% vs 9%), ABCA3 (depleted, 2% vs 8%), ABCA4 (depleted, 3% vs 11%), ABCA7 (depleted, 2% vs 8%), ABCA8 (depleted, 2% vs 9%), ABCB1 (depleted, 2% vs 8%), ABCF3 (depleted, 1% vs 6%), ACACA (depleted, 3% vs 9%), ACE (depleted, 0% vs 6%), ADAMTS9 (depleted, 2% vs 7%), ADCY8 (depleted, 2% vs 9%), ADG…	ABCA13 (depleted, 2% vs 8%), ACVR2A (depleted, 3% vs 8%), ADGRV1 (depleted, 2% vs 6%), AKAP9 (depleted, 1% vs 6%), ANK3 (depleted, 3% vs 9%), ANKRD12 (depleted, 1% vs 5%), APC (enriched, 82% vs 67%), ASPM (depleted, 2% vs 8%), ATM (depleted, 3% vs 9%), BAZ1A (depleted, 1% vs 6%), BCL9 (depleted, 3% vs 8%), BIRC6 (depleted, 1% vs 8%), BMPR2 (depleted, 2% vs 8%), BRCA2 (depleted, 2% vs 7%), CCDC168…	536	Colorectal_Carcinoma
ATP6V1G2-DDX39B	33	3.14946e-08	yes	-0.859703	0.38294		0.0146242	down			536	Colorectal_Carcinoma
CDX2	32	9.01667e-08	yes	-0.0726486	0.242678	ESCA_Act	0.293178	down	A2M (depleted, 3% vs 8%), A2ML1 (depleted, 4% vs 11%), ABCA2 (depleted, 3% vs 8%), ABCA3 (depleted, 3% vs 8%), ABCA4 (depleted, 3% vs 11%), ABCA5 (depleted, 1% vs 6%), ABCA7 (depleted, 1% vs 9%), ABCB1 (depleted, 2% vs 8%), ABCB4 (depleted, 1% vs 5%), ACACA (depleted, 3% vs 9%), ACE (depleted, 1% vs 5%), ADAMTS16 (depleted, 5% vs 11%), ADAMTS18 (depleted, 3% vs 9%), ADAMTS4 (depleted, 1% vs 6%), …	ABCA13 (depleted, 3% vs 7%), ACVR2A (depleted, 2% vs 9%), AKAP9 (depleted, 1% vs 6%), ANK3 (depleted, 2% vs 11%), ANKRD12 (depleted, 1% vs 6%), APC (enriched, 89% vs 61%), ARHGAP5 (depleted, 1% vs 5%), ARID1A (depleted, 5% vs 13%), ASPM (depleted, 2% vs 8%), AXIN2 (depleted, 2% vs 6%), BAZ1A (depleted, 1% vs 5%), BCOR (depleted, 1% vs 6%), BCORL1 (depleted, 0% vs 6%), BIRC6 (depleted, 2% vs 8%), …	536	Colorectal_Carcinoma
TFRC	34	1.58822e-07	yes	-0.797622	0.403018		6.07178e-07	up			536	Colorectal_Carcinoma
IDH1	28	2.27728e-07	yes	-0.0445362	0.140738	AML_Act,CH_Act,CM_Act,GBM_Act,HC_Act,HGG_Act,LGG_Act,MBL_Act,MM_Act,NSCLC_Act,OS_Act,PIA_Act,PRAD_Act	0.0121346	down			536	Colorectal_Carcinoma
GATA6	32	2.45516e-07	yes	-0.152268	0.278268		0.914733	up			536	Colorectal_Carcinoma
SDCBP	33	2.7857e-07	yes	0.0351144	0.0909902		0.130899	down			536	Colorectal_Carcinoma
TCF7L2	27	3.43462e-07	yes	-0.324238	0.539759	COREAD_Act,UCEC_Act	5.25832e-14	down		NCOR2 (enriched, 6% vs 0%), SETD1B (enriched, 10% vs 2%)	536	Colorectal_Carcinoma
PAF1	37	3.8252e-07	yes	-0.638842	0.364522		0.565194	up			536	Colorectal_Carcinoma
PLRG1	33	4.39118e-07	yes	-1.09078	0.400258		0.0351444	up			536	Colorectal_Carcinoma
UBA2	34	4.71267e-07	yes	-0.708956	0.491604		1.39669e-21	up	TP53 (enriched, 53% vs 34%)	APC (enriched, 84% vs 65%), BMPR2 (depleted, 1% vs 9%), LARP4B (depleted, 1% vs 8%)	536	Colorectal_Carcinoma
SDHC	37	6.11017e-07	yes	-0.149277	0.190729		1.29063e-05	down			536	Colorectal_Carcinoma
CORO1B	34	6.29856e-07	yes	-0.0571087	0.196768		0.0409068	down			536	Colorectal_Carcinoma
CSNK1A1	35	6.95077e-07	yes	-0.372753	0.246274		0.328022	up		CSMD1 (enriched, 6% vs 0%)	536	Colorectal_Carcinoma
RRN3P2	34	7.97414e-07	yes	0.0810226	0.32197		0.071869	down	A2ML1 (depleted, 3% vs 11%), AHNAK (depleted, 5% vs 15%), ARHGAP30 (depleted, 1% vs 7%), BZRAP1 (depleted, 1% vs 7%), CCDC158 (depleted, 0% vs 6%), CD163 (depleted, 1% vs 8%), CHRM2 (depleted, 2% vs 8%), CKAP5 (depleted, 1% vs 7%), COL5A3 (depleted, 0% vs 8%), CPD (depleted, 0% vs 6%), CR2 (depleted, 0% vs 6%), DNMT1 (depleted, 0% vs 7%), EXT1 (depleted, 0% vs 6%), FBXO10 (depleted, 0% vs 6%), FB…	ABCA13 (depleted, 2% vs 8%), ARID1A (depleted, 5% vs 12%), BMPR2 (depleted, 2% vs 8%), CEP290 (depleted, 1% vs 7%), CMYA5 (depleted, 1% vs 6%), DNAH3 (depleted, 0% vs 7%), DYNC2H1 (depleted, 1% vs 6%), ITPR2 (depleted, 1% vs 6%), LARP4B (depleted, 2% vs 8%), MYCBP2 (depleted, 1% vs 7%), NFASC (depleted, 1% vs 6%), RAD51AP2 (depleted, 1% vs 7%), ROBO2 (depleted, 1% vs 6%), SCN1A (depleted, 0% vs 6…	536	Colorectal_Carcinoma
WNK1	24	8.85337e-07	yes	-0.38589	0.330171		0.013848	up			536	Colorectal_Carcinoma
GRB7	35	1.01066e-06	yes	-0.0461026	0.210459		1.38181e-26	up	ABCA5 (depleted, 1% vs 6%), ABCB1 (depleted, 2% vs 8%), ADAMTS18 (depleted, 3% vs 10%), ADAMTS9 (depleted, 1% vs 8%), ADGRG2 (depleted, 0% vs 6%), ADGRV1 (depleted, 7% vs 17%), ANK3 (depleted, 4% vs 12%), APOB (depleted, 4% vs 13%), ARFGEF2 (depleted, 1% vs 9%), BRAF (depleted, 6% vs 16%), CACNA1C (depleted, 3% vs 11%), CCDC168 (depleted, 6% vs 16%), CDK12 (depleted, 1% vs 7%), CHD8 (depleted, 2%…	ACVR2A (depleted, 2% vs 9%), ANK2 (depleted, 1% vs 6%), APC (enriched, 84% vs 66%), AXIN2 (depleted, 2% vs 6%), BIRC6 (depleted, 2% vs 7%), CCDC168 (depleted, 3% vs 8%), COL6A5 (depleted, 1% vs 8%), EYS (depleted, 2% vs 7%), GOLGB1 (depleted, 1% vs 6%), ITPR2 (depleted, 1% vs 7%), KANSL1 (depleted, 1% vs 6%), KMT2B (depleted, 2% vs 7%), MBD6 (depleted, 2% vs 7%), PCLO (depleted, 3% vs 9%), PKHD1L…	536	Colorectal_Carcinoma
WEE1	34	1.43441e-06	yes	-0.699629	0.341175		3.89645e-13	up			536	Colorectal_Carcinoma
FERMT1	31	1.57898e-06	yes	-0.172914	0.393267		2.52396e-22	up	BRAF (depleted, 4% vs 19%)	APC (enriched, 84% vs 66%), BMPR2 (depleted, 2% vs 8%), CIC (depleted, 1% vs 6%), COL6A5 (depleted, 2% vs 7%), KMT2D (depleted, 2% vs 10%), LARP4B (depleted, 2% vs 8%), PLEKHA6 (depleted, 1% vs 7%), RIF1 (depleted, 0% vs 6%), RNF43 (depleted, 2% vs 9%)	536	Colorectal_Carcinoma
SMAD4	24	1.58037e-06	yes	-0.311496	0.292586	BRCA_LoF,CESC_LoF,CH_LoF,COREAD_LoF,ESCA_LoF,HNSC_LoF,PAAD_LoF,PRAD_LoF,ST_LoF	2.69564e-14	down	A2M (enriched, 8% vs 2%), A2ML1 (enriched, 12% vs 3%), AASDH (enriched, 5% vs 1%), ABCA1 (enriched, 10% vs 3%), ABCA12 (enriched, 10% vs 3%), ABCA13 (enriched, 18% vs 9%), ABCA2 (enriched, 8% vs 2%), ABCA3 (enriched, 9% vs 2%), ABCA4 (enriched, 10% vs 4%), ABCA5 (enriched, 6% vs 1%), ABCA6 (enriched, 7% vs 2%), ABCA7 (enriched, 9% vs 2%), ABCA8 (enriched, 8% vs 2%), ABCA9 (enriched, 5% vs 2%), AB…	ABCA13 (enriched, 8% vs 2%), ACVR2A (enriched, 10% vs 1%), ADGRV1 (enriched, 8% vs 0%), AKAP9 (enriched, 6% vs 2%), ANK3 (enriched, 9% vs 3%), ANKRD12 (enriched, 6% vs 0%), APC (depleted, 66% vs 83%), ARID1A (enriched, 14% vs 4%), ARID2 (enriched, 5% vs 1%), ASPM (enriched, 8% vs 2%), ATM (enriched, 10% vs 3%), BAZ1A (enriched, 6% vs 1%), BCL9 (enriched, 8% vs 3%), BCL9L (enriched, 8% vs 2%), BCO…	536	Colorectal_Carcinoma
PPAT	34	1.67868e-06	yes	-0.0643237	0.15523		6.07505e-28	up			536	Colorectal_Carcinoma
RRN3P1	35	1.94319e-06	yes	-0.312524	0.320677		1.01459e-10	up	A2M (depleted, 2% vs 8%), A2ML1 (depleted, 4% vs 11%), ABCA10 (depleted, 2% vs 7%), ABCA12 (depleted, 3% vs 10%), ABCA4 (depleted, 4% vs 10%), ABCA5 (depleted, 0% vs 7%), ABCA7 (depleted, 2% vs 9%), ABCA8 (depleted, 2% vs 8%), ACACA (depleted, 2% vs 10%), ACACB (depleted, 3% vs 9%), ADAMTS12 (depleted, 3% vs 9%), ADGB (depleted, 2% vs 8%), ADGRL1 (depleted, 2% vs 7%), ADGRL3 (depleted, 5% vs 11%)…	ANK3 (depleted, 3% vs 9%), ARFGEF1 (depleted, 1% vs 8%), ARID1A (depleted, 4% vs 14%), ARID2 (depleted, 1% vs 6%), ATM (depleted, 3% vs 9%), BAZ1A (depleted, 1% vs 6%), CHD7 (depleted, 1% vs 6%), COL6A5 (depleted, 2% vs 7%), DNAH3 (depleted, 0% vs 7%), DNAH8 (depleted, 2% vs 8%), DYNC2H1 (depleted, 0% vs 6%), ELMSAN1 (depleted, 1% vs 6%), FHOD3 (depleted, 1% vs 5%), ITPR2 (depleted, 1% vs 7%), LA…	536	Colorectal_Carcinoma
CIT	24	2.22351e-06	yes	-0.53256	0.692132		3.54117e-21	up			536	Colorectal_Carcinoma
HRH3	30	2.27456e-06	yes	-0.0940005	0.309477		0.000440722	up			536	Colorectal_Carcinoma
MAPKAP1	31	2.30885e-06	yes	-0.124869	0.171401		0.0437729	up	BRAF (depleted, 5% vs 18%), TP53 (enriched, 54% vs 32%), ZZEF1 (depleted, 1% vs 9%)	APC (enriched, 81% vs 68%), ARID1A (depleted, 5% vs 12%), ASPM (depleted, 2% vs 8%), BMPR2 (depleted, 1% vs 9%), CACNA1A (depleted, 1% vs 6%), DOCK3 (depleted, 1% vs 6%), HLA-B (depleted, 1% vs 6%), KMT2B (depleted, 1% vs 8%), KMT2D (depleted, 3% vs 10%), LARP4B (depleted, 2% vs 8%), MBD6 (depleted, 2% vs 7%), PLEKHA6 (depleted, 0% vs 8%), SETD1B (depleted, 2% vs 10%), TTN (depleted, 10% vs 23%),…	536	Colorectal_Carcinoma
DDX39B	29	2.82523e-06	yes	-0.00709449	0.177927		1.15976e-12	up			536	Colorectal_Carcinoma
RRN3	32	3.09329e-06	yes	-0.275678	0.288918		1.63994e-09	up		TP53 (enriched, 24% vs 10%)	536	Colorectal_Carcinoma
CLK4	35	5.03883e-06	yes	-0.0236925	0.147881		0.275288	up			536	Colorectal_Carcinoma
GREB1	27	5.74142e-06	yes	-0.0432832	0.105603		3.20147e-07	up			536	Colorectal_Carcinoma
CHML	33	5.74327e-06	yes	-0.0729853	0.224195		2.62671e-10	up			536	Colorectal_Carcinoma
GSK3B	30	6.02625e-06	yes	-0.0159189	0.141879		8.78742e-11	up			536	Colorectal_Carcinoma
WRN	26	6.06428e-06	yes	-0.173098	1.48882	NSPH_LoF	0.0034777	up			536	Colorectal_Carcinoma
BIRC5	33	6.8603e-06	yes	-0.849059	0.568388		2.07462e-24	up	A2ML1 (enriched, 11% vs 3%), ABCA10 (enriched, 8% vs 2%), ABCA4 (enriched, 11% vs 3%), ABCA5 (enriched, 6% vs 1%), ABCA7 (enriched, 8% vs 2%), ABCB1 (enriched, 8% vs 2%), ABCB5 (enriched, 8% vs 1%), ABCC9 (enriched, 6% vs 1%), ADAMTS18 (enriched, 10% vs 2%), ADCY8 (enriched, 8% vs 3%), ADGRL2 (enriched, 9% vs 3%), ADGRV1 (enriched, 18% vs 7%), AKAP6 (enriched, 10% vs 3%), ALK (enriched, 9% vs 2%)…	BIRC6 (enriched, 8% vs 1%), CMYA5 (enriched, 6% vs 0%), COL6A5 (enriched, 8% vs 1%), CUBN (enriched, 6% vs 0%), DNAH12 (enriched, 6% vs 0%), DNAH3 (enriched, 7% vs 0%), ITPR2 (enriched, 6% vs 1%), LRRIQ1 (enriched, 6% vs 0%), NCOR2 (enriched, 5% vs 1%), RAD51AP2 (enriched, 7% vs 1%), ROBO2 (enriched, 6% vs 1%), RYR2 (enriched, 8% vs 1%), SACS (enriched, 6% vs 1%), SETD1B (enriched, 9% vs 3%), TTN…	536	Colorectal_Carcinoma
TACSTD2	34	6.90897e-06	yes	-0.0232844	0.23227		5.63482e-25	up			536	Colorectal_Carcinoma
IRF1	36	7.1241e-06	yes	-0.0689944	0.140276	MM_LoF	0.573048	down	DNAH1 (enriched, 15% vs 4%), MACF1 (enriched, 17% vs 5%), PIEZO1 (enriched, 9% vs 1%), TRRAP (enriched, 16% vs 2%)	ARID1A (enriched, 14% vs 4%), BCL9L (enriched, 8% vs 2%), BMPR2 (enriched, 8% vs 2%), MBD6 (enriched, 8% vs 2%), PCLO (enriched, 10% vs 3%), XIRP2 (enriched, 8% vs 1%), XYLT2 (enriched, 7% vs 1%), ZBTB20 (enriched, 7% vs 1%)	536	Colorectal_Carcinoma
LOC341056	37	7.53604e-06	yes	-0.415613	0.231807						536	Colorectal_Carcinoma
VIT	30	7.98115e-06	yes	-0.0273636	0.117762		2.01416e-27	down			536	Colorectal_Carcinoma
UBL5	37	1.07956e-05	yes	-0.921798	0.378199		0.00175446	up			536	Colorectal_Carcinoma
TOP2A	30	1.09235e-05	yes	-0.990177	0.432118	ST_Act	1.48691e-23	up			536	Colorectal_Carcinoma
VRK3	33	1.1039e-05	yes	-0.00455589	0.193431		2.54186e-07	down			536	Colorectal_Carcinoma
ADRBK1	36	1.10913e-05	yes								536	Colorectal_Carcinoma
RPA3	31	1.12652e-05	yes	-0.508862	0.542463		1.23766e-15	up			536	Colorectal_Carcinoma
DDX47	33	1.14916e-05	yes	-0.884335	0.399126		1.33139e-08	up			536	Colorectal_Carcinoma
CCNJL	32	1.16578e-05	yes	-0.111283	0.146071		5.79303e-18	down			536	Colorectal_Carcinoma
AHCTF1	26	1.30864e-05	yes	-1.05856	0.35458		7.92402e-10	up			536	Colorectal_Carcinoma
KLF5	23	1.41688e-05	yes	-0.0502513	0.227596	BLCA_ambiguous,CESC_ambiguous,LUSC_ambiguous	0.00115803	down	FBXW7 (depleted, 3% vs 17%)		536	Colorectal_Carcinoma
HNF4A	35	1.44031e-05	yes	-0.226682	0.251988		0.493732	up	A2M (depleted, 2% vs 8%), A2ML1 (depleted, 4% vs 10%), ABCA1 (depleted, 3% vs 10%), ABCA10 (depleted, 2% vs 8%), ABCA12 (depleted, 2% vs 11%), ABCA13 (depleted, 9% vs 17%), ABCA2 (depleted, 3% vs 8%), ABCA3 (depleted, 2% vs 9%), ABCA4 (depleted, 2% vs 12%), ABCA5 (depleted, 0% vs 7%), ABCA7 (depleted, 1% vs 9%), ABCA8 (depleted, 3% vs 8%), ABCA9 (depleted, 2% vs 5%), ABCB1 (depleted, 2% vs 8%), A…	ABCA13 (depleted, 2% vs 8%), ACVR2A (depleted, 1% vs 10%), ADGRV1 (depleted, 2% vs 7%), AKAP9 (depleted, 1% vs 6%), AMER1 (depleted, 6% vs 14%), ANK2 (depleted, 1% vs 5%), ANK3 (depleted, 1% vs 11%), ANKRD12 (depleted, 0% vs 6%), APC (enriched, 86% vs 63%), ARFGEF1 (depleted, 1% vs 7%), ARHGAP5 (depleted, 0% vs 6%), ARID1A (depleted, 4% vs 14%), ARID2 (depleted, 1% vs 5%), ASPM (depleted, 3% vs 7…	536	Colorectal_Carcinoma
MAMDC2	32	1.52706e-05	yes	-0.0447621	0.11163		8.01039e-32	down			536	Colorectal_Carcinoma
CD79B	36	1.55255e-05	yes	-0.126305	0.238803	DLBCL_Act,NHLY_Act	2.56007e-22	down			536	Colorectal_Carcinoma
SF3B4	34	1.6412e-05	yes	-1.04483	0.41031		1.58079e-16	up			536	Colorectal_Carcinoma
PNN	32	1.66707e-05	yes	-0.745928	0.345641		1.94282e-15	up			536	Colorectal_Carcinoma
SCN2B	33	1.80072e-05	yes	0.104988	0.178581		1.32992e-28	down			536	Colorectal_Carcinoma
FAM20B	35	1.85159e-05	yes	-0.00256244	0.126139		0.00196863	down			536	Colorectal_Carcinoma
SHOX2	32	1.97358e-05	yes	-0.020912	0.162547		0.000142293	up			536	Colorectal_Carcinoma
WDHD1	35	2.01825e-05	yes	-0.180708	0.24349		7.5538e-18	up	ADAMTS2 (enriched, 8% vs 1%), ADAMTS7 (enriched, 6% vs 1%), ADGB (enriched, 8% vs 2%), AHDC1 (enriched, 6% vs 1%), AKAP12 (enriched, 10% vs 3%), ARID1B (enriched, 9% vs 2%), BRAF (enriched, 16% vs 7%), C5orf42 (enriched, 11% vs 3%), CACNA1S (enriched, 9% vs 2%), CADPS2 (enriched, 7% vs 1%), CARD6 (enriched, 6% vs 1%), CDH6 (enriched, 6% vs 1%), CELSR1 (enriched, 9% vs 2%), COL22A1 (enriched, 10% …	ANK3 (enriched, 9% vs 3%), BMPR2 (enriched, 8% vs 2%), CCDC168 (enriched, 9% vs 2%), CUBN (enriched, 6% vs 1%), DNAH12 (enriched, 6% vs 0%), ELMSAN1 (enriched, 6% vs 1%), FAT1 (enriched, 6% vs 1%), HLA-B (enriched, 6% vs 1%), KMT2D (enriched, 9% vs 3%), MBD6 (enriched, 7% vs 2%), MUC16 (enriched, 10% vs 3%), NCOR2 (enriched, 6% vs 0%), RAD51AP2 (enriched, 7% vs 1%), RP1 (enriched, 6% vs 1%), SETD…	536	Colorectal_Carcinoma
EEF1E1-MUTED	35	2.25714e-05	yes									Colorectal_Carcinoma
CS	32	2.48664e-05	yes	-0.113635	0.155234		0.00215384	down	PCDHA1 (enriched, 9% vs 1%)		536	Colorectal_Carcinoma
MAPK15	28	2.52867e-05	yes	-0.0846357	0.235876		5.3548e-30	up			536	Colorectal_Carcinoma
THBS1	32	2.68888e-05	yes	0.0635145	0.107399		0.00587096	down			536	Colorectal_Carcinoma
SCD	33	2.79684e-05	yes	-0.314562	0.65961		2.2027e-26	up			536	Colorectal_Carcinoma
ATN1	28	2.83167e-05	yes	-0.121429	0.182317		0.0405511	down			536	Colorectal_Carcinoma
XAF1	32	2.83173e-05	yes	-0.350786	0.223599		0.0675253	up	MUC5B (enriched, 17% vs 5%)	APC (depleted, 68% vs 81%), ARID1A (enriched, 13% vs 5%), BCOR (enriched, 6% vs 1%), BMPR2 (enriched, 9% vs 1%), CIC (enriched, 6% vs 1%), DOCK3 (enriched, 6% vs 1%), KMT2B (enriched, 7% vs 2%), RNF43 (enriched, 11% vs 1%), SPEN (enriched, 6% vs 1%)	536	Colorectal_Carcinoma
NACC1	32	3.0062e-05	yes	-0.0562966	0.116271		0.000544005	up	OBSCN (enriched, 27% vs 10%)		536	Colorectal_Carcinoma
PMP22	34	3.02005e-05	yes	-0.0380402	0.151407		6.56453e-13	down		APC (depleted, 66% vs 83%), BCORL1 (enriched, 6% vs 0%), KMT2D (enriched, 10% vs 3%), LARP4B (enriched, 8% vs 2%), RNF43 (enriched, 11% vs 1%), TTN (enriched, 22% vs 12%), ZFHX4 (enriched, 9% vs 2%)	536	Colorectal_Carcinoma
CCR2	33	3.11045e-05	yes	0.146502	0.183265		2.14129e-23	down			536	Colorectal_Carcinoma
ATP2A3	30	3.11901e-05	yes	-0.0400773	0.130244		5.29906e-23	down			536	Colorectal_Carcinoma
GTF3C3	30	3.12779e-05	yes	-0.202666	0.159147		5.5352e-22	up		LARP4B (depleted, 1% vs 8%), TTN (depleted, 11% vs 23%)	536	Colorectal_Carcinoma
PECAM1	34	3.15205e-05	yes	-0.00873599	0.112602		1.34608e-09	down			536	Colorectal_Carcinoma
PNPLA6	28	3.86278e-05	yes	-0.0133033	0.14768		0.207839	up			536	Colorectal_Carcinoma
GTF3C2	35	3.91186e-05	yes	-0.39337	0.234648		2.03848e-10	up			536	Colorectal_Carcinoma
EEF1E1	34	4.41419e-05	yes				4.38577e-21	up			536	Colorectal_Carcinoma
DNMT1	33	4.67993e-05	yes	-0.443744	0.250259		8.3222e-22	up		BMPR2 (enriched, 9% vs 1%)	536	Colorectal_Carcinoma
TSC22D2	31	5.08757e-05	yes	-0.124166	0.159936		0.821984	up	A2ML1 (depleted, 3% vs 11%), ABCA5 (depleted, 1% vs 6%), ACACB (depleted, 2% vs 9%), ADAMTS18 (depleted, 3% vs 10%), ADCY9 (depleted, 2% vs 8%), AHNAK (depleted, 5% vs 14%), ALPK1 (depleted, 0% vs 6%), AMBRA1 (depleted, 0% vs 6%), ANK3 (depleted, 4% vs 12%), ARID1B (depleted, 2% vs 8%), ATG2A (depleted, 2% vs 8%), BRAF (depleted, 7% vs 16%), CACNA1D (depleted, 2% vs 9%), CDH2 (depleted, 2% vs 9%)…	ACVR2A (depleted, 2% vs 9%), BMPR2 (depleted, 0% vs 9%), PCLO (depleted, 3% vs 10%), ZFHX4 (depleted, 2% vs 9%)	536	Colorectal_Carcinoma
PTN	33	5.10577e-05	yes	-0.10133	0.177147		2.64083e-30	down			536	Colorectal_Carcinoma
KLHL17	28	5.59067e-05	yes	-0.0650265	0.160681		5.08812e-24	up			536	Colorectal_Carcinoma
SFRP2	36	5.6321e-05	yes	-0.00190185	0.164709		1.26115e-12	down		KMT2C (enriched, 7% vs 1%), MDN1 (enriched, 7% vs 1%), RNF43 (enriched, 9% vs 2%), TTN (enriched, 23% vs 11%), UNC79 (enriched, 6% vs 1%)	536	Colorectal_Carcinoma
KCNA6	28	6.27002e-05	yes	0.0586097	0.13583						536	Colorectal_Carcinoma
GJB6	36	6.41114e-05	yes	0.0169099	0.141565		0.000453995	up		PCLO (enriched, 11% vs 2%)	536	Colorectal_Carcinoma
RHOD	37	6.54106e-05	yes	-0.104257	0.154071		1.53535e-10	up			536	Colorectal_Carcinoma
WDR70	31	6.66384e-05	yes	-0.77339	0.411626		4.34225e-07	up			536	Colorectal_Carcinoma
PFKL	33	6.69306e-05	yes	-0.0507835	0.148341		0.0541259	down			536	Colorectal_Carcinoma
RPL22L1	34	6.79636e-05	yes	-0.170742	0.562924		2.41671e-19	up	A2M (enriched, 8% vs 2%), ABCA2 (enriched, 9% vs 2%), ABCA3 (enriched, 8% vs 2%), ABCA7 (enriched, 8% vs 2%), ABCB1 (enriched, 8% vs 2%), ABCC1 (enriched, 8% vs 2%), ABCF3 (enriched, 6% vs 1%), ACACB (enriched, 10% vs 2%), ADAMTS17 (enriched, 7% vs 2%), ADAMTS2 (enriched, 7% vs 2%), ADCY5 (enriched, 8% vs 2%), ADGB (enriched, 8% vs 2%), ADGRV1 (enriched, 19% vs 6%), AGRN (enriched, 6% vs 1%), AHD…	ABCA12 (enriched, 6% vs 2%), ABCA13 (enriched, 8% vs 2%), ACVR2A (enriched, 8% vs 3%), ADGRV1 (enriched, 7% vs 1%), ANK3 (enriched, 9% vs 3%), ANKRD12 (enriched, 6% vs 0%), APC (depleted, 70% vs 79%), ARHGAP5 (enriched, 5% vs 1%), ARID1A (enriched, 12% vs 6%), ASPM (enriched, 8% vs 2%), ATM (enriched, 9% vs 3%), AXIN2 (enriched, 6% vs 2%), BAZ1A (enriched, 5% vs 1%), BCL9L (enriched, 7% vs 2%), B…	536	Colorectal_Carcinoma
FGR	32	6.80372e-05	yes	-0.105311	0.182235		0.304279	up		ANK3 (enriched, 9% vs 3%), DNAH10 (enriched, 6% vs 1%), HLA-B (enriched, 6% vs 1%), KMT2B (enriched, 8% vs 1%), MDN1 (enriched, 6% vs 1%), MECOM (enriched, 6% vs 1%), NLRC5 (enriched, 6% vs 1%), RNF43 (enriched, 10% vs 2%), TTN (enriched, 23% vs 11%)	536	Colorectal_Carcinoma
SERPINI1	28	7.73634e-05	yes	-0.112423	0.200137		0.55545	up			536	Colorectal_Carcinoma
CCNI	37	7.90342e-05	yes	-0.143522	0.3199		0.701938	up			536	Colorectal_Carcinoma
OGDH	30	8.94936e-05	yes	-0.360773	0.350515		1.34097e-14	down			536	Colorectal_Carcinoma
NUP43	35	9.55188e-05	yes	-0.348774	0.288096		4.76902e-27	up			536	Colorectal_Carcinoma
CD46	31	9.72398e-05	yes	-0.0125667	0.146681		1.30355e-23	up	BRAF (depleted, 5% vs 17%)	APC (enriched, 81% vs 68%), BMPR2 (depleted, 2% vs 8%), CACNA1A (depleted, 1% vs 6%), FBXW7 (depleted, 4% vs 13%), KMT2D (depleted, 3% vs 9%), LARP4B (depleted, 1% vs 8%), MUC16 (depleted, 3% vs 9%), NFASC (depleted, 1% vs 6%), NLRC5 (depleted, 1% vs 6%), RIF1 (depleted, 0% vs 6%), RNF43 (depleted, 3% vs 9%), TTN (depleted, 10% vs 24%)	536	Colorectal_Carcinoma
PHKB	28	9.83772e-05	yes	0.00102572	0.0663496		1.07201e-12	down			536	Colorectal_Carcinoma
ALDH9A1	32	9.96895e-05	yes	-0.00642595	0.160779		3.56167e-09	down			536	Colorectal_Carcinoma
UBE2E2	34	0.000100629	yes	-0.0297649	0.110422		3.97423e-06	down			536	Colorectal_Carcinoma
TCEA1	33	0.000102737	yes	-0.119482	0.145951		9.35896e-05	up			536	Colorectal_Carcinoma
RXRB	34	0.000106581	yes	-0.0267398	0.151185		0.138247	up			536	Colorectal_Carcinoma
GSTT1	14	0.000108672	yes	-0.0337824	0.157245						536	Colorectal_Carcinoma
SLC4A8	31	0.00012412	yes	-0.00391747	0.127489		2.10108e-12	up		BMPR2 (depleted, 1% vs 9%), KMT2D (depleted, 2% vs 10%)	536	Colorectal_Carcinoma
IBTK	29	0.000125397	yes	-0.0130307	0.204599		0.646473	up	ARFGEF2 (enriched, 8% vs 1%), BRAF (enriched, 17% vs 6%), CACNA1S (enriched, 10% vs 2%), CDH6 (enriched, 6% vs 0%), COL22A1 (enriched, 10% vs 2%), DNAH1 (enriched, 14% vs 5%), DNAH5 (enriched, 20% vs 9%), LRP1 (enriched, 14% vs 4%), MUC16 (enriched, 33% vs 19%), MYO18A (enriched, 8% vs 1%), NCOR1 (enriched, 9% vs 1%), PCSK5 (enriched, 8% vs 1%), SPTB (enriched, 11% vs 2%), UBR4 (enriched, 12% vs …	BMPR2 (enriched, 9% vs 1%), SETD1B (enriched, 11% vs 1%), ZFHX4 (enriched, 9% vs 2%)	536	Colorectal_Carcinoma
BHMT	30	0.000129367	yes	0.00867117	0.0952678		4.62554e-08	up			536	Colorectal_Carcinoma
DCAKD	37	0.000129943	yes	0.0423312	0.129912		7.6315e-06	up		APC (enriched, 83% vs 67%)	536	Colorectal_Carcinoma
BTF3	36	0.000131199	yes	-0.823846	0.36654		2.40547e-08	up			536	Colorectal_Carcinoma
EN2	30	0.000134165	yes	-0.0144125	0.145112		1.74697e-14	up		APC (enriched, 82% vs 67%), AXIN2 (depleted, 0% vs 8%), CACNA1A (depleted, 1% vs 7%), RNF43 (depleted, 1% vs 11%), ZNF469 (depleted, 1% vs 6%)	536	Colorectal_Carcinoma
CBFA2T2	30	0.000135142	yes	-0.144762	0.139654		5.99559e-05	up	A2M (depleted, 3% vs 8%), A2ML1 (depleted, 4% vs 10%), AASDH (depleted, 1% vs 5%), ABCA1 (depleted, 4% vs 9%), ABCA10 (depleted, 2% vs 8%), ABCA12 (depleted, 3% vs 10%), ABCA2 (depleted, 3% vs 8%), ABCA3 (depleted, 3% vs 8%), ABCA4 (depleted, 4% vs 10%), ABCA5 (depleted, 1% vs 6%), ABCA7 (depleted, 2% vs 9%), ABCB1 (depleted, 2% vs 8%), ABCC8 (depleted, 1% vs 5%), ABCC9 (depleted, 2% vs 6%), ABCF…	ABCA13 (depleted, 2% vs 8%), ACVR2A (depleted, 2% vs 9%), AKAP9 (depleted, 1% vs 7%), ANK3 (depleted, 2% vs 10%), APC (enriched, 84% vs 65%), ARFGEF1 (depleted, 2% vs 6%), ARHGAP5 (depleted, 1% vs 5%), ASPM (depleted, 2% vs 7%), AXIN2 (depleted, 2% vs 6%), BCL9 (depleted, 2% vs 8%), BCOR (depleted, 1% vs 6%), BIRC6 (depleted, 1% vs 8%), BMPR2 (depleted, 0% vs 9%), BRWD1 (depleted, 1% vs 5%), CACN…	536	Colorectal_Carcinoma
ACO2	27	0.000136253	yes	-0.469095	0.620042		2.02767e-25	down			536	Colorectal_Carcinoma
NRCAM	31	0.000136774	yes	-0.0657646	0.155131		0.955	up			536	Colorectal_Carcinoma
SPOPL	32	0.00014052	yes	-0.00305357	0.158257		1.48486e-07	down			536	Colorectal_Carcinoma
KMT2A	27	0.000143243	yes	-0.112172	0.252902	ACC_LoF,BCNET_LoF,BLCA_LoF,CM_LoF,ESCA_LoF,HC_LoF,OV_LoF,PRAD_LoF,SBCC_LoF,THCA_LoF	1	up			536	Colorectal_Carcinoma
CD300LG	35	0.000143606	yes	-0.0210494	0.16333		1.27321e-26	down			536	Colorectal_Carcinoma
PDK4	32	0.000144127	yes	0.0366129	0.122157		8.10742e-31	down	GRM5 (depleted, 2% vs 11%)		536	Colorectal_Carcinoma
ARL1	35	0.000157569	yes	-0.00594416	0.12786		0.41447	up			536	Colorectal_Carcinoma
LRRC4B	7	3.08717e-05	yes	-0.196597	0.439612		3.22501e-16	down	AADACL3 (depleted, 0% vs 6%), ABCA10 (depleted, 5% vs 13%), ABCA12 (depleted, 8% vs 19%), ABCB11 (depleted, 3% vs 10%), ABCB4 (depleted, 4% vs 12%), ABCC4 (depleted, 3% vs 10%), ABCC5 (depleted, 3% vs 10%), ABCD2 (depleted, 3% vs 9%), ACRC (depleted, 3% vs 9%), ADAM22 (depleted, 3% vs 11%), ADAM32 (depleted, 1% vs 7%), ADCY9 (depleted, 4% vs 12%), ADGRF5 (depleted, 3% vs 13%), ADGRL3 (depleted, 4…	IRS4 (depleted, 0% vs 6%), LMAN1 (depleted, 0% vs 7%)	530	Endometrium_Carcinoma
HNRNPA2B1	8	7.98978e-05	yes	-0.618993	0.246589	HC_Act	8.68312e-07	up			530	Endometrium_Carcinoma
ASNS	11	0.000146544	yes				2.47118e-09	up	F13B (enriched, 11% vs 0%), TP53 (enriched, 37% vs 17%)		530	Endometrium_Carcinoma
MAPKAP1	14	9.24929e-05	yes	-0.0745147	0.164281		0.00477366	up			437	Gastric_Carcinoma
HEATR2	12	0.000130716	yes								437	Gastric_Carcinoma
RPA3	11	0.000145803	yes	-0.620987	0.488987		1.82938e-08	up			437	Gastric_Carcinoma
PAX8	12	5.31688e-14	yes	-0.503286	0.690884		9.0975e-21	down		BAP1 (enriched, 13% vs 1%), PBRM1 (depleted, 27% vs 48%), SETD2 (depleted, 5% vs 14%)	336	Kidney_Carcinoma
FERMT2	13	5.03036e-13	yes	-0.518733	0.40166		5.17492e-17	down			336	Kidney_Carcinoma
RGR	12	4.43362e-10	yes	-0.0577205	0.134435		0.490431	up			336	Kidney_Carcinoma
ANKIB1	11	2.31796e-09	yes	0.09353	0.133609		0.86907	up			336	Kidney_Carcinoma
PLXDC1	14	7.43211e-09	yes	-0.0736701	0.149826		6.45814e-38	up			336	Kidney_Carcinoma
NR1D1	12	4.77309e-08	yes	-0.0518072	0.127289		3.74526e-10	up			336	Kidney_Carcinoma
ZNF219	13	5.16914e-08	yes	-0.0197952	0.140366		1.67855e-07	up		BAP1 (depleted, 2% vs 12%)	336	Kidney_Carcinoma
CPEB2	12	1.13294e-07	yes	-0.184835	0.266895		3.38928e-15	up			336	Kidney_Carcinoma
CASC1	14	1.24565e-07	yes	-0.0468074	0.0585184		4.53403e-06	down			336	Kidney_Carcinoma
OR6S1	14	1.40885e-07	yes	0.0340656	0.0578225		1.29523e-05	up			336	Kidney_Carcinoma
SYDE2	11	1.92054e-07	yes	-0.00820308	0.0791361		5.09361e-24	down	PBRM1 (enriched, 10% vs 1%)	PBRM1 (enriched, 49% vs 26%), VHL (enriched, 39% vs 25%)	336	Kidney_Carcinoma
CBLC	14	2.45866e-07	yes	0.0635663	0.118932		3.05549e-34	down		PBRM1 (depleted, 30% vs 45%)	336	Kidney_Carcinoma
SBDS	10	3.28003e-07	yes	-0.267156	0.313264		5.0381e-06	down			336	Kidney_Carcinoma
DDHD2	13	3.41554e-07	yes	0.0209035	0.160679		0.00149262	down			336	Kidney_Carcinoma
ALDH1B1	14	4.45387e-07	yes	-0.14535	0.201872		2.16697e-17	down		PBRM1 (depleted, 27% vs 48%)	336	Kidney_Carcinoma
L3MBTL1	13	5.47157e-07	yes	-0.147473	0.202237		7.19114e-08	up			336	Kidney_Carcinoma
FABP3	14	7.10334e-07	yes	0.0286931	0.143534		4.71314e-08	down		KDM5C (enriched, 9% vs 1%)	336	Kidney_Carcinoma
GNB5	13	7.4724e-07	yes	0.0189212	0.177428		8.83341e-38	down		PBRM1 (depleted, 29% vs 47%), SETD2 (depleted, 0% vs 19%)	336	Kidney_Carcinoma
SGK196	12	8.96423e-07	yes									Kidney_Carcinoma
ABCC6	14	1.12634e-06	yes	0.0908054	0.106639		0.591099	down			336	Kidney_Carcinoma
SLC46A1	12	1.15101e-06	yes	0.0152256	0.156919		0.140591	down		SETD2 (depleted, 2% vs 16%)	336	Kidney_Carcinoma
EGOT	14	1.20678e-06	yes	-0.0539422	0.19283		0.719955	up		PBRM1 (enriched, 47% vs 28%), VHL (enriched, 40% vs 24%)	336	Kidney_Carcinoma
ALG5	14	1.77572e-06	yes	-0.212684	0.204995		0.484182	up			336	Kidney_Carcinoma
LRWD1	12	1.8461e-06	yes	-0.0142982	0.270248		0.000548354	up		BAP1 (enriched, 12% vs 3%)	336	Kidney_Carcinoma
RHOG	12	1.93791e-06	yes	0.116895	0.16555		7.81755e-32	up			336	Kidney_Carcinoma
SLC39A4	11	1.9942e-06	yes	-0.135355	0.281773		5.95992e-31	down			336	Kidney_Carcinoma
IL2RA	14	2.21836e-06	yes	-0.00293948	0.244663		8.88363e-19	up			336	Kidney_Carcinoma
RELA	13	2.22696e-06	yes	-0.0786385	0.217075	ST_Act	1.47624e-15	up			336	Kidney_Carcinoma
MELK	13	2.35133e-06	yes	-0.188006	0.154872		1.79056e-34	up		BAP1 (enriched, 12% vs 3%)	336	Kidney_Carcinoma
KLC2	14	2.36299e-06	yes	-0.005764	0.166454		4.78936e-08	down		PBRM1 (depleted, 29% vs 47%)	336	Kidney_Carcinoma
DET1	14	2.58879e-06	yes	-0.125103	0.2821		0.0157383	down		SETD2 (depleted, 4% vs 15%)	336	Kidney_Carcinoma
LYPD6B	14	2.92275e-06	yes	-0.14603	0.138213		9.67987e-37	down			336	Kidney_Carcinoma
DDX28	12	3.1962e-06	yes	-0.0837873	0.210288		3.62163e-13	down		BAP1 (enriched, 12% vs 3%), VHL (depleted, 25% vs 39%)	336	Kidney_Carcinoma
TDG	14	3.30412e-06	yes	-0.0568809	0.249318		7.8004e-17	up			336	Kidney_Carcinoma
WNT5B	12	3.65276e-06	yes	0.0562945	0.20056		0.120341	up		PBRM1 (depleted, 27% vs 48%)	336	Kidney_Carcinoma
FRMD4B	12	3.89469e-06	yes	0.137587	0.0787527		0.0152228	up			336	Kidney_Carcinoma
ECI2	12	3.92095e-06	yes	-0.0641105	0.101042		2.83431e-30	down			336	Kidney_Carcinoma
TNFRSF19	12	4.02264e-06	yes	0.00820174	0.153441		1.28646e-05	down		BAP1 (depleted, 2% vs 13%)	336	Kidney_Carcinoma
HNF1B	13	4.15768e-06	yes	-0.493247	0.67211		6.12882e-06	down			336	Kidney_Carcinoma
DAZL	12	4.26488e-06	yes	-0.0547859	0.110213		4.92887e-09	down			336	Kidney_Carcinoma
TTC37	14	4.31956e-06	yes	-0.0920884	0.10317		0.0548513	down			336	Kidney_Carcinoma
ITGAV	14	4.45461e-06	yes	-0.499269	0.649964		4.0368e-06	down			336	Kidney_Carcinoma
WWTR1	13	5.05065e-06	yes	-0.560041	0.43272		1.20569e-08	up			336	Kidney_Carcinoma
C5AR1	14	5.46814e-06	yes	0.113029	0.061398		2.30052e-23	up			336	Kidney_Carcinoma
GNB2	12	5.53375e-06	yes	-0.353519	0.355136		1.68826e-08	up			336	Kidney_Carcinoma
PATZ1	14	5.74e-06	yes	0.0582931	0.164869		2.61513e-12	down			336	Kidney_Carcinoma
HIF1AN	12	6.29222e-06	yes	-0.0321436	0.0753465		1.41348e-06	down			336	Kidney_Carcinoma
ERI1	14	7.787e-06	yes	-0.0264233	0.148919		0.265276	up			336	Kidney_Carcinoma
RSF1	12	7.87351e-06	yes	0.023393	0.137119		2.99787e-07	down			336	Kidney_Carcinoma
TNFSF10	11	8.17987e-06	yes	-0.428357	0.191983		3.58373e-08	up			336	Kidney_Carcinoma
SBDSP1	10	8.46776e-06	yes	-0.389334	0.304925		0.0178533	down		TTN (enriched, 8% vs 1%)	336	Kidney_Carcinoma
ZCWPW1	12	9.45383e-06	yes	0.0249793	0.0686177		0.104715	down			336	Kidney_Carcinoma
SEMA4G	12	9.69182e-06	yes	-0.141468	0.133696		0.0669875	up		PBRM1 (enriched, 47% vs 28%)	336	Kidney_Carcinoma
PASK	12	1.07493e-05	yes	-0.199251	0.202988		1.29971e-08	up			336	Kidney_Carcinoma
ITIH5	13	1.0868e-05	yes	0.0123935	0.156868		0.0322337	up			336	Kidney_Carcinoma
RHOQ	14	1.09322e-05	yes	-0.0610007	0.215766		0.189054	up		BAP1 (enriched, 13% vs 2%)	336	Kidney_Carcinoma
MYCL	13	1.11778e-05	yes				0.0284269	down			336	Kidney_Carcinoma
KPNA6	14	1.12313e-05	yes	0.00380838	0.168562		1.74192e-18	down			336	Kidney_Carcinoma
EXOC2	13	1.14007e-05	yes	-0.0941393	0.069106		1.96876e-05	down		PBRM1 (depleted, 30% vs 45%), SETD2 (depleted, 4% vs 15%)	336	Kidney_Carcinoma
BRMS1L	12	1.24306e-05	yes	-0.27316	0.266099		1.59559e-23	down		BAP1 (depleted, 3% vs 12%), SETD2 (depleted, 4% vs 15%)	336	Kidney_Carcinoma
FLRT1	13	1.27607e-05	yes	-0.134174	0.254416		8.89638e-48	down			336	Kidney_Carcinoma
SIX6	13	1.28649e-05	yes	-0.0388685	0.21933		0.350451	up			336	Kidney_Carcinoma
MNAT1	14	1.31008e-05	yes	-0.0692037	0.095793		2.1872e-11	down		BAP1 (depleted, 3% vs 12%)	336	Kidney_Carcinoma
ALDH16A1	14	1.3309e-05	yes	-0.030843	0.136234		0.550945	up		BAP1 (enriched, 12% vs 3%)	336	Kidney_Carcinoma
NFIA	13	1.42008e-05	yes	-0.0729062	0.138724		3.17418e-20	up			336	Kidney_Carcinoma
AFF3	14	1.42733e-05	yes	-0.0986238	0.193768	BRCA_ambiguous	3.8447e-17	up			336	Kidney_Carcinoma
SERPINB11	14	1.48801e-05	yes	-0.120336	0.127231		0.0938784	up			336	Kidney_Carcinoma
MGP	12	1.6171e-05	yes	0.0172208	0.149405		0.75378	down			336	Kidney_Carcinoma
APPBP2	13	1.66163e-05	yes	-0.0660355	0.204257		1.57298e-06	down			336	Kidney_Carcinoma
SLC12A7	13	1.69124e-05	yes	0.0563969	0.178002		1.72329e-21	up		SETD2 (depleted, 3% vs 16%)	336	Kidney_Carcinoma
MAPK15	13	1.70942e-05	yes	-0.0683562	0.24011		6.08763e-13	up			336	Kidney_Carcinoma
BTN2A1	11	1.73251e-05	yes	-0.00167982	0.0941556		1.01523e-21	up			336	Kidney_Carcinoma
MUSK	14	1.84996e-05	yes	-0.0935182	0.135996		5.70104e-06	down			336	Kidney_Carcinoma
COL15A1	14	2.05271e-05	yes	0.0973417	0.129679		1.37554e-17	up			336	Kidney_Carcinoma
ANGEL1	13	2.17449e-05	yes	-0.0500494	0.191171		1.03033e-06	down			336	Kidney_Carcinoma
GPR162	12	2.35096e-05	yes	0.0214032	0.10978		0.012037	up			336	Kidney_Carcinoma
SVIL	12	2.55745e-05	yes	-0.130474	0.289829		0.477535	down			336	Kidney_Carcinoma
RBM14-RBM4	14	2.8584e-05	yes	0.0437013	0.121735		4.14132e-07	up			336	Kidney_Carcinoma
LRRC69	9	2.97477e-05	yes	-0.0547297	0.132305		0.00168243	up			336	Kidney_Carcinoma
ZBTB26	12	3.01426e-05	yes	-0.0707846	0.169984		0.719955	up		SETD2 (depleted, 4% vs 15%)	336	Kidney_Carcinoma
SRSF12	14	3.05473e-05	yes	0.00948006	0.145135		0.000529821	up		BAP1 (depleted, 1% vs 14%)	336	Kidney_Carcinoma
HCRTR1	14	3.13066e-05	yes	0.0398229	0.14015		2.14445e-10	down			336	Kidney_Carcinoma
ARNTL	13	3.25748e-05	yes	-0.0947348	0.249067		2.93198e-05	up			336	Kidney_Carcinoma
CELF2	14	3.53274e-05	yes	0.02417	0.150717		8.95709e-17	up		PBRM1 (depleted, 28% vs 47%)	336	Kidney_Carcinoma
HTR3A	12	4.01702e-05	yes	-0.0622949	0.197203		0.525307	up		VHL (depleted, 24% vs 41%)	336	Kidney_Carcinoma
ADAMTS20	12	4.63162e-05	yes	-0.149258	0.186591		1.36293e-26	up			336	Kidney_Carcinoma
WDR91	10	4.69829e-05	yes	0.00515781	0.159207		2.60686e-14	up		SETD2 (enriched, 14% vs 5%)	336	Kidney_Carcinoma
AHCYL1	12	4.95219e-05	yes	-0.332796	0.26319		3.51581e-39	down			336	Kidney_Carcinoma
HIST1H1B	13	5.11476e-05	yes	0.0104083	0.0989275						336	Kidney_Carcinoma
GLUD1	12	5.20045e-05	yes	-0.0107414	0.191984		1.54021e-13	down			336	Kidney_Carcinoma
BIN1	12	5.38074e-05	yes	-0.139195	0.194676		0.0426767	down			336	Kidney_Carcinoma
CREBL2	13	5.50809e-05	yes	-0.065661	0.139197		0.0223349	down			336	Kidney_Carcinoma
P4HA2	12	5.59418e-05	yes	-0.0362755	0.146788		5.38432e-25	up		SETD2 (depleted, 4% vs 15%)	336	Kidney_Carcinoma
ASB7	14	5.87115e-05	yes	0.0843582	0.0895153		0.060473	down			336	Kidney_Carcinoma
CSNK2A1	12	6.02183e-05	yes	-0.0401023	0.067875		0.112072	down			336	Kidney_Carcinoma
RERGL	14	6.03288e-05	yes	-0.207093	0.283467		3.5506e-25	down			336	Kidney_Carcinoma
VSTM4	13	6.11178e-05	yes	-0.0650912	0.145994		0.0542248	up			336	Kidney_Carcinoma
GBX2	13	6.19687e-05	yes	0.0146694	0.101976		3.07818e-23	up			336	Kidney_Carcinoma
TFAP2D	12	6.25052e-05	yes	-0.0548812	0.195591		1.50147e-06	up			336	Kidney_Carcinoma
MAP4K3	14	6.367e-05	yes	0.00795182	0.156048		1.90399e-34	down			336	Kidney_Carcinoma
MRE11A	11	6.41915e-05	yes								336	Kidney_Carcinoma
FGD5	13	6.64907e-05	yes	0.113484	0.179975	AML_Act	0.000627048	up			336	Kidney_Carcinoma
TPH1	13	6.88043e-05	yes	0.0673353	0.0928902		0.00369137	up			336	Kidney_Carcinoma
ANKRD29	13	7.95452e-05	yes	0.0987771	0.171453		2.18028e-17	up		PBRM1 (depleted, 29% vs 47%)	336	Kidney_Carcinoma
MMP14	11	8.19184e-05	yes	-0.194954	0.170259		1.23674e-28	up			336	Kidney_Carcinoma
APRT	12	8.22403e-05	yes	-0.12448	0.192002		2.49803e-16	up			336	Kidney_Carcinoma
HIST1H1D	13	8.36439e-05	yes	-0.0887191	0.10498						336	Kidney_Carcinoma
PTAR1	13	8.45826e-05	yes	-0.0431742	0.198832		0.00201148	down			336	Kidney_Carcinoma
RAB11A	14	8.50813e-05	yes	-0.126229	0.185629		4.51499e-10	down			336	Kidney_Carcinoma
PRKCI	10	9.06609e-05	yes	-0.320061	0.318116		9.87626e-22	down		BAP1 (depleted, 2% vs 12%)	336	Kidney_Carcinoma
STRN	13	9.11517e-05	yes	0.0468327	0.20386	PRAD_ambiguous	1.01559e-18	down			336	Kidney_Carcinoma
CYP21A1P	12	9.26405e-05	yes	0.00200313	0.399026		2.33752e-20	up			336	Kidney_Carcinoma
CYP21A2	12	9.26405e-05	yes	0.00258027	0.135164		3.03451e-22	up			336	Kidney_Carcinoma
EPB41L4B	10	9.45939e-05	yes	-0.0804387	0.0544781		1.12041e-38	down		PBRM1 (depleted, 23% vs 52%), VHL (depleted, 24% vs 40%)	336	Kidney_Carcinoma
RABEPK	14	9.98629e-05	yes	-0.0524136	0.213039		2.20893e-14	up			336	Kidney_Carcinoma
COL4A4	13	0.000100491	yes	0.0531903	0.294943		1.64212e-39	down			336	Kidney_Carcinoma
MST1	13	0.000101126	yes	-0.0910819	0.12233		0.000640305	up			336	Kidney_Carcinoma
MMP2	13	0.000102541	yes	-0.0226696	0.12699		0.78425	up			336	Kidney_Carcinoma
CYP2B6	12	0.000103147	yes	0.0832019	0.162924		1.77686e-36	down		SETD2 (enriched, 15% vs 4%)	336	Kidney_Carcinoma
PI4K2A	14	0.000104576	yes	-0.04527	0.135458		4.79842e-27	down		PBRM1 (depleted, 26% vs 50%)	336	Kidney_Carcinoma
DUOX2	11	0.000110834	yes	-0.220137	0.189884		1.29394e-23	down			336	Kidney_Carcinoma
COLQ	12	0.000110927	yes	-0.0733523	0.114877		1.16246e-11	up			336	Kidney_Carcinoma
NAA40	14	0.000112125	yes	-0.0871341	0.22713		1.62412e-06	down			336	Kidney_Carcinoma
HIST1H1E	13	0.000112739	yes	-0.0564361	0.145653						336	Kidney_Carcinoma
AKAP13	13	0.000115356	yes	-0.0175752	0.0679196		9.24362e-14	up			336	Kidney_Carcinoma
SSR1	12	0.00012144	yes	-0.21309	0.10132		0.58619	down			336	Kidney_Carcinoma
MXD1	12	0.000131717	yes	-0.057167	0.114606		1.53639e-10	up			336	Kidney_Carcinoma
ALG10	11	0.000131742	yes	-0.203623	0.218667		0.651928	up			336	Kidney_Carcinoma
HLF	12	0.000134998	yes	-0.266134	0.241254		5.67168e-06	down			336	Kidney_Carcinoma
TMEM63B	12	0.000135993	yes	-0.049411	0.0764653		8.60893e-10	up		BAP1 (enriched, 13% vs 1%), PBRM1 (enriched, 45% vs 31%)	336	Kidney_Carcinoma
COL10A1	14	0.000136258	yes	0.0184185	0.144781		0.152263	up			336	Kidney_Carcinoma
MCMBP	14	0.000147363	yes	-0.0986585	0.258185		0.0855683	up			336	Kidney_Carcinoma
IP6K2	14	0.000149916	yes	-0.0634809	0.260572		0.000299001	down			336	Kidney_Carcinoma
ARL3	11	0.000150513	yes	-0.0484294	0.130158		4.80998e-26	down		BAP1 (depleted, 2% vs 13%), PBRM1 (enriched, 46% vs 30%)	336	Kidney_Carcinoma
CD300LF	11	0.000150638	yes	0.0936821	0.160916		9.8645e-38	up		SETD2 (enriched, 15% vs 4%)	336	Kidney_Carcinoma
TMED10P1	11	0.000151561	yes	-0.058069	0.376482						336	Kidney_Carcinoma
FKBP5	13	0.000151882	yes	0.0577916	0.186143		0.152467	up			336	Kidney_Carcinoma
AKR1C4	11	0.000158835	yes	-0.0361875	0.192096		0.0978723	up		PBRM1 (depleted, 27% vs 48%)	336	Kidney_Carcinoma
PKN2	13	0.000160812	yes	-0.215627	0.182956		0.00766948	down			336	Kidney_Carcinoma
CCND3	4	3.64664e-14	yes	-1.23098	0.554698	BLY_Act,DLBCL_Act,LY_Act,NHLY_Act						Leukemia_ALL
MYB	4	2.81328e-13	yes	-1.39484	0.742282							Leukemia_ALL
EP300	5	4.87655e-11	yes	-0.330729	0.369986	BLCA_LoF,CESC_LoF,COREAD_LoF,DLBCL_LoF,ESCA_LoF,HC_LoF,HNSC_LoF,LUSC_LoF,MBL_LoF,NHLY_LoF,NSPH_LoF,SCLC_LoF						Leukemia_ALL
WIPI2	5	7.2366e-11	yes	-0.699017	0.206185							Leukemia_ALL
STK38	5	1.76142e-10	yes	-0.158269	0.0881726							Leukemia_ALL
RUNX1	4	3.18297e-10	yes	-1.71212	0.390993	ACY_ambiguous,ALL_ambiguous,AML_ambiguous,BRCA_ambiguous						Leukemia_ALL
KPNA6	4	7.77086e-10	yes	-0.087662	0.191828							Leukemia_ALL
CHRM1	5	1.23033e-09	yes	0.0696371	0.220327							Leukemia_ALL
TYMS	5	2.47262e-09	yes	-0.710535	0.231321							Leukemia_ALL
PAPPA	4	5.64026e-09	yes									Leukemia_ALL
CCNI	5	1.24983e-08	yes	-0.0345943	0.146343							Leukemia_ALL
C1QL3	5	1.55572e-08	yes	-0.398332	0.0550354							Leukemia_ALL
DNMBP	5	2.44574e-08	yes	-0.143897	0.0527029							Leukemia_ALL
CDRT1	5	3.20577e-08	yes	-0.277972	0.228288							Leukemia_ALL
FGD6	5	6.99192e-08	yes	-0.202126	0.0274517							Leukemia_ALL
PKMYT1	4	7.27265e-08	yes	-0.17256	0.151264							Leukemia_ALL
CLDN15	5	7.72091e-08	yes	-0.391375	0.278304							Leukemia_ALL
ADK	5	1.10991e-07	yes	-0.262048	0.103857							Leukemia_ALL
YWHAE	5	3.6039e-07	yes	-0.327025	0.564673							Leukemia_ALL
STK16	5	4.82584e-07	yes	-0.256697	0.0422295							Leukemia_ALL
LGALS1	5	5.19234e-07	yes	-0.48896	0.167195							Leukemia_ALL
EGFL7	5	6.0904e-07	yes	-0.483493	0.199949							Leukemia_ALL
LRWD1	5	6.46187e-07	yes	-0.61133	0.279128							Leukemia_ALL
CBFB	5	6.76114e-07	yes	-1.02547	0.778653	BRCA_Act						Leukemia_ALL
DGKG	5	1.38231e-06	yes	-0.434874	0.390208							Leukemia_ALL
WNT8A	5	1.43062e-06	yes	-0.371101	0.0894692							Leukemia_ALL
P2RY11	5	1.53819e-06	yes	-0.229186	0.0758341							Leukemia_ALL
PPAN-P2RY11	5	1.53819e-06	yes	-0.406627	0.205114							Leukemia_ALL
SFN	5	1.66683e-06	yes	-0.173342	0.211353							Leukemia_ALL
KLB	5	2.16824e-06	yes	-0.262859	0.0347949							Leukemia_ALL
TMEM117	5	2.18194e-06	yes	-0.311414	0.25864							Leukemia_ALL
RASGRP4	5	2.18652e-06	yes	-0.45477	0.0362666							Leukemia_ALL
ANGPTL5	5	2.28924e-06	yes	-0.475437	0.0894201							Leukemia_ALL
FCGRT	5	2.46563e-06	yes	-0.185256	0.0280273							Leukemia_ALL
IFT80	4	2.62079e-06	yes	-0.114596	0.139216							Leukemia_ALL
WDR69	5	3.13979e-06	yes									Leukemia_ALL
FUK	4	3.64509e-06	yes	-0.196471	0.187388							Leukemia_ALL
ATP11B	5	4.30447e-06	yes	-0.00148375	0.01325							Leukemia_ALL
FBXW10	3	5.05684e-06	yes	0.0293801	0.0281279							Leukemia_ALL
SLIT2	4	5.46733e-06	yes	-0.151695	0.0861654							Leukemia_ALL
C1QTNF5	5	5.47888e-06	yes									Leukemia_ALL
MFRP	5	5.47888e-06	yes									Leukemia_ALL
PGK2	5	5.59455e-06	yes	-0.467386	0.181113							Leukemia_ALL
CAMKK1	5	7.27232e-06	yes	-0.264932	0.0781818							Leukemia_ALL
WDR52	4	7.68522e-06	yes									Leukemia_ALL
DAPK1	5	8.31e-06	yes	-0.262538	0.335736							Leukemia_ALL
SLC7A8	5	8.9703e-06	yes	-0.259677	0.105797							Leukemia_ALL
KRTAP5-5	5	9.94606e-06	yes	-0.165159	0.148382							Leukemia_ALL
SNAP25	5	1.10551e-05	yes	-0.476831	0.329372							Leukemia_ALL
UGT8	5	1.12918e-05	yes	-0.229509	0.0927364							Leukemia_ALL
ABCG8	5	1.30259e-05	yes	-0.27698	0.0310207							Leukemia_ALL
PRKAB2	5	1.31988e-05	yes	-0.429642	0.125647							Leukemia_ALL
CELF6	5	1.38286e-05	yes	-0.255987	0.0266247							Leukemia_ALL
SETD6	4	1.4003e-05	yes	-0.279193	0.0948607							Leukemia_ALL
SUFU	5	1.49669e-05	yes	-0.170947	0.0596973							Leukemia_ALL
QSOX2	5	1.68255e-05	yes	-0.0122197	0.0191757							Leukemia_ALL
ANGPTL4	5	1.69667e-05	yes	-0.123806	0.108853							Leukemia_ALL
KLHL29	5	1.71088e-05	yes	-0.30197	0.243234							Leukemia_ALL
IQUB	5	1.81058e-05	yes	-0.366302	0.0840021							Leukemia_ALL
LRCH4	3	1.92246e-05	yes	-0.344854	0.190357							Leukemia_ALL
HSH2D	5	1.94629e-05	yes	-0.399514	0.0832237							Leukemia_ALL
HIST1H1C	5	1.98346e-05	yes	-0.417036	0.146398							Leukemia_ALL
PSCA	2	2.40198e-05	yes	-0.913202	0.602396							Leukemia_ALL
SLC5A1	5	2.57286e-05	yes	-0.135801	0.0344074							Leukemia_ALL
SOCS6	5	2.65966e-05	yes	-0.504097	0.450512							Leukemia_ALL
GXYLT1	5	2.67662e-05	yes	-0.440524	0.364252							Leukemia_ALL
ANKIB1	4	2.69084e-05	yes	0.0249011	0.15597							Leukemia_ALL
NDUFC2	5	2.71079e-05	yes	-0.148611	0.118287							Leukemia_ALL
MIB1	5	2.88694e-05	yes	-0.248832	0.145569							Leukemia_ALL
SLC44A5	5	2.89417e-05	yes	-0.24116	0.103672							Leukemia_ALL
TFRC	3	2.97973e-05	yes	-1.39719	0.389054							Leukemia_ALL
ANKS1A	4	3.37334e-05	yes	-0.243283	0.346302							Leukemia_ALL
GNGT2	5	3.47521e-05	yes	-0.171253	0.165326							Leukemia_ALL
ABCC11	5	3.96587e-05	yes	-0.112642	0.0605693							Leukemia_ALL
UBA5	5	3.96587e-05	yes	-0.409359	0.175162							Leukemia_ALL
MOS	5	4.02207e-05	yes	-0.349799	0.0831386							Leukemia_ALL
CNST	4	4.20846e-05	yes	-0.134006	0.1365							Leukemia_ALL
HMHA1	4	4.2237e-05	yes									Leukemia_ALL
LPAR1	5	4.23361e-05	yes	-0.00903644	0.141509							Leukemia_ALL
CRABP1	5	4.54671e-05	yes	-0.261771	0.36413							Leukemia_ALL
HES7	5	4.87257e-05	yes	-0.270409	0.161813							Leukemia_ALL
YAF2	5	5.56808e-05	yes	-0.261275	0.1414							Leukemia_ALL
PCK2	4	5.71636e-05	yes	-0.194017	0.0891134							Leukemia_ALL
HPN	5	5.86121e-05	yes	-0.284737	0.183152							Leukemia_ALL
WDR65	5	5.95087e-05	yes									Leukemia_ALL
PHKB	5	6.04814e-05	yes	-0.240501	0.0899998							Leukemia_ALL
PLK2	5	6.82259e-05	yes	-0.291925	0.141544							Leukemia_ALL
PTPN3	5	7.0705e-05	yes	-0.0581187	0.149968							Leukemia_ALL
ABCB8	5	7.15969e-05	yes	-0.259623	0.368366							Leukemia_ALL
COL23A1	4	7.30522e-05	yes	-0.277371	0.161316							Leukemia_ALL
KLHL10	5	7.58011e-05	yes	-0.373483	0.152121							Leukemia_ALL
ITSN2	5	8.06103e-05	yes	-0.360084	0.17754							Leukemia_ALL
MCOLN2	5	8.07747e-05	yes	-0.0197734	0.0846219							Leukemia_ALL
CD36	4	8.13229e-05	yes	-0.414023	0.178426							Leukemia_ALL
BFSP1	5	8.62659e-05	yes	-0.11003	0.175398							Leukemia_ALL
CD300E	5	8.73992e-05	yes	-0.259813	0.154349							Leukemia_ALL
KCNJ8	5	8.8899e-05	yes	-0.288637	0.0301285							Leukemia_ALL
ERG	4	9.00073e-05	yes	-0.402252	0.200457	OV_Act,PRAD_Act						Leukemia_ALL
DPF2	5	9.30609e-05	yes	-0.382852	0.12045							Leukemia_ALL
WDFY2	4	9.48112e-05	yes	-0.436235	0.0590461							Leukemia_ALL
ATP2B2	4	9.50914e-05	yes	-0.254169	0.127892							Leukemia_ALL
CDKN3	5	9.7091e-05	yes	-0.170892	0.145707							Leukemia_ALL
GINS4	5	0.000104151	yes	-0.541954	0.419066							Leukemia_ALL
ARHGAP35	4	0.000106971	yes	-0.136246	0.188019	LUSC_LoF,UCEC_LoF						Leukemia_ALL
RGS2	4	0.000107278	yes	-0.272224	0.135209							Leukemia_ALL
RAB39A	5	0.000113763	yes	-0.0520884	0.30524							Leukemia_ALL
HK3	5	0.00011749	yes	-0.154046	0.0551765							Leukemia_ALL
EMILIN1	5	0.000117712	yes	-0.270553	0.173182							Leukemia_ALL
TRDMT1	5	0.000118716	yes	-0.202477	0.123306							Leukemia_ALL
CDK6	5	0.000120745	yes	-0.580312	0.307377							Leukemia_ALL
PARP6	5	0.000120745	yes	-0.422509	0.112399							Leukemia_ALL
EML3	3	0.000121265	yes	-0.38371	0.209326							Leukemia_ALL
EN1	5	0.000124188	yes	-0.0984681	0.079723							Leukemia_ALL
AIFM2	5	0.000127353	yes	-0.187774	0.0806446							Leukemia_ALL
EIF5A2	5	0.000136486	yes	-0.606193	0.0873483							Leukemia_ALL
CLEC7A	5	0.000138374	yes	-0.32916	0.0898065							Leukemia_ALL
FGD5	5	0.000139135	yes	-0.29135	0.0816205	AML_Act						Leukemia_ALL
ATP10D	4	0.00013956	yes	-0.499043	0.041525							Leukemia_ALL
UCKL1	5	0.000152046	yes	-0.101234	0.25746							Leukemia_ALL
RALGAPA2	5	0.000157303	yes	-0.221377	0.123975							Leukemia_ALL
CBFB	11	5.64965e-21	yes	-1.43226	0.328335	BRCA_Act					143	Leukemia_AML
MYB	10	1.87421e-16	yes	-1.2331	0.824539						143	Leukemia_AML
WIPI2	11	1.08593e-09	yes	-0.345111	0.173497						143	Leukemia_AML
KPNA6	11	1.28673e-09	yes	-0.0602862	0.0854156						143	Leukemia_AML
ATP10D	10	1.64449e-09	yes	-0.28923	0.142564						143	Leukemia_AML
TBC1D10C	10	1.6645e-09	yes	-0.172306	0.283258						143	Leukemia_AML
PAPPA	11	2.31113e-09	yes								143	Leukemia_AML
KDM1A	11	1.5356e-08	yes	-0.879204	0.242462					RUNX1 (depleted, 0% vs 18%)	143	Leukemia_AML
OGDH	11	6.02291e-08	yes	-0.768757	0.509191						143	Leukemia_AML
SLIT2	10	6.67684e-08	yes	-0.0469186	0.0501439						143	Leukemia_AML
ABCG8	11	1.39791e-07	yes	-0.267649	0.2473						143	Leukemia_AML
RUNX1	7	1.54542e-07	yes	-1.08931	0.753485	ACY_ambiguous,ALL_ambiguous,AML_ambiguous,BRCA_ambiguous					143	Leukemia_AML
MED7	11	1.70846e-07	yes	-1.10954	0.785672						143	Leukemia_AML
TOP2B	11	2.85703e-07	yes	-0.175948	0.0561931						143	Leukemia_AML
CHRM1	11	4.15164e-07	yes	-0.163093	0.346908						143	Leukemia_AML
DGKQ	11	4.65661e-07	yes	-0.116864	0.188319						143	Leukemia_AML
MTHFD1	11	5.60858e-07	yes	-0.602479	0.317429						143	Leukemia_AML
GPX4	9	7.63605e-07	yes	-0.819721	0.634681					RUNX1 (depleted, 0% vs 18%)	143	Leukemia_AML
ZBTB9	11	8.52707e-07	yes	-0.189073	0.197662						143	Leukemia_AML
MED19	10	9.12989e-07	yes	-0.902356	0.376075						143	Leukemia_AML
AFP	11	9.50737e-07	yes	-0.10402	0.183203						143	Leukemia_AML
PRDM9	11	1.05824e-06	yes	-0.0736163	0.163277						143	Leukemia_AML
MAGOHB	11	1.27664e-06	yes	-0.141396	0.110453						143	Leukemia_AML
FAM20B	11	1.46381e-06	yes	-0.107914	0.20745						143	Leukemia_AML
MIOS	11	1.48002e-06	yes	-0.279181	0.232081					NPM1 (enriched, 26% vs 5%)	143	Leukemia_AML
SNAP25	11	1.59432e-06	yes	-0.192674	0.274164						143	Leukemia_AML
GNGT2	10	1.62818e-06	yes	-0.113846	0.157189						143	Leukemia_AML
BTBD1	11	1.71866e-06	yes	0.0844695	0.296624						143	Leukemia_AML
ANKS1A	11	1.86511e-06	yes	-0.0134093	0.238546						143	Leukemia_AML
TPCN2	11	2.44997e-06	yes	-0.228564	0.44946						143	Leukemia_AML
PTPN11	11	2.49617e-06	yes	-0.655244	0.462257	ALL_Act,AML_Act,CLL_Act,COREAD_Act,GBM_Act,LGG_Act,MM_Act,NB_Act,PIA_Act					143	Leukemia_AML
DHX57	11	2.95927e-06	yes	-0.0727741	0.281898						143	Leukemia_AML
QRFPR	10	3.30031e-06	yes	0.013481	0.0815965						143	Leukemia_AML
C1orf228	11	3.41111e-06	yes	-0.241231	0.304923						143	Leukemia_AML
GTF3C4	10	4.14597e-06	yes	-0.0986443	0.125373						143	Leukemia_AML
PLAGL2	10	4.22305e-06	yes	-0.516888	0.387893						143	Leukemia_AML
RNF20	10	4.37038e-06	yes	-1.01822	0.441263						143	Leukemia_AML
HTR1B	10	4.38107e-06	yes	-0.123701	0.22487						143	Leukemia_AML
RASGRP3	11	4.70342e-06	yes	-0.0452623	0.0964182					NPM1 (enriched, 26% vs 5%)	143	Leukemia_AML
CBLN1	11	4.7398e-06	yes	-0.0932777	0.191031						143	Leukemia_AML
FLI1	8	5.1559e-06	yes	-0.39074	0.635066						143	Leukemia_AML
KIF2A	11	5.23945e-06	yes	-0.0689701	0.159662						143	Leukemia_AML
WNT7A	11	6.12331e-06	yes	-0.350298	0.481154						143	Leukemia_AML
STARD9	11	6.24617e-06	yes	-0.260468	0.348147						143	Leukemia_AML
KCNJ8	11	6.3781e-06	yes	-0.196393	0.215234						143	Leukemia_AML
TAL2	11	6.76755e-06	yes	-0.182666	0.216544					NPM1 (enriched, 31% vs 0%), RUNX1 (depleted, 0% vs 18%)	143	Leukemia_AML
HMGB2	10	7.36749e-06	yes	-0.154733	0.212918						143	Leukemia_AML
PAPL	11	7.93478e-06	yes								143	Leukemia_AML
CRABP1	11	8.31768e-06	yes	-0.134564	0.248591						143	Leukemia_AML
PDCD1LG2	6	8.54113e-06	yes	-0.078376	0.0847971	CM_Act					143	Leukemia_AML
SMARCE1	11	8.64049e-06	yes	-0.56916	0.601917						143	Leukemia_AML
CD300E	9	9.87186e-06	yes	-0.125387	0.173525					RUNX1 (enriched, 18% vs 0%)	143	Leukemia_AML
ADRA1A	11	1.08946e-05	yes	-0.209913	0.313826						143	Leukemia_AML
NCOA7	11	1.16976e-05	yes	-0.0839682	0.112147						143	Leukemia_AML
EGFL7	11	1.26491e-05	yes	-0.314488	0.448616						143	Leukemia_AML
DYRK1A	7	1.27271e-05	yes	-0.257605	0.197562						143	Leukemia_AML
EP300	11	1.32134e-05	yes	-0.255047	0.350044	BLCA_LoF,CESC_LoF,COREAD_LoF,DLBCL_LoF,ESCA_LoF,HC_LoF,HNSC_LoF,LUSC_LoF,MBL_LoF,NHLY_LoF,NSPH_LoF,SCLC_LoF					143	Leukemia_AML
DPY30	11	1.32332e-05	yes	-0.357716	0.271496						143	Leukemia_AML
SETD6	10	1.32428e-05	yes	-0.278979	0.308592						143	Leukemia_AML
KCTD3	11	1.44325e-05	yes	-0.215989	0.453678						143	Leukemia_AML
GLRA3	11	1.63044e-05	yes	-0.212514	0.363552						143	Leukemia_AML
CCNI	11	1.69481e-05	yes	-0.0779461	0.213789						143	Leukemia_AML
FBLN1	11	1.70979e-05	yes	-0.203169	0.245791	BC_Act					143	Leukemia_AML
LMO2	11	1.76748e-05	yes	-0.392018	0.290805						143	Leukemia_AML
TLE3	11	1.87908e-05	yes	-0.288178	0.274469						143	Leukemia_AML
SOS1	11	1.87999e-05	yes	-0.413734	0.361145	UCEC_Act					143	Leukemia_AML
TLR1	11	1.89553e-05	yes	-0.184068	0.323754						143	Leukemia_AML
EMILIN1	11	2.09938e-05	yes	-0.159268	0.143453						143	Leukemia_AML
PROX1	11	2.15748e-05	yes	-0.567464	0.0849494						143	Leukemia_AML
ITIH3	11	2.40929e-05	yes	-0.259173	0.190749						143	Leukemia_AML
SAR1B	11	2.45647e-05	yes	-0.251045	0.441698						143	Leukemia_AML
KLF7	11	2.55214e-05	yes	0.0477564	0.418337						143	Leukemia_AML
ATP1A1	11	2.58477e-05	yes	-0.801233	0.460323						143	Leukemia_AML
BTAF1	11	2.88918e-05	yes	-0.296541	0.155621						143	Leukemia_AML
RCOR1	11	3.03633e-05	yes	-0.375864	0.464652						143	Leukemia_AML
MED17	11	3.52264e-05	yes	-0.388663	0.11076						143	Leukemia_AML
WDFY2	10	3.57963e-05	yes	-0.148573	0.331161						143	Leukemia_AML
RASAL2	11	3.65683e-05	yes	-0.266411	0.154661					NPM1 (enriched, 31% vs 0%)	143	Leukemia_AML
SDCBP	11	3.66682e-05	yes	0.0276825	0.174228						143	Leukemia_AML
NDUFC2	11	3.68019e-05	yes	-0.0462072	0.0780797					NPM1 (enriched, 26% vs 5%), RUNX1 (depleted, 0% vs 18%)	143	Leukemia_AML
OR5W2	9	3.78131e-05	yes	0.0160584	0.158339						143	Leukemia_AML
PLOD3	11	3.93739e-05	yes	-0.0353747	0.12882						143	Leukemia_AML
HMGB1	9	3.96131e-05	yes	-0.488604	0.350182						143	Leukemia_AML
ABR	10	4.09755e-05	yes	-0.105992	0.236168						143	Leukemia_AML
DHX16	11	4.12643e-05	yes	-1.06808	0.673114						143	Leukemia_AML
KCNJ14	11	4.18435e-05	yes	-0.18382	0.239385						143	Leukemia_AML
IFNGR2	9	4.35591e-05	yes	-0.166271	0.201011						143	Leukemia_AML
DUSP28	11	4.56788e-05	yes	-0.138001	0.203219						143	Leukemia_AML
CAMKK1	9	4.96748e-05	yes	-0.0584514	0.105433						143	Leukemia_AML
CFL1	11	5.01163e-05	yes	-0.862104	0.449581						143	Leukemia_AML
SUCNR1	11	5.21674e-05	yes	-0.189407	0.167991						143	Leukemia_AML
DPF2	11	6.10998e-05	yes	-0.198692	0.0776077				TTN (depleted, 0% vs 21%)		143	Leukemia_AML
CCDC91	11	6.56401e-05	yes	0.0238014	0.121856						143	Leukemia_AML
RGL4	11	6.74125e-05	yes	-0.40474	0.275719						143	Leukemia_AML
PRKAG1	11	6.74994e-05	yes	-0.463372	0.27074					NPM1 (enriched, 28% vs 2%)	143	Leukemia_AML
OR51V1	11	6.81394e-05	yes	-0.168548	0.126573						143	Leukemia_AML
TFEB	11	6.93764e-05	yes	-0.658161	0.224794						143	Leukemia_AML
FBXW11	11	7.13005e-05	yes	-0.49027	0.252723						143	Leukemia_AML
LRP4	10	7.26982e-05	yes	-0.268527	0.218879					RUNX1 (enriched, 18% vs 0%)	143	Leukemia_AML
HS3ST5	11	7.346e-05	yes	-0.242557	0.34897						143	Leukemia_AML
DLST	11	7.44667e-05	yes	-0.600628	0.427387						143	Leukemia_AML
STK38L	11	7.57426e-05	yes	-0.104248	0.279721						143	Leukemia_AML
GOT1	11	7.86193e-05	yes	-0.192915	0.216264					NPM1 (enriched, 31% vs 0%), RUNX1 (depleted, 0% vs 18%)	143	Leukemia_AML
GABRR2	11	8.02974e-05	yes	-0.0226844	0.204748						143	Leukemia_AML
PTTG1	11	8.75208e-05	yes	-0.042532	0.1388						143	Leukemia_AML
DNMBP	11	8.76674e-05	yes	-0.0452648	0.162967						143	Leukemia_AML
ENTPD8	10	8.87866e-05	yes	-0.0705244	0.0978181						143	Leukemia_AML
RNF130	11	9.02312e-05	yes	-0.152318	0.33249						143	Leukemia_AML
PLK2	10	9.17101e-05	yes	0.0356063	0.0780584						143	Leukemia_AML
ALKBH4	11	9.24e-05	yes	-0.0616814	0.334666						143	Leukemia_AML
ERG	6	9.28685e-05	yes	-0.181941	0.0636589	OV_Act,PRAD_Act					143	Leukemia_AML
KPNA7	11	9.35214e-05	yes	-0.165178	0.162907						143	Leukemia_AML
LAMP3	11	9.46943e-05	yes	-0.125726	0.180797						143	Leukemia_AML
SH2D3A	11	9.4891e-05	yes	-0.126102	0.229386						143	Leukemia_AML
SIGLEC7	11	9.52066e-05	yes	-0.0497328	0.181697						143	Leukemia_AML
ADK	11	0.000100221	yes	-0.327113	0.265624						143	Leukemia_AML
KCNK3	11	0.000108234	yes	-0.131313	0.157433						143	Leukemia_AML
GSTM4	10	0.000110988	yes	-0.160992	0.145259						143	Leukemia_AML
MED1	10	0.000113855	yes	-0.722584	0.574723						143	Leukemia_AML
RHOH	11	0.000116015	yes	-0.303964	0.185406						143	Leukemia_AML
AKT1	11	0.000120091	yes	-0.119467	0.0766446	ACY_Act,ALL_Act,BRCA_Act,CESC_Act,OS_Act,PRAD_Act,THCA_Act,UCEC_Act				NPM1 (enriched, 26% vs 5%)	143	Leukemia_AML
CNBD1	10	0.000129154	yes	0.0519745	0.213906						143	Leukemia_AML
SIGLEC11	11	0.000130301	yes	0.023333	0.152094						143	Leukemia_AML
WNT8A	11	0.000133373	yes	0.0408734	0.110638						143	Leukemia_AML
SUFU	11	0.000134232	yes	-0.0874297	0.202947						143	Leukemia_AML
GRK7	11	0.000142077	yes	-0.369004	0.362081						143	Leukemia_AML
MED15	10	0.000145145	yes	-0.443082	0.203206						143	Leukemia_AML
RIT2	11	0.000145571	yes	-0.236424	0.213694						143	Leukemia_AML
CDC37	8	0.000145705	yes	-1.08372	0.402714						143	Leukemia_AML
NEUROD2	11	0.000148434	yes	-0.0197692	0.160506						143	Leukemia_AML
ZFYVE1	11	0.000151168	yes	-0.192375	0.229271						143	Leukemia_AML
MCF2L2	13	2.70866e-06	yes	-0.215139	0.162108		2.8513e-12	up	CTNNB1 (depleted, 9% vs 37%)	AXIN1 (depleted, 2% vs 12%)	364	Liver_HCC
MAPKBP1	13	1.57316e-05	yes	-0.0893579	0.127467		3.66824e-20	up	CTNNB1 (depleted, 14% vs 32%), TP53 (enriched, 25% vs 9%)		364	Liver_HCC
WDR41	13	1.60995e-05	yes	-0.0179958	0.155563		6.31611e-16	up	TP53 (enriched, 25% vs 9%)		364	Liver_HCC
SFT2D2	12	1.61192e-05	yes	-0.338561	0.274097		2.94638e-20	up			364	Liver_HCC
PCOLCE	12	2.0431e-05	yes	0.00955272	0.187836		0.00202861	up	CTNNB1 (depleted, 15% vs 32%)		364	Liver_HCC
RALGAPA2	13	2.13954e-05	yes	-0.0546844	0.308435		0.0136268	up	CTNNB1 (depleted, 10% vs 36%)		364	Liver_HCC
NGB	13	2.1458e-05	yes	-0.162383	0.14986		0.00831869	up			364	Liver_HCC
AMIGO2	13	3.04765e-05	yes	-0.0840157	0.0959942		0.0229777	up	CTNNB1 (depleted, 8% vs 39%), MYT1L (enriched, 8% vs 1%), TP53 (enriched, 25% vs 9%)	TSC2 (enriched, 6% vs 0%)	364	Liver_HCC
KCNMB2	13	3.21993e-05	yes	0.0275238	0.185666		0.413299	up			364	Liver_HCC
CES5A	12	4.60319e-05	yes	-0.136469	0.107193		3.1146e-09	down	CTNNB1 (enriched, 33% vs 14%)	AXIN1 (depleted, 1% vs 13%)	364	Liver_HCC
TEAD3	13	6.113e-05	yes	-0.112464	0.206407		3.08563e-20	up			364	Liver_HCC
WHSC1	13	6.30942e-05	yes								364	Liver_HCC
MASP1	12	6.7735e-05	yes				5.00368e-20	down			364	Liver_HCC
PCTP	13	7.4922e-05	yes	0.072984	0.0725196		0.000164419	down	CTNNB1 (enriched, 35% vs 11%)		364	Liver_HCC
DNAJC25-GNG10	13	7.55138e-05	yes	-0.170513	0.277591		0.979378	up			364	Liver_HCC
GNG10	13	7.55138e-05	yes	0.0324968	0.144995		3.20123e-08	up			364	Liver_HCC
PKMYT1	13	7.95689e-05	yes	-0.0805899	0.117502		5.23421e-28	up	TP53 (enriched, 28% vs 7%)	AXIN1 (depleted, 3% vs 11%), RB1 (enriched, 10% vs 0%)	364	Liver_HCC
HES3	13	8.24938e-05	yes	-0.128169	0.126788						364	Liver_HCC
SMAD9	13	8.40082e-05	yes	-0.0878377	0.157758		0.0402724	up	CTNNB1 (depleted, 15% vs 32%)		364	Liver_HCC
SPAG1	12	8.88171e-05	yes	-0.188238	0.320806		0.000603116	up	CTNNB1 (depleted, 14% vs 32%), TP53 (enriched, 25% vs 9%)		364	Liver_HCC
WDR89	12	9.29316e-05	yes	-0.164275	0.116519		1.58377e-05	up			364	Liver_HCC
PPP2R2C	13	0.000110176	yes	-0.11229	0.210786		1.52276e-06	up		BAP1 (enriched, 8% vs 0%)	364	Liver_HCC
GALK1	11	0.000122797	yes	-0.345465	0.139599		0.000123643	up			364	Liver_HCC
EXOC2	11	0.000124146	yes	-0.0860481	0.164374		2.33522e-15	up			364	Liver_HCC
RAPGEFL1	13	0.00013044	yes	-0.156012	0.157587		2.09017e-09	up			364	Liver_HCC
KANK3	13	0.000131747	yes	-0.0793063	0.0816463		2.13919e-05	up		TP53 (depleted, 6% vs 17%)	364	Liver_HCC
ELL2	13	0.000135598	yes	-0.106991	0.108725		0.424889	down	CTNNB1 (enriched, 33% vs 13%)		364	Liver_HCC
TRADD	13	0.000147146	yes	-0.139806	0.163699		1.02697e-17	up			364	Liver_HCC
TAOK2	13	0.000160028	yes	-0.151115	0.140435		2.67571e-26	up		ARID1A (depleted, 2% vs 9%), AXIN1 (depleted, 3% vs 11%)	364	Liver_HCC
CAPZA2	5	3.04902e-06	yes	0.0567594	0.093155						82	Lung_Mesothelioma
GPR158	5	5.45027e-06	yes	-0.00663352	0.177097						82	Lung_Mesothelioma
RXRG	5	1.36689e-05	yes	-0.290409	0.137348						82	Lung_Mesothelioma
OR6S1	5	1.75652e-05	yes	-0.00510495	0.0989829						82	Lung_Mesothelioma
CDC42	5	1.85072e-05	yes	-0.888696	0.195724						82	Lung_Mesothelioma
OR2T5	4	2.25728e-05	yes	-0.0718989	0.36779						82	Lung_Mesothelioma
DDI2	5	3.31888e-05	yes	-0.255703	0.124022						82	Lung_Mesothelioma
ABCC1	5	3.3881e-05	yes	0.0859248	0.12285						82	Lung_Mesothelioma
RASGRP1	5	4.00796e-05	yes	-0.124498	0.222054						82	Lung_Mesothelioma
GRM2	5	5.35159e-05	yes	-0.1444	0.0171597						82	Lung_Mesothelioma
FERMT2	5	6.74389e-05	yes	-0.256843	0.252956						82	Lung_Mesothelioma
FARP1	5	7.01888e-05	yes	-0.181081	0.299131						82	Lung_Mesothelioma
DRD1	5	9.00598e-05	yes	-0.250002	0.130084						82	Lung_Mesothelioma
OR2T29	5	9.32453e-05	yes								82	Lung_Mesothelioma
SRSF4	5	9.68053e-05	yes	-0.125922	0.0789444						82	Lung_Mesothelioma
ZBTB11	5	9.94003e-05	yes	-0.0422047	0.13372						82	Lung_Mesothelioma
TRIO	3	0.000104796	yes	-0.126185	0.307306						82	Lung_Mesothelioma
SUV39H2	5	0.000105978	yes	-0.202143	0.240112						82	Lung_Mesothelioma
RAB36	5	0.000147996	yes	-0.365898	0.251931						82	Lung_Mesothelioma
L3MBTL1	5	0.000150958	yes	-0.143899	0.345519						82	Lung_Mesothelioma
TEAD1	5	0.000154657	yes	-0.463758	0.301421						82	Lung_Mesothelioma
PRR5	5	0.000159986	yes	-0.128025	0.199781						82	Lung_Mesothelioma
ATP6V1B2	26	2.02831e-07	yes	-0.913909	0.393641		1.90614e-13	down			567	Lung_NSCLC_Adeno
RAB5B	27	2.81525e-06	yes	0.000308028	0.0867931		5.29935e-09	down			567	Lung_NSCLC_Adeno
PRKAA1	22	9.14328e-06	yes	-0.206256	0.246414		0.000145199	up			567	Lung_NSCLC_Adeno
PI4KAP2	27	2.06154e-05	yes	0.0903201	0.160821		0.01796	up			567	Lung_NSCLC_Adeno
PPARGC1A	26	2.5108e-05	yes	-0.0440855	0.159283		7.51846e-12	down	ANK2 (depleted, 10% vs 24%)	CMTR2 (depleted, 0% vs 6%), STK11 (enriched, 21% vs 2%)	567	Lung_NSCLC_Adeno
RAB7A	28	2.56618e-05	yes	-0.241972	0.247609		2.74302e-05	down	SI (enriched, 22% vs 6%), TP53 (enriched, 37% vs 20%)	SMARCA4 (enriched, 7% vs 1%), STK11 (depleted, 6% vs 17%), TTN (enriched, 13% vs 5%)	567	Lung_NSCLC_Adeno
FUBP1	25	5.68177e-05	yes	-0.703496	0.405532	CLL_LoF,LGG_LoF	2.68213e-23	up		TP53 (enriched, 26% vs 13%)	567	Lung_NSCLC_Adeno
RNGTT	27	7.57076e-05	yes	-0.317367	0.306586		0.00559288	up			567	Lung_NSCLC_Adeno
CDK1	26	8.06566e-05	yes	-1.14088	0.558477		3.55584e-29	up	TP53 (enriched, 40% vs 18%)	FBN2 (enriched, 6% vs 0%), SMARCA4 (enriched, 8% vs 1%), TP53 (enriched, 27% vs 13%)	567	Lung_NSCLC_Adeno
UBE2Z	26	0.000101508	yes	-0.294702	0.276021		2.28004e-19	up			567	Lung_NSCLC_Adeno
AHCTF1	24	0.000131196	yes	-1.15511	0.475332		1.39817e-16	up			567	Lung_NSCLC_Adeno
PI4KAP1	25	0.000156393	yes	-0.361268	0.312987		0.00372336	up			567	Lung_NSCLC_Adeno
PROM1	27	0.000158035	yes	0.0298804	0.111524		0.0940998	up			567	Lung_NSCLC_Adeno
NFE2L2	25	0.000160442	yes	-0.138953	0.369763	BLCA_Act,CESC_Act,ESCA_Act,HC_Act,HNSC_Act,LUSC_Act,RPC_Act,UCEC_Act	3.65796e-14	down			567	Lung_NSCLC_Adeno
SBK1	5	4.70486e-11	yes	-0.58497	0.19201							Lung_NSCLC_Large_Cell
WWP2	5	2.3566e-06	yes									Lung_NSCLC_Large_Cell
ADRBK2	4	6.03137e-06	yes									Lung_NSCLC_Large_Cell
ARPC1A	5	3.11412e-05	yes									Lung_NSCLC_Large_Cell
OVOL1	5	6.05467e-05	yes	-0.159934	0.184037							Lung_NSCLC_Large_Cell
DDX4	5	0.000147197	yes	-0.131452	0.129152							Lung_NSCLC_Large_Cell
VPRBP	5	5.00025e-10	yes								567	Lung_NSCLC_Others
CLSPN	6	1.18226e-08	yes	-1.21788	0.215723		1.08884e-28	up	COL5A2 (enriched, 13% vs 4%), COL6A3 (enriched, 18% vs 5%), CSMD3 (enriched, 41% vs 25%), CTNNA2 (enriched, 15% vs 4%), LRP2 (enriched, 18% vs 7%), NOS1 (enriched, 8% vs 0%), SORCS1 (enriched, 16% vs 5%), TP53 (enriched, 41% vs 16%), TTN (enriched, 53% vs 34%), XIRP2 (enriched, 30% vs 14%)	RB1 (enriched, 8% vs 1%), TP53 (enriched, 25% vs 14%)	567	Lung_NSCLC_Others
HSPE1-MOB4	6	3.69691e-07	yes	0.173253	0.0916391		3.20872e-07	up			567	Lung_NSCLC_Others
EIF3I	5	5.65807e-07	yes	-1.12461	0.0777748		4.16901e-24	up		TP53 (enriched, 26% vs 14%)	567	Lung_NSCLC_Others
SNRPF	6	8.85251e-07	yes	-1.33564	0.137578		8.06918e-18	up		SMARCA4 (enriched, 8% vs 1%)	567	Lung_NSCLC_Others
UTP15	5	1.06393e-06	yes	-0.691669	0.0985798		7.59509e-14	up			567	Lung_NSCLC_Others
COPS8	6	1.3392e-06	yes	-0.867208	0.366496		1.77025e-17	up		TP53 (enriched, 27% vs 12%)	567	Lung_NSCLC_Others
NLE1	5	1.51412e-06	yes	-0.836266	0.129227		1.96749e-28	up			567	Lung_NSCLC_Others
ATP10D	6	1.80256e-06	yes	-0.128542	0.113891		9.51849e-07	down			567	Lung_NSCLC_Others
WDR36	5	2.00921e-06	yes	-0.873402	0.0745155		1.82837e-09	up			567	Lung_NSCLC_Others
RRP9	5	2.0135e-06	yes	-0.809261	0.147684		7.2331e-14	up			567	Lung_NSCLC_Others
DDX27	5	2.51651e-06	yes	-0.958736	0.224713		1.76381e-22	up	ACSM2B (enriched, 8% vs 1%), ADCY2 (enriched, 11% vs 2%), AKAP6 (enriched, 8% vs 2%), ASTN1 (enriched, 18% vs 8%), CHAT (enriched, 6% vs 0%), CHD6 (enriched, 8% vs 2%), CHRM2 (enriched, 9% vs 0%), COL11A1 (enriched, 24% vs 11%), COL12A1 (enriched, 15% vs 5%), CREBBP (enriched, 7% vs 1%), CSMD3 (enriched, 43% vs 23%), CUX2 (enriched, 9% vs 2%), DUSP27 (enriched, 11% vs 2%), FAT3 (enriched, 25% vs …	CSMD3 (enriched, 15% vs 4%), TP53 (enriched, 26% vs 14%)	567	Lung_NSCLC_Others
RCC1	6	2.568e-06	yes	-0.66714	0.165751		1.87385e-35	up	ABCA2 (enriched, 6% vs 0%), ACSM2B (enriched, 8% vs 1%), ADGRG4 (enriched, 20% vs 9%), CACNA1E (enriched, 19% vs 6%), CDH12 (enriched, 15% vs 4%), COL11A1 (enriched, 23% vs 11%), CSMD3 (enriched, 43% vs 23%), CSPG4 (enriched, 8% vs 1%), DCHS2 (enriched, 12% vs 4%), DTNA (enriched, 8% vs 1%), DUSP27 (enriched, 11% vs 3%), EPHA5 (enriched, 14% vs 4%), FRYL (enriched, 8% vs 1%), GABRB1 (enriched, 6%…	TP53 (enriched, 30% vs 10%), TTN (enriched, 13% vs 5%)	567	Lung_NSCLC_Others
COPS3	6	2.75792e-06	yes	-0.8646	0.109188		0.00208411	up			567	Lung_NSCLC_Others
WDR74	6	3.28887e-06	yes	-0.700553	0.111237		2.18832e-27	up			567	Lung_NSCLC_Others
WDR46	6	4.17102e-06	yes	-0.933516	0.221409		2.0857e-31	up	TP53 (enriched, 37% vs 20%)		567	Lung_NSCLC_Others
RFC4	6	7.69098e-06	yes	-0.927421	0.420962		7.20859e-33	up	A2ML1 (enriched, 7% vs 1%), ABCA10 (enriched, 9% vs 2%), ABCA5 (enriched, 6% vs 1%), ABCB5 (enriched, 11% vs 3%), ACACB (enriched, 6% vs 1%), ACAN (enriched, 9% vs 3%), ACSM2B (enriched, 7% vs 2%), ADAM33 (enriched, 5% vs 1%), ADAMTS12 (enriched, 22% vs 9%), ADGRB1 (enriched, 5% vs 1%), ADGRG4 (enriched, 20% vs 9%), ADGRL2 (enriched, 9% vs 3%), ADGRL4 (enriched, 8% vs 2%), AHNAK (enriched, 13% vs…	CMTR2 (enriched, 5% vs 1%), CSMD3 (enriched, 15% vs 5%), RB1 (enriched, 8% vs 1%), SMARCA4 (enriched, 8% vs 1%), SPTA1 (enriched, 9% vs 3%), TP53 (enriched, 26% vs 13%), TTN (enriched, 13% vs 5%), ZFHX4 (enriched, 8% vs 2%)	567	Lung_NSCLC_Others
WDR3	6	7.73529e-06	yes	-0.928219	0.150386		4.56762e-20	up		TP53 (enriched, 28% vs 11%)	567	Lung_NSCLC_Others
INTS4	6	8.09754e-06	yes	-0.904695	0.178597		1.20971e-21	up		TP53 (enriched, 27% vs 12%)	567	Lung_NSCLC_Others
RGPD6	4	8.66419e-06	yes				0.00387209	down			567	Lung_NSCLC_Others
FTSJ3	6	1.56816e-05	yes	-0.82478	0.251792		4.48566e-19	up	CNTNAP5 (enriched, 17% vs 6%), LRRC4C (enriched, 11% vs 2%), MRC1 (enriched, 15% vs 4%), XIRP2 (enriched, 29% vs 15%)		567	Lung_NSCLC_Others
RFC5	5	1.71088e-05	yes	-0.572121	0.0490585		2.38949e-25	up	ABCA13 (enriched, 18% vs 8%), ABCA7 (enriched, 6% vs 0%), ABCC9 (enriched, 8% vs 1%), ADAMTS12 (enriched, 21% vs 9%), ANK3 (enriched, 9% vs 2%), BRINP3 (enriched, 15% vs 5%), CAMTA1 (enriched, 8% vs 2%), CDH18 (enriched, 12% vs 4%), CHRM3 (enriched, 7% vs 1%), COL24A1 (enriched, 7% vs 1%), COL5A2 (enriched, 13% vs 4%), COL6A3 (enriched, 16% vs 7%), COL6A6 (enriched, 9% vs 2%), CSMD2 (enriched, 20…	TP53 (enriched, 28% vs 12%)	567	Lung_NSCLC_Others
MKI67IP	6	1.99971e-05	yes									Lung_NSCLC_Others
WDR12	6	2.58854e-05	yes	-0.913833	0.377287		2.54156e-31	up			567	Lung_NSCLC_Others
CTNNBL1	6	2.90499e-05	yes	-0.724431	0.393039		0.0947319	down	TP53 (enriched, 39% vs 18%), TTN (enriched, 57% vs 30%)		567	Lung_NSCLC_Others
GEMIN5	5	2.94888e-05	yes	-0.838121	0.192312		2.99844e-07	up			567	Lung_NSCLC_Others
AATF	5	3.08735e-05	yes	-0.745226	0.0636509		8.04388e-21	up	LRRC7 (enriched, 18% vs 6%), TP53 (enriched, 37% vs 20%), TTN (enriched, 55% vs 32%)	TP53 (enriched, 26% vs 14%)	567	Lung_NSCLC_Others
DIMT1	4	3.29664e-05	yes	-0.589192	0.0805329		5.18705e-07	up			567	Lung_NSCLC_Others
CDC27	5	3.59412e-05	yes	-0.723858	0.328957		8.89231e-06	up			567	Lung_NSCLC_Others
RBM28	6	3.60301e-05	yes	-0.746971	0.422303		3.09874e-21	up	ADCY2 (enriched, 10% vs 2%), AHNAK2 (enriched, 18% vs 7%), ANKRD30B (enriched, 9% vs 2%), APOB (enriched, 23% vs 11%), ATRNL1 (enriched, 12% vs 2%), CALCR (enriched, 6% vs 1%), CCNB3 (enriched, 8% vs 2%), CDH10 (enriched, 21% vs 9%), COL11A1 (enriched, 23% vs 12%), COL12A1 (enriched, 15% vs 5%), COL1A1 (enriched, 6% vs 0%), COL1A2 (enriched, 9% vs 2%), CSMD3 (enriched, 42% vs 24%), CTNNA2 (enrich…	DMD (enriched, 6% vs 1%), HMCN1 (enriched, 8% vs 1%), LRP1B (enriched, 11% vs 4%), RB1 (enriched, 8% vs 1%), TP53 (enriched, 27% vs 12%)	567	Lung_NSCLC_Others
FABP1	6	4.13951e-05	yes	-0.0116895	0.0628211		0.00337802	up			567	Lung_NSCLC_Others
RACGAP1	5	4.39804e-05	yes	-0.560332	0.113411		7.2122e-24	up	ABCA10 (enriched, 9% vs 2%), ABCA13 (enriched, 17% vs 8%), ADAMTS12 (enriched, 21% vs 9%), ADAMTSL1 (enriched, 8% vs 2%), ADGRB3 (enriched, 14% vs 6%), ADGRL4 (enriched, 8% vs 2%), AHNAK2 (enriched, 17% vs 8%), ALMS1 (enriched, 9% vs 2%), AMPH (enriched, 7% vs 1%), ASAP1 (enriched, 6% vs 1%), ASTN1 (enriched, 18% vs 8%), BRINP3 (enriched, 14% vs 6%), C7 (enriched, 9% vs 1%), CD163L1 (enriched, 7%…	CSMD3 (enriched, 14% vs 6%), RB1 (enriched, 7% vs 2%), RYR2 (enriched, 10% vs 3%), SMARCA4 (enriched, 8% vs 1%), TP53 (enriched, 26% vs 13%)	567	Lung_NSCLC_Others
LOC728554	5	4.41831e-05	yes	0.072735	0.158326						567	Lung_NSCLC_Others
BET1	6	4.44699e-05	yes	-0.369977	0.0574647		4.59999e-24	up			567	Lung_NSCLC_Others
GJC1	5	4.5989e-05	yes	-0.162433	0.0248474		0.00181534	down			567	Lung_NSCLC_Others
OXA1L	5	4.81246e-05	yes	-0.807102	0.246179		9.31719e-13	up			567	Lung_NSCLC_Others
NEDD8-MDP1	5	7.0853e-05	yes	-0.216426	0.221919		0.62504	up			567	Lung_NSCLC_Others
PNPT1	5	7.84169e-05	yes	-0.884069	0.468146		7.95337e-22	up	ADAMTS12 (enriched, 21% vs 9%), ADGRB3 (enriched, 15% vs 5%), ATP10B (enriched, 9% vs 1%), COL5A2 (enriched, 13% vs 3%), COL6A6 (enriched, 9% vs 2%), CSMD3 (enriched, 42% vs 24%), FCGBP (enriched, 11% vs 3%), KIAA1549L (enriched, 11% vs 2%), MED12L (enriched, 8% vs 1%), MMRN1 (enriched, 11% vs 3%), PRKDC (enriched, 10% vs 2%), RP1L1 (enriched, 22% vs 9%), SCN1A (enriched, 8% vs 1%), SLITRK3 (enri…		567	Lung_NSCLC_Others
CEBPZ	5	7.92236e-05	yes	-0.59613	0.359951		4.08431e-07	up			567	Lung_NSCLC_Others
MRPL38	6	8.37497e-05	yes	-0.464518	0.407166		3.14255e-19	up			567	Lung_NSCLC_Others
HNRNPCL1	6	8.81772e-05	yes	-0.201779	0.181514		0.0505458	up			567	Lung_NSCLC_Others
WDR75	5	0.00010557	yes	-1.20656	0.337222		1.22411e-32	up	ANK3 (enriched, 9% vs 2%), ANKRD30A (enriched, 14% vs 5%), APOB (enriched, 22% vs 11%), CDH10 (enriched, 21% vs 9%), CNTNAP5 (enriched, 17% vs 6%), COL11A1 (enriched, 24% vs 11%), COL3A1 (enriched, 14% vs 5%), COL5A2 (enriched, 13% vs 3%), COL6A6 (enriched, 9% vs 1%), CSMD3 (enriched, 42% vs 24%), DOCK2 (enriched, 14% vs 4%), FAT1 (enriched, 13% vs 4%), FAT3 (enriched, 25% vs 13%), HCN1 (enriched…	TP53 (enriched, 26% vs 13%)	567	Lung_NSCLC_Others
CDC42	6	0.000106854	yes	-0.409837	0.206296		0.00309994	down			567	Lung_NSCLC_Others
RBMXL1	6	0.000107649	yes	-0.135902	0.202917		3.34464e-10	down			567	Lung_NSCLC_Others
CIRH1A	6	0.000113518	yes								567	Lung_NSCLC_Others
TBL3	5	0.000117157	yes	-0.745619	0.407817		9.60772e-18	up			567	Lung_NSCLC_Others
POLE2	5	0.000120405	yes	-0.759731	0.176655		1.94016e-32	up	ADAMTS12 (enriched, 22% vs 9%), AHNAK (enriched, 15% vs 4%), AMER3 (enriched, 9% vs 1%), CACNA1E (enriched, 19% vs 7%), CD163L1 (enriched, 7% vs 1%), COL6A6 (enriched, 9% vs 2%), CSMD2 (enriched, 19% vs 6%), CSMD3 (enriched, 42% vs 24%), DLC1 (enriched, 8% vs 1%), DNAH17 (enriched, 8% vs 1%), FLG (enriched, 30% vs 17%), HERC2 (enriched, 17% vs 4%), INSRR (enriched, 10% vs 2%), LCT (enriched, 10% …	CSMD3 (enriched, 14% vs 5%), RB1 (enriched, 7% vs 2%), TP53 (enriched, 28% vs 12%), TTN (enriched, 13% vs 5%)	567	Lung_NSCLC_Others
CHAF1B	6	0.000123712	yes	-0.68243	0.18549		8.25686e-34	up	COL6A3 (enriched, 17% vs 6%), CPXM2 (enriched, 7% vs 0%), FLNA (enriched, 9% vs 2%), KCNB2 (enriched, 12% vs 3%), LRRC4C (enriched, 11% vs 2%), TP53 (enriched, 41% vs 17%), TTN (enriched, 53% vs 34%)	RB1 (enriched, 8% vs 1%)	567	Lung_NSCLC_Others
UTP18	6	0.000125423	yes	-0.69346	0.241536		1.20604e-14	up	ABCC9 (enriched, 8% vs 1%), LRRC4C (enriched, 11% vs 2%), NLGN1 (enriched, 9% vs 1%), TTN (enriched, 53% vs 34%)		567	Lung_NSCLC_Others
CDC40	6	0.000141825	yes	-1.16509	0.268542		0.0603933	down			567	Lung_NSCLC_Others
UBL5	10	2.79261e-10	yes	-1.35034	0.34076		9.33253e-08	up			492	Lung_NSCLC_Squamous
MED8	10	1.21122e-06	yes				1.69817e-14	up			492	Lung_NSCLC_Squamous
SMARCB1	9	6.71175e-06	yes	-0.396598	0.112925	ATRT_LoF,MBL_LoF,NB_LoF,PAIS_LoF	2.72073e-28	up			492	Lung_NSCLC_Squamous
WHSC1	9	6.7289e-05	yes								492	Lung_NSCLC_Squamous
LMLN	5	0.000125236	yes	-0.202717	0.106966		2.52543e-10	up			492	Lung_NSCLC_Squamous
AHCTF1	10	0.000131354	yes	-1.14413	0.221345		1.05719e-18	up			492	Lung_NSCLC_Squamous
STARD9	8	2.85781e-06	yes	-0.290639	0.100981							Lung_SCLC
VTCN1	10	7.08194e-06	yes	-0.0626043	0.232246							Lung_SCLC
RAP1B	10	3.22298e-05	yes	-0.316493	0.35695							Lung_SCLC
CACNB4	9	4.1422e-05	yes	-0.172795	0.246435							Lung_SCLC
AGAP4	10	5.61479e-05	yes	0.00763152	0.594562							Lung_SCLC
AGAP5	10	5.61479e-05	yes	0.0347543	0.290002							Lung_SCLC
AGAP7	10	5.61479e-05	yes									Lung_SCLC
AGAP8	10	5.61479e-05	yes									Lung_SCLC
AGAP9	10	5.61479e-05	yes	-0.207961	0.23827							Lung_SCLC
CDC20	10	7.02278e-05	yes	-0.252371	0.291257							Lung_SCLC
DLG1	10	0.000136029	yes	-0.0055515	0.316028							Lung_SCLC
CCND3	5	3.97441e-13	yes	-0.997695	0.0365024	BLY_Act,DLBCL_Act,LY_Act,NHLY_Act					37	Lymphoma_NH_B_cell
MEF2B	4	8.34297e-11	yes	-1.11613	0.350124	DLBCL_LoF,NHLY_LoF					37	Lymphoma_NH_B_cell
EP300	3	3.13569e-09	yes	-1.0327	0.257994	BLCA_LoF,CESC_LoF,COREAD_LoF,DLBCL_LoF,ESCA_LoF,HC_LoF,HNSC_LoF,LUSC_LoF,MBL_LoF,NHLY_LoF,NSPH_LoF,SCLC_LoF					37	Lymphoma_NH_B_cell
CDK6	5	2.49683e-08	yes	-1.73336	0.930525						37	Lymphoma_NH_B_cell
TCF3	5	2.68102e-08	yes	-0.975705	0.223839						37	Lymphoma_NH_B_cell
CNKSR1	5	1.81623e-07	yes	0.0922852	0.136439						37	Lymphoma_NH_B_cell
PTTG1IP	5	1.99856e-07	yes	-0.781071	0.678168						37	Lymphoma_NH_B_cell
CDK5	5	6.61913e-07	yes	-0.299245	0.235713				CARD11 (enriched, 44% vs 0%)		37	Lymphoma_NH_B_cell
F2RL3	5	8.93181e-07	yes	0.215203	0.23058						37	Lymphoma_NH_B_cell
LGALS1	5	1.30792e-06	yes	-0.338651	0.364307						37	Lymphoma_NH_B_cell
ECM1	5	1.90038e-06	yes	-0.26304	0.117449						37	Lymphoma_NH_B_cell
ADK	5	1.9168e-06	yes	-0.495747	0.291318						37	Lymphoma_NH_B_cell
PIM3	5	2.02642e-06	yes	-0.23245	0.364135						37	Lymphoma_NH_B_cell
TPCN2	5	2.26089e-06	yes	-0.415173	0.322627						37	Lymphoma_NH_B_cell
MAN1B1	4	2.63046e-06	yes	-0.276539	0.586679						37	Lymphoma_NH_B_cell
MLLT1	5	2.75599e-06	yes	-0.460559	0.318447	WT_Act					37	Lymphoma_NH_B_cell
CHRM1	5	3.7663e-06	yes	-0.453773	0.0764237						37	Lymphoma_NH_B_cell
FNIP1	4	3.78068e-06	yes	-0.352539	0.270746						37	Lymphoma_NH_B_cell
UGT8	4	4.30575e-06	yes	-0.272437	0.195701						37	Lymphoma_NH_B_cell
OR5W2	5	4.58774e-06	yes	-0.218508	0.0860859						37	Lymphoma_NH_B_cell
MATN3	5	4.66268e-06	yes	0.183568	0.196692						37	Lymphoma_NH_B_cell
MEF2BNB-MEF2B	5	6.80526e-06	yes								37	Lymphoma_NH_B_cell
CFL1	5	7.22454e-06	yes	-2.16686	0.266499						37	Lymphoma_NH_B_cell
SLC44A4	5	7.22671e-06	yes	0.0858849	0.291216						37	Lymphoma_NH_B_cell
WDR25	5	1.00079e-05	yes	-0.172886	0.276039						37	Lymphoma_NH_B_cell
CLMP	5	1.04985e-05	yes	-0.279928	0.130513						37	Lymphoma_NH_B_cell
CACNB2	5	1.24263e-05	yes	-0.463486	0.428053						37	Lymphoma_NH_B_cell
MAF	5	1.41945e-05	yes	-0.232955	0.0788825	MM_LoF					37	Lymphoma_NH_B_cell
GNA11	5	1.91764e-05	yes	-0.46186	0.395031	CM_Act,UVM_Act					37	Lymphoma_NH_B_cell
VSTM2L	5	1.96226e-05	yes	-0.0178284	0.408013						37	Lymphoma_NH_B_cell
KIF2A	5	2.81903e-05	yes	-0.440464	0.210867						37	Lymphoma_NH_B_cell
KPNA6	5	3.03063e-05	yes	-0.0787052	0.479995						37	Lymphoma_NH_B_cell
CAMK2A	5	3.50486e-05	yes	0.0346726	0.257776						37	Lymphoma_NH_B_cell
RNF183	5	3.52168e-05	yes	-0.46988	0.285487						37	Lymphoma_NH_B_cell
NKX3-2	5	4.42363e-05	yes	-0.067472	0.322264						37	Lymphoma_NH_B_cell
OR2W3	4	4.56215e-05	yes	-0.143787	0.161059						37	Lymphoma_NH_B_cell
PARK2	5	4.58385e-05	yes								37	Lymphoma_NH_B_cell
TPTE2	5	4.87303e-05	yes	0.0657189	0.0590587						37	Lymphoma_NH_B_cell
GPSM1	4	7.07808e-05	yes	-0.0350731	0.256459						37	Lymphoma_NH_B_cell
SLC44A5	5	7.18262e-05	yes	-0.403862	0.265876						37	Lymphoma_NH_B_cell
IGF2BP3	4	8.81377e-05	yes	-0.668021	0.305683						37	Lymphoma_NH_B_cell
PLK2	4	8.94734e-05	yes	-0.228241	0.150729						37	Lymphoma_NH_B_cell
HSH2D	5	9.8052e-05	yes	-0.459246	0.425104						37	Lymphoma_NH_B_cell
TTC3	5	9.99984e-05	yes	-0.155679	0.0543902						37	Lymphoma_NH_B_cell
NR1D1	5	0.000115287	yes	-0.0740204	0.147166						37	Lymphoma_NH_B_cell
LGALS7	5	0.000117161	yes								37	Lymphoma_NH_B_cell
LGALS7B	5	0.000117161	yes								37	Lymphoma_NH_B_cell
RUFY1	5	0.000121792	yes	-0.174022	0.444383						37	Lymphoma_NH_B_cell
CD14	5	0.000127712	yes	-0.288978	0.290938						37	Lymphoma_NH_B_cell
MAP2K4	5	0.000133026	yes	-0.172638	0.0503132	BRCA_LoF,CH_LoF,COREAD_LoF,PAAD_LoF					37	Lymphoma_NH_B_cell
VAX1	5	0.000161143	yes	-0.406145	0.35023						37	Lymphoma_NH_B_cell
WDR12	14	1.19175e-12	yes	-1.20592	0.392587		0.000536173	up			184	Oesophagus_Carcinoma
MKI67IP	15	1.74318e-12	yes									Oesophagus_Carcinoma
FTSJ3	14	1.99515e-10	yes	-1.07322	0.358751		0.00112712	up			184	Oesophagus_Carcinoma
KRT1	13	3.19547e-10	yes	-0.327055	0.190835		0.729888	down		NOTCH1 (enriched, 11% vs 0%), ZNF750 (enriched, 11% vs 0%)	184	Oesophagus_Carcinoma
CDC42BPA	13	2.97517e-09	yes	-0.261866	0.154112		0.0475467	down			184	Oesophagus_Carcinoma
CDC40	12	1.51713e-08	yes	-1.47348	0.347636		0.406252	up			184	Oesophagus_Carcinoma
CABP5	15	2.12679e-08	yes	-0.259585	0.0797232		0.109671	down			184	Oesophagus_Carcinoma
SLC35B2	15	3.57321e-08	yes	-0.252332	0.238878		0.000511913	up			184	Oesophagus_Carcinoma
TNS3	13	4.9196e-08	yes	-0.0308702	0.0930456		0.548287	down		KMT2D (depleted, 1% vs 16%), ZNF750 (depleted, 0% vs 11%)	184	Oesophagus_Carcinoma
THBS2	14	5.17747e-08	yes	0.0187731	0.0921737		0.00433985	up			184	Oesophagus_Carcinoma
WDR16	13	7.02279e-08	yes								184	Oesophagus_Carcinoma
AKR1A1	15	1.27197e-07	yes	-0.11655	0.0760699		0.392335	up			184	Oesophagus_Carcinoma
BET1	14	1.53542e-07	yes	-0.329327	0.284746		0.00100969	up			184	Oesophagus_Carcinoma
MPP7	14	1.98653e-07	yes	-0.0374897	0.110054		0.0229789	down			184	Oesophagus_Carcinoma
BTD	13	2.016e-07	yes	-0.458785	0.331359		8.76865e-05	down			184	Oesophagus_Carcinoma
CDKN1B	13	3.71161e-07	yes	-0.0990686	0.132809	BCNET_LoF,BRCA_LoF,DLBCL_LoF,HC_LoF,MM_LoF,PRAD_LoF	0.105108	up			184	Oesophagus_Carcinoma
SKIV2L2	13	4.71312e-07	yes	-0.955634	0.255535						184	Oesophagus_Carcinoma
TYMP	14	5.3369e-07	yes	-0.212764	0.178631		1.85678e-06	up		KMT2D (enriched, 16% vs 1%)	184	Oesophagus_Carcinoma
LRRC7	15	6.67677e-07	yes	-0.299195	0.217851		0.178028	down			184	Oesophagus_Carcinoma
DDX4	13	7.45938e-07	yes	-0.17703	0.176455		0.464912	up			184	Oesophagus_Carcinoma
GNL3	15	7.48427e-07	yes	-0.693693	0.233601		0.0201494	up			184	Oesophagus_Carcinoma
DDX43	14	8.55337e-07	yes	-0.249326	0.216348		0.368685	up			184	Oesophagus_Carcinoma
XRCC5	15	9.00254e-07	yes	-0.774456	0.245908		0.00031205	up			184	Oesophagus_Carcinoma
RRP9	14	1.00806e-06	yes	-0.819134	0.302989		3.03001e-05	up			184	Oesophagus_Carcinoma
UBE2MP1	14	1.02391e-06	yes	-0.246177	0.195832		0.0296864	up			184	Oesophagus_Carcinoma
CHRNA5	15	1.0765e-06	yes				0.000131933	up			184	Oesophagus_Carcinoma
COLEC10	10	1.12804e-06	yes				0.0172978	up			184	Oesophagus_Carcinoma
WDR11	13	1.55911e-06	yes	-0.267497	0.106665		0.762866	up			184	Oesophagus_Carcinoma
FBXO5	15	1.5808e-06	yes	-0.897038	0.329384		2.52368e-06	up			184	Oesophagus_Carcinoma
SLA2	15	1.84399e-06	yes	-0.131467	0.111985		0.168216	up			184	Oesophagus_Carcinoma
HOXD8	14	2.01688e-06	yes	-0.0199627	0.132853		6.58537e-05	up			184	Oesophagus_Carcinoma
NAA15	14	2.03896e-06	yes	-0.688306	0.179212		5.92763e-05	up			184	Oesophagus_Carcinoma
UBE2L3	14	2.17161e-06	yes	-0.314992	0.297165		7.50489e-05	up			184	Oesophagus_Carcinoma
WNT5B	14	2.20132e-06	yes	-0.0897947	0.246595		0.796274	up			184	Oesophagus_Carcinoma
ESCO2	15	2.46134e-06	yes	-0.120644	0.104878		0.00026364	up			184	Oesophagus_Carcinoma
UBE2M	14	2.48177e-06	yes	-0.0723716	0.187557		3.37869e-05	up			184	Oesophagus_Carcinoma
NEDD4	13	2.8907e-06	yes	-0.0275728	0.0814174		0.00442555	up			184	Oesophagus_Carcinoma
GABRA6	14	3.04948e-06	yes				0.383174	up			184	Oesophagus_Carcinoma
TMEM65	11	3.1535e-06	yes	-0.0984467	0.144418		2.50059e-05	up			184	Oesophagus_Carcinoma
B4GALNT3	14	3.32645e-06	yes	-0.0851201	0.108306		0.000944773	down			184	Oesophagus_Carcinoma
NR1H2	14	3.46347e-06	yes	-0.603671	0.427274		0.238444	up			184	Oesophagus_Carcinoma
SMN1	14	3.47767e-06	yes				2.30262e-06	up			184	Oesophagus_Carcinoma
SMN2	14	3.47767e-06	yes				0.0541783	up			184	Oesophagus_Carcinoma
STC2	15	3.77658e-06	yes	-0.241635	0.145773		2.11801e-05	up			184	Oesophagus_Carcinoma
AKR1C2	15	4.2109e-06	yes	0.00467381	0.10936		0.697414	up			184	Oesophagus_Carcinoma
HLA-C	15	4.41755e-06	yes	-0.0778507	0.119619		0.00159308	up			184	Oesophagus_Carcinoma
OXA1L	12	4.70614e-06	yes	-0.512498	0.318292		0.409777	up			184	Oesophagus_Carcinoma
RPP40	13	4.97283e-06	yes	-0.947871	0.405994		0.00032734	up			184	Oesophagus_Carcinoma
TP63	11	5.10396e-06	yes	-0.384793	0.387323	BLCA_ambiguous,HNSC_ambiguous,NB_ambiguous,UCEC_ambiguous	0.019818	up		KMT2D (enriched, 15% vs 2%), NOTCH1 (enriched, 11% vs 0%), ZNF750 (enriched, 11% vs 0%)	184	Oesophagus_Carcinoma
CDH1	13	5.21689e-06	yes	-0.0972941	0.192415	BLCA_LoF,BRCA_LoF,DLBCL_LoF,SSCC_LoF,ST_LoF	0.339614	up			184	Oesophagus_Carcinoma
BTN3A2	14	5.56039e-06	yes	0.0687217	0.212629		0.0448262	up			184	Oesophagus_Carcinoma
CCBL1	15	5.88761e-06	yes								184	Oesophagus_Carcinoma
GPR146	14	6.20565e-06	yes	-0.131233	0.120229		0.000845109	down			184	Oesophagus_Carcinoma
POLG	13	6.23206e-06	yes	-0.29008	0.227964		0.0164756	up			184	Oesophagus_Carcinoma
SH2D3C	14	7.09301e-06	yes	-0.109566	0.193493		0.883768	up		KMT2D (depleted, 1% vs 16%)	184	Oesophagus_Carcinoma
WDR36	14	7.77171e-06	yes	-1.02481	0.30181		0.000601589	up			184	Oesophagus_Carcinoma
ATOX1	15	8.06786e-06	yes	-0.0752126	0.14656		0.00209588	up			184	Oesophagus_Carcinoma
PWP2	12	8.60451e-06	yes	-0.00701139	0.153461		0.957829	up			184	Oesophagus_Carcinoma
TRPM7	15	9.16526e-06	yes	-0.360647	0.232066		0.434956	up			184	Oesophagus_Carcinoma
FANCD2	13	1.05843e-05	yes	-0.206778	0.179831	CM_LoF,COREAD_LoF	0.000102316	up			184	Oesophagus_Carcinoma
SULT6B1	15	1.08407e-05	yes	-0.2503	0.213304		0.224458	down			184	Oesophagus_Carcinoma
MED21	15	1.10109e-05	yes	-0.49147	0.193141		0.043516	up			184	Oesophagus_Carcinoma
DND1	15	1.12078e-05	yes	-0.134316	0.109647						184	Oesophagus_Carcinoma
IL1RAP	11	1.13324e-05	yes	-0.0411488	0.10048		0.000283454	up			184	Oesophagus_Carcinoma
PMP2	14	1.1737e-05	yes	-0.187434	0.081081		0.000785562	down			184	Oesophagus_Carcinoma
PTGER3	15	1.20847e-05	yes	-0.3012	0.153782		0.0164756	down			184	Oesophagus_Carcinoma
WDR1	12	1.29396e-05	yes	-0.61154	0.708131		0.349137	up			184	Oesophagus_Carcinoma
EPSTI1	15	1.33193e-05	yes	-0.210987	0.201519		0.000434827	up			184	Oesophagus_Carcinoma
HNRPDL	15	1.47217e-05	yes									Oesophagus_Carcinoma
BTN3A1	13	1.55029e-05	yes	0.0996708	0.0859183		0.0615646	up			184	Oesophagus_Carcinoma
RPP14	15	1.72561e-05	yes				0.214571	down			184	Oesophagus_Carcinoma
TP53BP1	14	1.81685e-05	yes	-0.132416	0.13724		0.0218798	up			184	Oesophagus_Carcinoma
FEN1	14	1.97827e-05	yes	-0.140491	0.227149		3.21725e-06	up			184	Oesophagus_Carcinoma
RBM28	14	2.03652e-05	yes	-0.833682	0.360629		0.00687092	up			184	Oesophagus_Carcinoma
DDX51	15	2.33528e-05	yes	-0.386857	0.147325		0.0070006	up			184	Oesophagus_Carcinoma
DDX10	14	2.36757e-05	yes	-0.738409	0.396062		0.000548701	up			184	Oesophagus_Carcinoma
CFL1	13	2.39661e-05	yes	-0.481639	0.548399		5.19273e-05	up			184	Oesophagus_Carcinoma
ELP3	14	2.71285e-05	yes	-0.476378	0.245598		0.0615646	up			184	Oesophagus_Carcinoma
FOXE1	12	2.95824e-05	yes	-0.215808	0.102474		0.0678607	up		NOTCH1 (enriched, 11% vs 0%), ZNF750 (enriched, 11% vs 0%)	184	Oesophagus_Carcinoma
ACOX3	14	3.15705e-05	yes	-0.275885	0.303626		0.0122811	down			184	Oesophagus_Carcinoma
MPHOSPH8	13	3.24993e-05	yes	-0.303942	0.133233		0.077789	down			184	Oesophagus_Carcinoma
IL1RL1	15	3.46256e-05	yes	-0.105557	0.209241		0.0116482	down			184	Oesophagus_Carcinoma
URI1	14	3.77472e-05	yes	-0.520459	0.395592		0.00020657	up			184	Oesophagus_Carcinoma
CDC14A	14	3.93311e-05	yes	-0.187123	0.0867349		0.201101	down			184	Oesophagus_Carcinoma
LGALS16	14	3.9373e-05	yes	-0.145859	0.172455		0.929837	up			184	Oesophagus_Carcinoma
ARL11	15	3.94024e-05	yes	-0.450864	0.12668		0.00237387	up			184	Oesophagus_Carcinoma
SDHAF2	14	4.09111e-05	yes	-0.17191	0.190337		6.58537e-05	up			184	Oesophagus_Carcinoma
CAMK2B	12	4.18708e-05	yes	-0.327237	0.278372		0.0153891	up			184	Oesophagus_Carcinoma
KIF12	15	4.21722e-05	yes	0.0278489	0.0661328		0.893599	up			184	Oesophagus_Carcinoma
RPP38	14	4.29724e-05	yes	-0.505756	0.26444		0.000883743	up			184	Oesophagus_Carcinoma
PRDX5	15	4.41173e-05	yes	-0.0872006	0.0667767		0.114788	down			184	Oesophagus_Carcinoma
ATRIP	15	4.43635e-05	yes	-0.130397	0.118295		0.0573644	up			184	Oesophagus_Carcinoma
CD7	14	4.52663e-05	yes	-0.139218	0.139034		0.0241256	up			184	Oesophagus_Carcinoma
BTBD8	14	4.77236e-05	yes	0.0501265	0.0842421		0.982629	down			184	Oesophagus_Carcinoma
PPP3CA	14	4.78186e-05	yes	-0.309207	0.246132	ST_LoF	0.548287	down			184	Oesophagus_Carcinoma
KDSR	12	4.99011e-05	yes	-0.128742	0.0911856		0.00625431	up			184	Oesophagus_Carcinoma
UBE2N	15	5.04283e-05	yes	-0.283854	0.312344		6.57089e-06	up			184	Oesophagus_Carcinoma
PCSK7	14	5.17138e-05	yes	-0.308859	0.162494		0.0416113	down			184	Oesophagus_Carcinoma
MAD1L1	13	5.17141e-05	yes	-0.0120058	0.0820854		5.33243e-05	up			184	Oesophagus_Carcinoma
TP73	14	5.258e-05	yes				0.0016274	up			184	Oesophagus_Carcinoma
RRAS	15	5.45865e-05	yes	-0.432255	0.213997		0.123632	up			184	Oesophagus_Carcinoma
NUP43	14	5.51803e-05	yes	-0.415873	0.335918		0.0124987	up			184	Oesophagus_Carcinoma
GTF3C3	14	5.5302e-05	yes	-0.187793	0.0826252		2.11801e-05	up			184	Oesophagus_Carcinoma
ELL3	15	5.76311e-05	yes	-0.226676	0.19897		0.184116	up			184	Oesophagus_Carcinoma
FOXL2	13	5.91311e-05	yes	-0.324973	0.184552	OV_Act	0.00291114	up		ARID1A (depleted, 1% vs 14%), ZNF750 (enriched, 11% vs 0%)	184	Oesophagus_Carcinoma
CLP1	13	6.44439e-05	yes	-0.773963	0.32694		0.000233474	up			184	Oesophagus_Carcinoma
FRMD6	14	6.46408e-05	yes	-0.16586	0.0806885		0.0397777	up			184	Oesophagus_Carcinoma
SRP19	15	6.92158e-05	yes	0.0877336	0.157941		0.000445133	up			184	Oesophagus_Carcinoma
COPS8	15	7.44141e-05	yes	-0.955925	0.234983		0.00223091	up			184	Oesophagus_Carcinoma
XPR1	14	7.45762e-05	yes	-0.174407	0.128258		4.19359e-05	up			184	Oesophagus_Carcinoma
HPN	14	7.68038e-05	yes	-0.293353	0.244713		0.00797161	down			184	Oesophagus_Carcinoma
FANCC	12	7.8753e-05	yes	-0.00087895	0.109739	GBM_LoF	0.000227843	up			184	Oesophagus_Carcinoma
DARS	15	8.14121e-05	yes	-0.931958	0.425542						184	Oesophagus_Carcinoma
SRGAP1	15	8.35693e-05	yes	-0.120487	0.0721638		0.00568797	up			184	Oesophagus_Carcinoma
MBOAT1	14	9.05154e-05	yes	-0.0559557	0.168482		0.484011	down			184	Oesophagus_Carcinoma
GPR171	12	9.12447e-05	yes	0.0768213	0.0560032		0.913307	up			184	Oesophagus_Carcinoma
UTP15	13	9.43983e-05	yes	-0.733643	0.327644		0.0218798	up			184	Oesophagus_Carcinoma
CHRNB1	13	9.62317e-05	yes	-0.267214	0.111368		0.00922772	up			184	Oesophagus_Carcinoma
LCP1	14	9.77549e-05	yes	-0.00944575	0.102277		0.01412	up			184	Oesophagus_Carcinoma
LIF	14	9.86384e-05	yes	-0.00805978	0.086328		0.00242335	up			184	Oesophagus_Carcinoma
RARA	13	0.000100276	yes	-0.0824046	0.0609438	BC_Act	0.030633	up			184	Oesophagus_Carcinoma
TAAR6	13	0.000101813	yes	-0.111277	0.126714		0.583607	down			184	Oesophagus_Carcinoma
ARHGAP42	11	0.000105045	yes	-0.179829	0.181658		0.216877	down		KMT2D (depleted, 1% vs 16%)	184	Oesophagus_Carcinoma
BUB3	14	0.000111972	yes	-0.806508	0.308933		3.78491e-07	up			184	Oesophagus_Carcinoma
HHAT	11	0.000114887	yes	-0.0855407	0.0671047		0.791477	up			184	Oesophagus_Carcinoma
RAB36	15	0.000115797	yes	-0.292472	0.194179		0.0173341	up			184	Oesophagus_Carcinoma
GABRR3	14	0.00011616	yes	-0.318965	0.246084		0.201975	down			184	Oesophagus_Carcinoma
PLIN1	14	0.000117996	yes	-0.383669	0.180082		8.3266e-05	down			184	Oesophagus_Carcinoma
ARHGAP39	13	0.000121174	yes	-0.14415	0.111294		1.27676e-05	up			184	Oesophagus_Carcinoma
TSC1	14	0.000124099	yes	0.0159088	0.0975455	BLCA_LoF,HC_LoF	0.231093	down			184	Oesophagus_Carcinoma
CELSR1	11	0.000125558	yes	-0.0246972	0.166122		0.0468539	up			184	Oesophagus_Carcinoma
JAZF1	15	0.000127191	yes	-0.0785045	0.118089		0.231093	up			184	Oesophagus_Carcinoma
SIK1	14	0.000128095	yes	-0.0628603	0.159494		0.560792	up			184	Oesophagus_Carcinoma
SNRPA	15	0.000130617	yes	-0.660197	0.3183		2.10022e-06	up			184	Oesophagus_Carcinoma
USPL1	14	0.000130941	yes	-0.512741	0.285638		0.274925	up			184	Oesophagus_Carcinoma
STAG3L3	14	0.000138314	yes				0.00602195	up			184	Oesophagus_Carcinoma
PTPDC1	13	0.000138336	yes	-0.133545	0.0995178		0.697414	up			184	Oesophagus_Carcinoma
ITGB7	13	0.000148553	yes	-0.141472	0.194998		0.399257	up			184	Oesophagus_Carcinoma
MAPKAP1	14	7.88313e-06	yes	-0.0299684	0.23622						434	Ovary_Carcinoma
TRA2B	9	1.14267e-05	yes	-0.494061	0.281256						434	Ovary_Carcinoma
GPX4	11	0.000119543	yes	-0.486541	0.880065						434	Ovary_Carcinoma
CKMT2	14	0.000122435	yes	-0.142526	0.294964						434	Ovary_Carcinoma
CSTF2T	14	0.000142941	yes	-0.119666	0.149489						434	Ovary_Carcinoma
AGAP1	14	0.000153308	yes	-0.0201811	0.0960841						434	Ovary_Carcinoma
MLNR	9	6.19523e-12	yes	-0.0318899	0.160345							PNET_Neuroblastoma
KCTD20	9	2.47357e-10	yes	-0.0424144	0.211422							PNET_Neuroblastoma
GCM1	9	2.62804e-09	yes	-0.200709	0.264057							PNET_Neuroblastoma
ANGPTL4	9	8.19868e-09	yes	-0.15505	0.126989							PNET_Neuroblastoma
INPP5F	8	2.07811e-08	yes	-0.0868251	0.0919278							PNET_Neuroblastoma
FIGNL2	9	1.26646e-07	yes	-0.350641	0.0888725							PNET_Neuroblastoma
ATF1	9	3.06706e-07	yes	0.00135571	0.27797							PNET_Neuroblastoma
SULT1A1	9	3.53629e-07	yes	-0.03811	0.258081							PNET_Neuroblastoma
SULT1A2	9	3.53629e-07	yes	0.107767	0.343369							PNET_Neuroblastoma
ABTB2	9	4.62095e-07	yes	-0.103927	0.112948							PNET_Neuroblastoma
MIB1	9	5.73927e-07	yes	-0.0448397	0.29499							PNET_Neuroblastoma
RASGRP4	9	7.62967e-07	yes	-0.195083	0.370002							PNET_Neuroblastoma
STK39	9	1.30078e-06	yes	-0.280468	0.227239							PNET_Neuroblastoma
HSD11B1L	9	2.37029e-06	yes	-0.222552	0.0938631							PNET_Neuroblastoma
HMG20B	9	3.03981e-06	yes	-0.213048	0.426203							PNET_Neuroblastoma
KIT	9	3.48267e-06	yes	-0.0943131	0.194618	AML_Act,CM_Act,LGG_Act,MGCT_Act,OS_Act,ST_Act						PNET_Neuroblastoma
SMARCE1	9	3.56977e-06	yes	-0.523161	0.469865							PNET_Neuroblastoma
TIAM1	9	6.47734e-06	yes	-0.0891409	0.106444							PNET_Neuroblastoma
ATP13A1	9	6.53741e-06	yes	-0.116416	0.169417							PNET_Neuroblastoma
PLD1	9	7.55345e-06	yes	-0.41585	0.117235							PNET_Neuroblastoma
ANKRD30B	9	9.26757e-06	yes	-0.314931	0.233693							PNET_Neuroblastoma
DIRAS1	9	9.8843e-06	yes	-0.138249	0.201612							PNET_Neuroblastoma
GRIN1	9	1.13754e-05	yes	-0.16582	0.279906							PNET_Neuroblastoma
IMPDH1	9	1.14319e-05	yes	-0.371747	0.295548							PNET_Neuroblastoma
TET3	7	1.18306e-05	yes	-0.191913	0.196082							PNET_Neuroblastoma
PPP2R2A	9	1.46846e-05	yes	-0.327851	0.368203							PNET_Neuroblastoma
FGD4	9	1.58657e-05	yes	-0.242117	0.240272							PNET_Neuroblastoma
LAMP3	9	1.74888e-05	yes	-0.16525	0.187194							PNET_Neuroblastoma
ESPNL	8	1.79798e-05	yes	-0.163562	0.100594							PNET_Neuroblastoma
DGKH	9	1.83112e-05	yes	0.0369297	0.129331							PNET_Neuroblastoma
RNFT1	8	1.948e-05	yes	-0.136374	0.148161							PNET_Neuroblastoma
MLLT10	7	2.4875e-05	yes	0.0136283	0.069978							PNET_Neuroblastoma
GLI1	9	2.56303e-05	yes	-0.0993977	0.204151	LEIS_Act						PNET_Neuroblastoma
TNS1	8	3.05776e-05	yes	-0.345729	0.109644							PNET_Neuroblastoma
ARID3A	9	3.13701e-05	yes	-0.258627	0.0931472							PNET_Neuroblastoma
PTPRZ1	9	3.23918e-05	yes	-0.148942	0.188525							PNET_Neuroblastoma
RELB	9	3.28592e-05	yes	0.00246863	0.100227							PNET_Neuroblastoma
SLC22A17	9	3.43543e-05	yes	0.169711	0.0662316							PNET_Neuroblastoma
TICAM1	9	3.98272e-05	yes	-0.126362	0.11656							PNET_Neuroblastoma
TGFB2	6	4.05044e-05	yes	-0.182427	0.352828							PNET_Neuroblastoma
CHD3	9	4.53579e-05	yes	-0.489569	0.459193							PNET_Neuroblastoma
CDK6	9	4.59883e-05	yes	-0.439019	0.242222							PNET_Neuroblastoma
FN1	9	4.79011e-05	yes	-0.401305	0.368578	LUSC_LoF						PNET_Neuroblastoma
HIST1H1B	9	4.7977e-05	yes	0.0278633	0.133993							PNET_Neuroblastoma
KIRREL	7	4.82307e-05	yes									PNET_Neuroblastoma
YIF1B	9	4.98842e-05	yes	-0.189248	0.260727							PNET_Neuroblastoma
SLC16A5	8	5.21203e-05	yes	-0.0733894	0.279099							PNET_Neuroblastoma
BAZ2A	9	5.39581e-05	yes	-0.131728	0.252783							PNET_Neuroblastoma
ENO1	8	5.51983e-05	yes	-0.339179	0.273316							PNET_Neuroblastoma
SMUG1	9	5.58423e-05	yes	-0.145641	0.167189							PNET_Neuroblastoma
TGFBR2	9	5.9541e-05	yes	-0.255965	0.283239	CESC_LoF,CH_LoF,COREAD_LoF,ESCA_LoF,HNSC_LoF,PAAD_LoF						PNET_Neuroblastoma
KBTBD13	9	6.03747e-05	yes	-0.167876	0.196158							PNET_Neuroblastoma
KDM1B	8	6.14446e-05	yes	-0.0525145	0.173884							PNET_Neuroblastoma
NAA11	9	6.21687e-05	yes	-0.04277	0.217342							PNET_Neuroblastoma
OR2T12	5	6.77242e-05	yes	-0.093852	0.192943							PNET_Neuroblastoma
OR2T33	5	6.77242e-05	yes	-0.0688602	0.140286							PNET_Neuroblastoma
RBM34	5	6.94566e-05	yes	-0.0456214	0.0685981							PNET_Neuroblastoma
ARID5B	8	6.99477e-05	yes	-0.329839	0.252358							PNET_Neuroblastoma
ITGA5	9	7.13985e-05	yes	-0.194607	0.202939							PNET_Neuroblastoma
NDST4	7	7.42736e-05	yes	-0.327374	0.271344							PNET_Neuroblastoma
PIGX	9	8.24379e-05	yes	-0.01035	0.132251							PNET_Neuroblastoma
IER3	9	9.11359e-05	yes	-0.202281	0.191327							PNET_Neuroblastoma
CAMK4	9	9.78857e-05	yes	-0.114732	0.232579							PNET_Neuroblastoma
GLI3	8	0.000101176	yes	-0.271143	0.384755							PNET_Neuroblastoma
EAF1	9	0.000101819	yes	-0.120259	0.229093							PNET_Neuroblastoma
NCOA3	9	0.000102861	yes	-0.34972	0.178416							PNET_Neuroblastoma
FANCE	9	0.000103111	yes	-0.0758813	0.163271							PNET_Neuroblastoma
CHRNA6	9	0.000105126	yes	-0.154725	0.275397							PNET_Neuroblastoma
CDC42BPG	9	0.000106919	yes	0.030916	0.0629813							PNET_Neuroblastoma
GRM4	8	0.000111993	yes	-0.277612	0.249629							PNET_Neuroblastoma
STK35	9	0.000113326	yes	-0.0283183	0.218639							PNET_Neuroblastoma
SPHK1	8	0.000114896	yes	-0.127004	0.254856							PNET_Neuroblastoma
MLF1	9	0.000120072	yes	-0.0962473	0.115952							PNET_Neuroblastoma
KPNA6	9	0.000122845	yes	-0.0257034	0.31772							PNET_Neuroblastoma
ADCY7	9	0.000123606	yes	-0.0986473	0.0862322							PNET_Neuroblastoma
KCNB1	9	0.000128199	yes	-0.180304	0.140539							PNET_Neuroblastoma
PRICKLE1	9	0.000135403	yes	-0.327883	0.262491							PNET_Neuroblastoma
GPR162	8	0.000141395	yes	-0.111196	0.0394485							PNET_Neuroblastoma
CD8B	8	0.000142868	yes	-0.31521	0.190441							PNET_Neuroblastoma
TMEM14C	9	0.000146952	yes	0.0645073	0.0705402							PNET_Neuroblastoma
SLC5A1	9	0.000147363	yes	-0.0468493	0.403503							PNET_Neuroblastoma
KLHL10	9	0.000150129	yes	0.00319988	0.133659							PNET_Neuroblastoma
AFF4	9	0.000150687	yes	-0.114701	0.182834							PNET_Neuroblastoma
CKMT2	9	0.000151248	yes	-0.219175	0.449725							PNET_Neuroblastoma
INSR	7	0.000159964	yes	-0.0599071	0.0900664							PNET_Neuroblastoma
DDR1	9	0.000160175	yes	-0.197663	0.243036							PNET_Neuroblastoma
ABCF1	19	8.39929e-07	yes	-0.371858	0.209176						178	Pancreas_Carcinoma
BMPER	21	9.65046e-07	yes	-0.13666	0.277421						178	Pancreas_Carcinoma
EPSTI1	22	1.56476e-06	yes	-0.125948	0.181811						178	Pancreas_Carcinoma
RTN4RL2	21	1.81648e-06	yes	-0.382871	0.254365						178	Pancreas_Carcinoma
GALR3	22	2.94518e-06	yes	0.0723336	0.144075						178	Pancreas_Carcinoma
MATN1	20	3.00594e-06	yes	-0.13903	0.181684						178	Pancreas_Carcinoma
EEF2	21	3.07121e-06	yes	-1.12984	0.48423						178	Pancreas_Carcinoma
CASR	20	4.49543e-06	yes	-0.0897775	0.106848						178	Pancreas_Carcinoma
PPP1R16A	18	4.90686e-06	yes	0.0473669	0.110688						178	Pancreas_Carcinoma
LANCL2	21	5.76958e-06	yes	-0.201586	0.0944468						178	Pancreas_Carcinoma
ARHGEF3	20	6.82906e-06	yes	-0.107998	0.156898						178	Pancreas_Carcinoma
MTSS1L	20	9.17003e-06	yes	-0.137739	0.145911						178	Pancreas_Carcinoma
LRCH3	17	9.4562e-06	yes	-0.0525166	0.235912						178	Pancreas_Carcinoma
ATP6V1B2	21	9.85591e-06	yes	-0.781722	0.287502						178	Pancreas_Carcinoma
KIF26A	19	1.03353e-05	yes	-0.0197228	0.214705						178	Pancreas_Carcinoma
GALK1	18	1.04491e-05	yes	-0.244933	0.116923						178	Pancreas_Carcinoma
CDC40	20	1.12042e-05	yes	-1.241	0.510185						178	Pancreas_Carcinoma
ILF3	21	1.66998e-05	yes	-0.683372	0.209793						178	Pancreas_Carcinoma
SBDS	20	1.89025e-05	yes	-0.0259202	0.172131						178	Pancreas_Carcinoma
SBDSP1	20	1.89025e-05	yes	-0.405591	0.496869						178	Pancreas_Carcinoma
KIF23	21	1.90073e-05	yes	-0.60187	0.517636						178	Pancreas_Carcinoma
PCSK7	18	2.07131e-05	yes	-0.307469	0.19133					SMAD4 (enriched, 25% vs 8%)	178	Pancreas_Carcinoma
OBP2A	19	2.13371e-05	yes	-0.00563544	0.127874						178	Pancreas_Carcinoma
TAPBPL	19	2.2767e-05	yes	-0.0739788	0.139221						178	Pancreas_Carcinoma
SEMA4D	19	2.56666e-05	yes	-0.0410493	0.0786873						178	Pancreas_Carcinoma
NCSTN	21	2.96104e-05	yes	-0.0706372	0.140646						178	Pancreas_Carcinoma
HNRPDL	20	3.03366e-05	yes									Pancreas_Carcinoma
VPS28	20	3.06589e-05	yes	-0.700897	0.303294						178	Pancreas_Carcinoma
ATP2A1	20	3.27121e-05	yes	-0.100759	0.185738						178	Pancreas_Carcinoma
PGLYRP2	22	3.58174e-05	yes	-0.144503	0.19666						178	Pancreas_Carcinoma
ADRBK2	21	3.65761e-05	yes								178	Pancreas_Carcinoma
COPS3	20	4.07349e-05	yes	-0.987897	0.19881				KRAS (depleted, 67% vs 95%)		178	Pancreas_Carcinoma
COL4A3	21	4.25627e-05	yes	-0.31528	0.170057						178	Pancreas_Carcinoma
GRIA4	21	4.62545e-05	yes	-0.0823938	0.166129						178	Pancreas_Carcinoma
RRAS	20	4.81282e-05	yes	-0.481901	0.207453				KRAS (enriched, 95% vs 68%)		178	Pancreas_Carcinoma
TRPM7	22	5.23054e-05	yes	-0.397791	0.42583						178	Pancreas_Carcinoma
IL17RA	21	5.39254e-05	yes	-0.13001	0.127641						178	Pancreas_Carcinoma
VPRBP	21	6.30471e-05	yes								178	Pancreas_Carcinoma
MAPK11	22	6.61136e-05	yes	-0.175026	0.175134						178	Pancreas_Carcinoma
TET1	21	6.79045e-05	yes	-0.183777	0.107501	GBM_ambiguous,HC_ambiguous,RPC_ambiguous,SBCC_ambiguous,ST_ambiguous					178	Pancreas_Carcinoma
TRPC4	19	7.17011e-05	yes	-0.22927	0.200302						178	Pancreas_Carcinoma
SIGLEC12	22	7.17444e-05	yes	-0.0110978	0.094981						178	Pancreas_Carcinoma
CDKN1B	19	7.19994e-05	yes	-0.0796225	0.0981029	BCNET_LoF,BRCA_LoF,DLBCL_LoF,HC_LoF,MM_LoF,PRAD_LoF					178	Pancreas_Carcinoma
MAT2A	22	7.86198e-05	yes	-0.689195	0.483474						178	Pancreas_Carcinoma
ATP2B4	20	8.31984e-05	yes	-0.127167	0.140689						178	Pancreas_Carcinoma
ZKSCAN4	20	8.86235e-05	yes	-0.274489	0.149947						178	Pancreas_Carcinoma
ACADSB	22	9.27004e-05	yes	-0.0861069	0.129058						178	Pancreas_Carcinoma
PRPF4	19	0.000106814	yes	-0.686649	0.183635						178	Pancreas_Carcinoma
HNF4G	22	0.000107322	yes	-0.122268	0.141775						178	Pancreas_Carcinoma
ABCF2	20	0.00011349	yes	-0.103436	0.109152				KRAS (depleted, 70% vs 92%)		178	Pancreas_Carcinoma
RPP38	21	0.000113791	yes	-0.406456	0.310974						178	Pancreas_Carcinoma
MED4	22	0.000115643	yes	-0.614771	0.335813						178	Pancreas_Carcinoma
MED30	18	0.000124102	yes	-0.703474	0.390064						178	Pancreas_Carcinoma
VPS4A	22	0.000142277	yes	-0.223694	0.332682						178	Pancreas_Carcinoma
AHCTF1	20	0.000145032	yes	-1.08892	0.258911					SMAD4 (enriched, 25% vs 8%)	178	Pancreas_Carcinoma
RAD9B	19	0.000154853	yes	-0.106336	0.196345						178	Pancreas_Carcinoma
KDM5B	20	0.000157186	yes	-0.188415	0.100158						178	Pancreas_Carcinoma
SOX10	32	1.81121e-17	yes	-0.772564	0.560136						467	Skin_Melanoma
CLEC1A	35	3.67894e-14	yes	-0.0282447	0.162939						467	Skin_Melanoma
PAK1	33	4.3415e-13	yes	-0.134888	0.152649						467	Skin_Melanoma
HSD17B6	35	1.88479e-12	yes	-0.0360591	0.188611						467	Skin_Melanoma
ATF1	34	1.94146e-12	yes	-0.173958	0.180855						467	Skin_Melanoma
GTF2IRD2	34	3.28267e-12	yes	0.101306	0.374527						467	Skin_Melanoma
GTF2IRD2B	34	3.28267e-12	yes	-0.121708	0.309277						467	Skin_Melanoma
GTF2IRD2P1	34	3.28267e-12	yes								467	Skin_Melanoma
TBC1D2B	33	3.47488e-12	yes	0.0166242	0.218549						467	Skin_Melanoma
MAP3K11	34	3.6794e-12	yes	-0.0261513	0.10768						467	Skin_Melanoma
FERMT2	35	4.04871e-12	yes	-0.440937	0.424993						467	Skin_Melanoma
HIST1H2BD	34	5.04238e-12	yes	-0.101086	0.207711						467	Skin_Melanoma
BRD2	35	1.02318e-11	yes	-0.248504	0.341097						467	Skin_Melanoma
PKP1	33	1.45484e-11	yes	-0.0571035	0.128452						467	Skin_Melanoma
AGXT	34	1.84134e-11	yes	-0.0573936	0.208268						467	Skin_Melanoma
EMID2	33	2.31013e-11	yes									Skin_Melanoma
NR1D1	33	2.61757e-11	yes	-0.0772787	0.220846						467	Skin_Melanoma
KDR	33	2.94114e-11	yes	-0.107445	0.144228	ANGS_Act,CLL_Act,DLBCL_Act,LUAD_Act,PAIS_Act,SBCC_Act,SSCC_Act					467	Skin_Melanoma
CYP2B6	34	5.68409e-11	yes	0.0678144	0.134023						467	Skin_Melanoma
SPRYD4	35	6.09623e-11	yes	-0.151929	0.16336						467	Skin_Melanoma
MAK	29	7.00152e-11	yes	-0.129702	0.181721						467	Skin_Melanoma
ULK4	34	1.01951e-10	yes	-0.122537	0.194955						467	Skin_Melanoma
FOXJ3	35	1.32915e-10	yes	-0.137585	0.294293						467	Skin_Melanoma
RHOBTB3	35	2.18642e-10	yes	-0.0399561	0.144647						467	Skin_Melanoma
ZRANB2	34	2.27155e-10	yes	-0.652912	0.406961						467	Skin_Melanoma
PARP8	32	2.44926e-10	yes	-0.0363564	0.150698						467	Skin_Melanoma
GJA10	34	4.26988e-10	yes	-0.149453	0.221515						467	Skin_Melanoma
KCNB1	32	4.97292e-10	yes	-0.00129914	0.140053						467	Skin_Melanoma
ESPN	32	5.57312e-10	yes	-0.0939434	0.130006						467	Skin_Melanoma
DUSP10	34	7.35948e-10	yes	-0.21223	0.426057						467	Skin_Melanoma
CXCL5	35	1.01287e-09	yes	-0.074841	0.192571						467	Skin_Melanoma
PAK6	35	1.42175e-09	yes								467	Skin_Melanoma
FANCE	36	1.54096e-09	yes	-0.0843601	0.181506				ABCB11 (enriched, 15% vs 3%), AKAP9 (enriched, 14% vs 3%), DSPP (enriched, 12% vs 2%), DUSP27 (enriched, 16% vs 4%), PRSS12 (enriched, 9% vs 0%)	SCN10A (enriched, 6% vs 0%)	467	Skin_Melanoma
KCTD4	36	1.66859e-09	yes	-0.145256	0.168442						467	Skin_Melanoma
GSTP1	32	1.76517e-09	yes	-0.168556	0.23776						467	Skin_Melanoma
RAG2	34	1.88237e-09	yes	-0.087929	0.214375						467	Skin_Melanoma
OXTR	33	2.56239e-09	yes	0.0551968	0.148976						467	Skin_Melanoma
CBLC	33	2.67831e-09	yes	-0.0534091	0.194908						467	Skin_Melanoma
ANGPTL4	34	2.67898e-09	yes	0.113625	0.10338						467	Skin_Melanoma
ACAP3	32	2.91289e-09	yes	-0.0441324	0.19125						467	Skin_Melanoma
PSTPIP1	35	3.07513e-09	yes	-0.112322	0.140905						467	Skin_Melanoma
TBC1D9	35	3.356e-09	yes	0.101048	0.14853						467	Skin_Melanoma
VSTM1	35	3.47287e-09	yes	-0.0208142	0.177722					TTN (enriched, 25% vs 12%)	467	Skin_Melanoma
ARHGAP12	36	3.88537e-09	yes	0.0350022	0.161045						467	Skin_Melanoma
TAF3	33	4.52342e-09	yes	-0.631799	0.352401						467	Skin_Melanoma
ASCC3	30	5.01614e-09	yes	-0.119422	0.183026						467	Skin_Melanoma
KIAA0226	31	5.62116e-09	yes								467	Skin_Melanoma
CHRNA10	36	6.38934e-09	yes	-0.217279	0.203533						467	Skin_Melanoma
GRIK4	28	6.80711e-09	yes	-0.180143	0.158794						467	Skin_Melanoma
AATK	30	6.83775e-09	yes	-0.0360904	0.254573						467	Skin_Melanoma
PEA15	34	7.87071e-09	yes	-0.257437	0.655691						467	Skin_Melanoma
CHST9	32	8.77488e-09	yes	0.0332047	0.220631						467	Skin_Melanoma
IGSF21	33	1.16327e-08	yes	-0.0666354	0.342855						467	Skin_Melanoma
SH2D4A	33	1.24602e-08	yes	-0.0780359	0.216543						467	Skin_Melanoma
TAAR2	34	1.57214e-08	yes	0.0546997	0.142027						467	Skin_Melanoma
ATP1A3	35	1.64769e-08	yes	0.0660874	0.150788				CTNNA2 (enriched, 16% vs 3%)		467	Skin_Melanoma
UBN1	33	1.76179e-08	yes	-0.368538	0.271746						467	Skin_Melanoma
TEX14	33	1.87631e-08	yes	0.0282511	0.122329						467	Skin_Melanoma
SUMO2	32	1.92146e-08	yes	-0.432959	0.321117						467	Skin_Melanoma
LPAR1	33	1.99884e-08	yes	-0.0128991	0.12839						467	Skin_Melanoma
UPK1A	32	2.06097e-08	yes	-0.0266988	0.157525						467	Skin_Melanoma
SLC44A4	34	2.13269e-08	yes	0.0204791	0.22698						467	Skin_Melanoma
BARX2	32	2.15562e-08	yes	-0.123023	0.281013						467	Skin_Melanoma
CTCF	34	2.20757e-08	yes	-0.758706	0.34898	ALL_LoF,AML_LoF,BRCA_LoF,HNSC_LoF,NSCLC_LoF,UCEC_LoF					467	Skin_Melanoma
BAG3	35	2.35568e-08	yes	-0.0719339	0.243798						467	Skin_Melanoma
GUCY2D	34	2.43357e-08	yes	-0.136543	0.283236						467	Skin_Melanoma
DUSP4	34	2.5898e-08	yes	-0.32405	0.516977						467	Skin_Melanoma
LCN9	35	2.63454e-08	yes	0.106055	0.342436						467	Skin_Melanoma
PHOX2A	32	2.64009e-08	yes	-0.089455	0.141416						467	Skin_Melanoma
CNST	32	2.86838e-08	yes	-0.0837212	0.173466						467	Skin_Melanoma
UGT8	35	3.14424e-08	yes	-0.108131	0.28303						467	Skin_Melanoma
SVEP1	27	3.37604e-08	yes	-0.0122675	0.0825985						467	Skin_Melanoma
PPP1R13B	31	3.84519e-08	yes	0.0138879	0.161028					ARID2 (depleted, 3% vs 11%)	467	Skin_Melanoma
SDR9C7	36	3.95244e-08	yes	-0.121721	0.137109						467	Skin_Melanoma
MADD	31	4.41722e-08	yes	-0.076393	0.215228						467	Skin_Melanoma
ITIH1	32	4.53764e-08	yes								467	Skin_Melanoma
RNF19A	32	4.85928e-08	yes	-0.144861	0.216471						467	Skin_Melanoma
ARHGAP22	32	5.74598e-08	yes	-0.051924	0.194505						467	Skin_Melanoma
GABARAP	34	5.80838e-08	yes	-0.0456628	0.150183						467	Skin_Melanoma
LDLR	30	5.93609e-08	yes	-0.109911	0.16381						467	Skin_Melanoma
FCHO2	36	6.00413e-08	yes	-0.0863014	0.265285						467	Skin_Melanoma
CDKL1	35	6.10165e-08	yes	-0.141253	0.292						467	Skin_Melanoma
FKBP2	35	6.84892e-08	yes	-0.0394478	0.223129						467	Skin_Melanoma
SLC24A6	34	6.9369e-08	yes									Skin_Melanoma
DUSP27	33	7.08219e-08	yes	0.0334333	0.109393						467	Skin_Melanoma
MEGF8	31	7.57786e-08	yes	-0.0891177	0.134365						467	Skin_Melanoma
CANT1	33	7.76343e-08	yes	-0.0497529	0.156289						467	Skin_Melanoma
DET1	33	8.52906e-08	yes	-0.204907	0.26047						467	Skin_Melanoma
PLEKHA4	34	9.0993e-08	yes	-0.160666	0.308283						467	Skin_Melanoma
MLNR	36	9.34846e-08	yes	0.0453132	0.171315						467	Skin_Melanoma
HSPB1	32	9.47911e-08	yes	-0.114266	0.30567						467	Skin_Melanoma
ARHGAP26	34	9.51521e-08	yes	-0.038773	0.229466						467	Skin_Melanoma
CTBP2	35	9.97294e-08	yes	0.00306769	0.119556						467	Skin_Melanoma
REXO4	35	1.00891e-07	yes	-0.0743728	0.266582						467	Skin_Melanoma
TBC1D24	34	1.05247e-07	yes	-0.118436	0.247564						467	Skin_Melanoma
LCN6	35	1.09888e-07	yes	-0.0710704	0.227263						467	Skin_Melanoma
ITGA10	30	1.19205e-07	yes	-0.0819077	0.379501						467	Skin_Melanoma
TFEC	26	1.27464e-07	yes	-0.0433308	0.180548						467	Skin_Melanoma
FOXR1	31	1.35456e-07	yes	-0.0739539	0.199895						467	Skin_Melanoma
CHD1	32	1.38413e-07	yes	-0.15273	0.256089						467	Skin_Melanoma
RHOBTB1	34	1.4378e-07	yes	-0.122137	0.222788					NF1 (enriched, 15% vs 4%)	467	Skin_Melanoma
ETV5	33	1.52555e-07	yes	-0.127374	0.23056	AML_Act,BRCA_Act					467	Skin_Melanoma
SLC46A3	33	1.54522e-07	yes	-0.0619045	0.238288						467	Skin_Melanoma
KIAA1324	31	1.77989e-07	yes	-0.0484205	0.194679						467	Skin_Melanoma
OPN4	34	1.8341e-07	yes	-0.123429	0.166129						467	Skin_Melanoma
C1R	34	1.87238e-07	yes	0.0547138	0.150635						467	Skin_Melanoma
FRMD5	33	1.87959e-07	yes	0.0213041	0.149731						467	Skin_Melanoma
LAMP5	31	1.92316e-07	yes	-0.0804383	0.102731						467	Skin_Melanoma
LILRB3	35	1.96732e-07	yes								467	Skin_Melanoma
WDFY3	29	1.97244e-07	yes	-0.0536351	0.156625						467	Skin_Melanoma
ORM1	33	2.10479e-07	yes	-0.00279703	0.226197						467	Skin_Melanoma
CAMK1	35	2.13041e-07	yes	0.00910551	0.175531						467	Skin_Melanoma
UBE2T	34	2.29109e-07	yes	-0.050219	0.15266				ABCB11 (enriched, 14% vs 3%), ADAM22 (enriched, 10% vs 1%), CACNA1I (enriched, 13% vs 3%), CASR (enriched, 21% vs 8%), DNAH11 (enriched, 29% vs 13%), GUCY2C (enriched, 15% vs 4%), MYOCD (enriched, 22% vs 9%), NLRP14 (enriched, 12% vs 3%), PKHD1L1 (enriched, 41% vs 23%), RADIL (enriched, 8% vs 0%), SALL1 (enriched, 24% vs 7%), SLCO1B3 (enriched, 18% vs 5%), STXBP5L (enriched, 27% vs 12%), WDFY3 (e…		467	Skin_Melanoma
RGR	35	2.3695e-07	yes	-0.00276315	0.230355						467	Skin_Melanoma
ZFYVE1	35	2.38322e-07	yes	-0.120079	0.192958						467	Skin_Melanoma
ATF6	32	2.59628e-07	yes	-0.00759997	0.159639						467	Skin_Melanoma
UBAC2	36	2.61981e-07	yes	0.0408907	0.184087						467	Skin_Melanoma
NAV2	33	2.62725e-07	yes	-0.0383881	0.23028						467	Skin_Melanoma
ASCL4	35	2.62774e-07	yes	-0.0319705	0.159359						467	Skin_Melanoma
HTR3B	31	3.25741e-07	yes	-0.0706555	0.194162					DNAH3 (depleted, 1% vs 8%)	467	Skin_Melanoma
MITF	27	3.33229e-07	yes	-0.130904	0.963424						467	Skin_Melanoma
PRR5	33	3.38167e-07	yes	-0.197074	0.276089						467	Skin_Melanoma
RDH12	34	3.44896e-07	yes	-0.11058	0.276277						467	Skin_Melanoma
FOXP2	27	3.4566e-07	yes	-0.178873	0.138564						467	Skin_Melanoma
TNS1	33	3.46911e-07	yes	-0.0752542	0.178458						467	Skin_Melanoma
INTS12	35	3.51806e-07	yes	-0.209668	0.286034						467	Skin_Melanoma
ITGA6	34	3.86947e-07	yes	-0.0202364	0.164488						467	Skin_Melanoma
PPP2R4	35	3.98322e-07	yes								467	Skin_Melanoma
TTC28	33	4.08204e-07	yes	-0.0331589	0.199431						467	Skin_Melanoma
MYT1L	29	4.10721e-07	yes	-0.0843321	0.168498						467	Skin_Melanoma
SLC12A7	32	4.12751e-07	yes	-0.00495326	0.191497						467	Skin_Melanoma
SYNPO	34	4.25585e-07	yes	-0.11394	0.215972						467	Skin_Melanoma
IGSF3	31	4.45224e-07	yes	0.0669217	0.246873						467	Skin_Melanoma
DIRAS2	35	4.57265e-07	yes	-0.125319	0.376758						467	Skin_Melanoma
BTN2A1	33	4.62968e-07	yes	-0.0526234	0.15506						467	Skin_Melanoma
SERPINC1	33	4.67511e-07	yes	-0.046125	0.218172						467	Skin_Melanoma
PTAR1	35	4.74548e-07	yes	-0.13391	0.193583						467	Skin_Melanoma
RAB3D	34	4.86566e-07	yes	-0.0880389	0.154966						467	Skin_Melanoma
RUFY3	32	4.97446e-07	yes	-0.0707717	0.14768						467	Skin_Melanoma
MBD1	34	4.99578e-07	yes	-0.170225	0.222887						467	Skin_Melanoma
NAA40	35	5.02728e-07	yes	-0.0913208	0.185989						467	Skin_Melanoma
BTAF1	34	5.0915e-07	yes	-0.128039	0.286573						467	Skin_Melanoma
C14orf169	35	5.16006e-07	yes								467	Skin_Melanoma
AIP	34	5.31253e-07	yes	-0.0277319	0.209363						467	Skin_Melanoma
CR1L	33	5.6671e-07	yes	-0.0746141	0.232809						467	Skin_Melanoma
RDH10	35	5.7543e-07	yes	-0.163428	0.249762						467	Skin_Melanoma
GRM7	32	5.88455e-07	yes	-0.229661	0.203988						467	Skin_Melanoma
TOP2B	34	6.20573e-07	yes	-0.0967502	0.280876						467	Skin_Melanoma
PHLPP2	34	6.2841e-07	yes	-0.0817531	0.19927						467	Skin_Melanoma
BACH2	32	6.4066e-07	yes	-0.0714567	0.171721						467	Skin_Melanoma
RASL11A	32	6.43741e-07	yes	0.110399	0.143773					TTN (depleted, 13% vs 25%)	467	Skin_Melanoma
RBBP8	36	6.44343e-07	yes	-0.342975	0.412873					NF1 (enriched, 14% vs 5%), TP53 (enriched, 10% vs 1%)	467	Skin_Melanoma
ADAM12	36	6.77009e-07	yes	-0.0840081	0.306322						467	Skin_Melanoma
HFM1	31	6.78608e-07	yes	0.0417611	0.182902						467	Skin_Melanoma
RAB39A	31	7.45116e-07	yes	0.0286076	0.161041						467	Skin_Melanoma
STAT6	34	7.58953e-07	yes	-0.101931	0.228752	DLBCL_Act,NHLY_Act					467	Skin_Melanoma
PIKFYVE	34	8.35508e-07	yes	-0.00237161	0.228296						467	Skin_Melanoma
CNGA3	34	8.41017e-07	yes	0.0227185	0.156542						467	Skin_Melanoma
ZNF165	34	8.9271e-07	yes	-0.0485309	0.170238	MBL_LoF					467	Skin_Melanoma
BCHE	33	9.14984e-07	yes	-0.0559799	0.25367						467	Skin_Melanoma
ZBTB39	35	9.43301e-07	yes	0.046475	0.149099						467	Skin_Melanoma
FXR2	34	9.68872e-07	yes	-0.0380761	0.147028						467	Skin_Melanoma
C4BPA	34	9.74455e-07	yes	-0.103475	0.196511						467	Skin_Melanoma
PWWP2B	31	9.96576e-07	yes	-0.128447	0.202662						467	Skin_Melanoma
MSH6	34	1.06127e-06	yes	-0.00695333	0.17169						467	Skin_Melanoma
FZD7	34	1.12937e-06	yes	-0.106981	0.258868						467	Skin_Melanoma
NAT8B	36	1.13313e-06	yes	-0.0218346	0.149149						467	Skin_Melanoma
RASA1	35	1.14625e-06	yes	-0.0308673	0.118545	HNSC_LoF,LUSC_LoF					467	Skin_Melanoma
SCAF4	30	1.16757e-06	yes	-0.145802	0.19614						467	Skin_Melanoma
RNFT1	32	1.2075e-06	yes	0.0031833	0.118961						467	Skin_Melanoma
INO80D	32	1.21011e-06	yes	-0.0692251	0.111093						467	Skin_Melanoma
C20orf152	35	1.23068e-06	yes									Skin_Melanoma
TWF1	35	1.24382e-06	yes	0.0459937	0.127657						467	Skin_Melanoma
ANKRD36B	32	1.25129e-06	yes	0.104064	0.258583						467	Skin_Melanoma
PRKG2	32	1.2649e-06	yes	-0.0705856	0.132865						467	Skin_Melanoma
TLK2	31	1.29286e-06	yes	-0.141446	0.200077						467	Skin_Melanoma
ADIPOR1	34	1.29445e-06	yes	0.0474046	0.124137						467	Skin_Melanoma
MGP	34	1.30398e-06	yes	-0.0615999	0.141726				SVEP1 (depleted, 11% vs 28%)		467	Skin_Melanoma
PDE9A	34	1.35415e-06	yes	-0.0285954	0.156017						467	Skin_Melanoma
TMEM141	35	1.3851e-06	yes	-0.0545735	0.190917						467	Skin_Melanoma
IL6R	32	1.46194e-06	yes	-0.0935334	0.158441						467	Skin_Melanoma
GLRA3	32	1.50129e-06	yes	-0.138627	0.235693						467	Skin_Melanoma
COL8A2	34	1.53792e-06	yes	0.0565784	0.210332						467	Skin_Melanoma
EYA4	36	1.58633e-06	yes	-0.152885	0.284349						467	Skin_Melanoma
UBA5	34	1.63554e-06	yes	-0.16782	0.214023						467	Skin_Melanoma
TMEM81	33	1.66103e-06	yes	-0.0770076	0.248696						467	Skin_Melanoma
RBM15B	34	1.70386e-06	yes	-0.0609321	0.140999						467	Skin_Melanoma
CKMT1A	35	1.76744e-06	yes								467	Skin_Melanoma
CKMT1B	35	1.76744e-06	yes								467	Skin_Melanoma
CPEB3	36	1.83185e-06	yes	-0.0181824	0.145456	SBCC_Act					467	Skin_Melanoma
AGTR1	33	1.90514e-06	yes	0.00103086	0.142281						467	Skin_Melanoma
SUV39H2	35	1.93704e-06	yes	0.0828316	0.208888				CASR (enriched, 22% vs 7%)	DNAH7 (enriched, 9% vs 2%), NF1 (enriched, 14% vs 5%)	467	Skin_Melanoma
ABCD4	35	1.96539e-06	yes	-0.090921	0.198788						467	Skin_Melanoma
SRR	33	2.0903e-06	yes	-0.176167	0.137113					DNAH5 (depleted, 6% vs 16%)	467	Skin_Melanoma
GPR110	35	2.09739e-06	yes								467	Skin_Melanoma
ITGAV	36	2.11515e-06	yes	-0.399157	0.436826						467	Skin_Melanoma
CSRNP3	33	2.14964e-06	yes	-0.0464771	0.139645						467	Skin_Melanoma
LGALS1	35	2.1619e-06	yes	0.0231313	0.292421						467	Skin_Melanoma
MYSM1	33	2.20633e-06	yes	-0.0139861	0.238078						467	Skin_Melanoma
IKZF2	35	2.20795e-06	yes	-0.107315	0.210412						467	Skin_Melanoma
SRSF12	35	2.247e-06	yes	-0.0170128	0.189074				PCDHB5 (depleted, 4% vs 16%), SH3RF2 (depleted, 4% vs 19%), SLIT3 (depleted, 6% vs 21%), ZNF208 (depleted, 6% vs 19%)		467	Skin_Melanoma
H6PD	35	2.38433e-06	yes	0.128089	0.126772						467	Skin_Melanoma
ORC5	34	2.43626e-06	yes	-0.0576347	0.15575						467	Skin_Melanoma
OLIG3	35	2.45263e-06	yes	-0.0791846	0.209287						467	Skin_Melanoma
MBD4	34	2.54937e-06	yes	-0.0470474	0.114087						467	Skin_Melanoma
TTC9	35	2.54966e-06	yes	0.0461118	0.208177						467	Skin_Melanoma
DUSP19	35	2.61619e-06	yes	-0.0287846	0.286563						467	Skin_Melanoma
KCNH4	35	2.65703e-06	yes	-0.0477856	0.204423					ARID2 (enriched, 12% vs 2%)	467	Skin_Melanoma
KEAP1	33	2.6593e-06	yes	-0.210002	0.352532	CH_Act,HC_Act,LUAD_Act,LUSC_Act,NSCLC_Act,RCCC_Act					467	Skin_Melanoma
TNFRSF25	34	2.71056e-06	yes	0.0760585	0.154524						467	Skin_Melanoma
CHRM1	31	2.73659e-06	yes	0.000585174	0.284748						467	Skin_Melanoma
RAB11A	36	2.75793e-06	yes	-0.0428632	0.248754						467	Skin_Melanoma
KPNA6	36	2.78589e-06	yes	0.0399369	0.16196						467	Skin_Melanoma
PRKAR2A	34	2.79874e-06	yes	-0.132547	0.207327				CASR (enriched, 21% vs 8%), DDX60 (enriched, 14% vs 3%), LAMA1 (enriched, 17% vs 5%), MYO3B (enriched, 14% vs 3%), PAPPA2 (enriched, 31% vs 13%), TRANK1 (enriched, 28% vs 12%)		467	Skin_Melanoma
ADH1C	35	2.88005e-06	yes	0.0350368	0.122117						467	Skin_Melanoma
RND1	35	3.12579e-06	yes	0.0294704	0.225911						467	Skin_Melanoma
NFAT5	31	3.20015e-06	yes	-0.0464403	0.162848						467	Skin_Melanoma
CHIC2	36	3.21207e-06	yes	-0.0821498	0.132827						467	Skin_Melanoma
TRIM17	34	3.30487e-06	yes	0.0194465	0.147798						467	Skin_Melanoma
IGF2BP3	28	3.30859e-06	yes	-0.0773678	0.149282					TP53 (enriched, 10% vs 2%)	467	Skin_Melanoma
WNT5A	33	3.52283e-06	yes	-0.110398	0.179958						467	Skin_Melanoma
PRDM15	35	3.63831e-06	yes	0.0797671	0.13123						467	Skin_Melanoma
PHKG1	30	3.67934e-06	yes	-0.0727784	0.293209						467	Skin_Melanoma
HPGDS	35	3.68132e-06	yes	-0.0323661	0.184162						467	Skin_Melanoma
PRDM2	30	3.69918e-06	yes	-0.125443	0.183597	AN_ambiguous,HC_ambiguous,RPC_ambiguous					467	Skin_Melanoma
HELQ	33	3.70295e-06	yes	-0.0707593	0.147305						467	Skin_Melanoma
CPEB2	33	3.80314e-06	yes	0.00523594	0.193999						467	Skin_Melanoma
DPYD	28	3.88694e-06	yes	0.0276523	0.184324						467	Skin_Melanoma
PMP22	34	3.95065e-06	yes	-0.0694762	0.229628						467	Skin_Melanoma
AJAP1	31	4.08276e-06	yes	-0.105294	0.223216						467	Skin_Melanoma
FGF18	35	4.14546e-06	yes	0.078268	0.219927						467	Skin_Melanoma
APRT	33	4.28469e-06	yes	-0.0782685	0.170668						467	Skin_Melanoma
UBQLN1	36	4.37679e-06	yes	0.0277622	0.11254						467	Skin_Melanoma
DLC1	31	4.47525e-06	yes	0.0950246	0.136361						467	Skin_Melanoma
COBLL1	36	4.60113e-06	yes	-0.352078	0.393718						467	Skin_Melanoma
SEMA3D	27	4.88467e-06	yes	-0.0419803	0.122655				STK31 (depleted, 6% vs 19%), ZNF831 (depleted, 13% vs 29%)	SCN11A (depleted, 0% vs 6%), TTN (depleted, 13% vs 25%)	467	Skin_Melanoma
CHEK1	34	4.97076e-06	yes	-0.576556	0.246412						467	Skin_Melanoma
LINGO1	34	5.15493e-06	yes	0.0330921	0.162162						467	Skin_Melanoma
GCLC	33	5.18108e-06	yes	-0.100771	0.227416						467	Skin_Melanoma
NAA11	32	5.25427e-06	yes	-0.0551505	0.210182						467	Skin_Melanoma
RERGL	32	5.33197e-06	yes	-0.145274	0.199151						467	Skin_Melanoma
DDI2	34	5.44338e-06	yes	-0.120475	0.176946						467	Skin_Melanoma
BRSK2	34	5.44936e-06	yes	-0.191445	0.179718					ARID2 (enriched, 11% vs 3%)	467	Skin_Melanoma
NAT8	35	5.47433e-06	yes	-0.163163	0.185858						467	Skin_Melanoma
OR51E1	33	5.71483e-06	yes	-0.0751116	0.263524					DNAH5 (depleted, 6% vs 16%)	467	Skin_Melanoma
UNK	30	6.04229e-06	yes	-0.0290466	0.141224						467	Skin_Melanoma
HPSE	33	6.3725e-06	yes	-0.161432	0.327857						467	Skin_Melanoma
OR2T3	31	6.41556e-06	yes								467	Skin_Melanoma
YIF1B	35	6.54027e-06	yes	0.00237684	0.202649						467	Skin_Melanoma
WT1	34	6.97869e-06	yes	-0.194198	0.199592	ESCA_LoF,PAAD_LoF					467	Skin_Melanoma
FAT3	25	6.98236e-06	yes	-0.130148	0.288465	BCNET_ambiguous,BRCA_ambiguous,CLL_ambiguous,CM_ambiguous,COREAD_ambiguous,DLBCL_ambiguous,ESCA_ambiguous,HNSC_ambiguous,LUSC_ambiguous,PAAD_ambiguous,PRAD_ambiguous,SBCC_ambiguous,ST_ambiguous,THCA_ambiguous					467	Skin_Melanoma
LIMS3	35	7.02781e-06	yes						PCDHGB3 (enriched, 36% vs 4%), SLC26A5 (enriched, 36% vs 4%)		467	Skin_Melanoma
LIMS3-LOC440895	35	7.02781e-06	yes								467	Skin_Melanoma
LIMS3L	35	7.02781e-06	yes									Skin_Melanoma
PSCA	35	7.03633e-06	yes	-0.190113	0.327123						467	Skin_Melanoma
UCK2	34	7.09406e-06	yes	-0.00653263	0.281741						467	Skin_Melanoma
ADCY3	34	7.14088e-06	yes	0.0250032	0.215863						467	Skin_Melanoma
CDK5	31	7.1447e-06	yes	-0.139833	0.239078						467	Skin_Melanoma
SGK1	34	7.22116e-06	yes	0.0894504	0.225307	DLBCL_ambiguous,LY_ambiguous,NHLY_ambiguous					467	Skin_Melanoma
HAT1	33	7.4112e-06	yes	0.0168334	0.170392						467	Skin_Melanoma
ULK2	32	7.5192e-06	yes	-0.212892	0.242148						467	Skin_Melanoma
DNASE1	35	7.54212e-06	yes	0.0436912	0.243334						467	Skin_Melanoma
TMEM14C	31	7.55964e-06	yes	0.0434585	0.165383						467	Skin_Melanoma
GTF3C4	35	7.62847e-06	yes	-0.14467	0.193072						467	Skin_Melanoma
SDHAF2	33	7.66704e-06	yes	-0.112428	0.252829						467	Skin_Melanoma
CBX3	28	7.77415e-06	yes	-0.0462264	0.0777726				BRAF (enriched, 61% vs 38%)		467	Skin_Melanoma
SDF2	35	7.78818e-06	yes	-0.0462763	0.193691						467	Skin_Melanoma
SALL1	30	7.91676e-06	yes	-0.109568	0.177179						467	Skin_Melanoma
DNM2	32	7.99333e-06	yes	-0.765311	0.269499						467	Skin_Melanoma
ETS1	34	8.05733e-06	yes	-0.0728975	0.170232						467	Skin_Melanoma
CYP26B1	34	8.12709e-06	yes	-0.106164	0.219755						467	Skin_Melanoma
USP33	34	8.20388e-06	yes	0.0564508	0.187205						467	Skin_Melanoma
ZCWPW1	32	8.21115e-06	yes	0.0153298	0.223697						467	Skin_Melanoma
COL13A1	34	8.24044e-06	yes	0.0313234	0.237979				BRAF (enriched, 60% vs 39%), DNAH5 (depleted, 37% vs 57%), PKHD1L1 (depleted, 23% vs 42%)		467	Skin_Melanoma
PCDH9	33	8.34198e-06	yes	-0.17921	0.255559						467	Skin_Melanoma
KDM2A	32	8.41718e-06	yes	-0.153215	0.207236						467	Skin_Melanoma
ARL9	35	8.42575e-06	yes	-0.0679329	0.296482						467	Skin_Melanoma
LPP	34	8.50422e-06	yes	-0.0938399	0.144362	HNSC_Act,UCS_Act					467	Skin_Melanoma
NKIRAS1	35	8.64808e-06	yes	-0.15576	0.186579						467	Skin_Melanoma
SLIT1	34	8.92537e-06	yes	-0.0257406	0.243303						467	Skin_Melanoma
STK39	33	9.07467e-06	yes	-0.0431784	0.216702						467	Skin_Melanoma
ARHGEF11	31	9.20393e-06	yes	-0.150414	0.157584						467	Skin_Melanoma
CRBN	34	9.21397e-06	yes	-0.0877505	0.192941						467	Skin_Melanoma
NFE2L1	35	9.45915e-06	yes	-0.137175	0.157308						467	Skin_Melanoma
NME7	32	9.46786e-06	yes	0.0150452	0.139891				ABCA5 (enriched, 6% vs 0%), ACAN (enriched, 21% vs 8%), ADAM18 (enriched, 24% vs 11%), ADGRV1 (enriched, 42% vs 27%), AHNAK2 (enriched, 23% vs 9%), ANK3 (enriched, 39% vs 23%), ANKRD30A (enriched, 24% vs 12%), ANO4 (enriched, 18% vs 7%), ARHGAP33 (enriched, 9% vs 0%), ARMC4 (enriched, 24% vs 11%), CCDC88C (enriched, 15% vs 4%), CENPE (enriched, 13% vs 3%), CFAP221 (enriched, 10% vs 1%), COL19A1 (…		467	Skin_Melanoma
MAP2K6	32	9.49757e-06	yes	0.0121476	0.116922						467	Skin_Melanoma
SMARCE1	34	9.5453e-06	yes	-0.240636	0.314849						467	Skin_Melanoma
COL22A1	32	9.54778e-06	yes	-0.0614391	0.159615						467	Skin_Melanoma
CDC42	34	9.56937e-06	yes	-0.470943	0.226619					TP53 (enriched, 11% vs 1%)	467	Skin_Melanoma
WDR69	35	9.57451e-06	yes									Skin_Melanoma
ARID1A	30	9.60734e-06	yes	-0.189359	0.317708	BLCA_LoF,BLY_LoF,BRCA_LoF,CESC_LoF,CH_LoF,CLL_LoF,COREAD_LoF,DLBCL_LoF,ESCA_LoF,GBM_LoF,HC_LoF,LGG_LoF,LUAD_LoF,LUSC_LoF,MBL_LoF,NHLY_LoF,NSCLC_LoF,OS_LoF,OV_LoF,PAAD_LoF,PIA_LoF,PRAD_LoF,RCCC_LoF,RPC_LoF,SBCC_LoF,SCLC_LoF,ST_LoF,UCEC_LoF,UCS_LoF					467	Skin_Melanoma
HTR1B	34	9.75488e-06	yes	-0.134128	0.259015						467	Skin_Melanoma
TINF2	36	9.93683e-06	yes	-0.11346	0.420574						467	Skin_Melanoma
LILRA6	35	1.0457e-05	yes	-0.0900763	0.212325						467	Skin_Melanoma
CABP1	34	1.08557e-05	yes	-0.0535982	0.202908						467	Skin_Melanoma
LRRD1	27	1.11028e-05	yes	-0.119892	0.249298						467	Skin_Melanoma
BFSP1	34	1.11555e-05	yes	-0.0646042	0.261276						467	Skin_Melanoma
SLC46A1	35	1.14813e-05	yes	0.0110344	0.155753						467	Skin_Melanoma
CAMKK2	34	1.19112e-05	yes	0.0453653	0.176099						467	Skin_Melanoma
KCTD1	33	1.19616e-05	yes	-0.0136409	0.14658				ANK3 (depleted, 19% vs 42%), CNTN6 (depleted, 3% vs 14%), MUC17 (depleted, 20% vs 38%), ZBED9 (depleted, 9% vs 24%)	CSMD1 (depleted, 1% vs 7%), LRP1B (depleted, 3% vs 12%), PTEN (enriched, 9% vs 1%), TP53 (depleted, 2% vs 9%)	467	Skin_Melanoma
IL6	28	1.20824e-05	yes	-0.0257752	0.177438						467	Skin_Melanoma
LCNL1	35	1.21412e-05	yes	-0.030666	0.191466						467	Skin_Melanoma
LYZ	36	1.2288e-05	yes	-0.0801266	0.184453						467	Skin_Melanoma
DPCR1	33	1.33318e-05	yes	-0.117191	0.211107						467	Skin_Melanoma
PTK2	33	1.33459e-05	yes	-0.251489	0.184265						467	Skin_Melanoma
CXCL12	34	1.36557e-05	yes	-0.0251984	0.174562						467	Skin_Melanoma
PAN3	33	1.39684e-05	yes	-0.013215	0.281103						467	Skin_Melanoma
CELF2	36	1.40476e-05	yes	-0.0440257	0.0986325						467	Skin_Melanoma
EAF1	35	1.42043e-05	yes	-0.0515273	0.191508						467	Skin_Melanoma
DHRS11	35	1.42987e-05	yes	-0.143244	0.208942				FMN2 (enriched, 20% vs 6%)		467	Skin_Melanoma
ABCC12	33	1.43586e-05	yes	-0.063319	0.255653						467	Skin_Melanoma
EAF2	33	1.45333e-05	yes	-0.0227752	0.212643						467	Skin_Melanoma
GPSM1	33	1.4858e-05	yes	-0.00651798	0.201544						467	Skin_Melanoma
MDM2	34	1.52856e-05	yes	-0.519039	1.16592	LEIS_Act			TP53 (depleted, 2% vs 14%)	TP53 (depleted, 0% vs 12%)	467	Skin_Melanoma
LRRC30	34	1.53856e-05	yes	-0.0565006	0.153913						467	Skin_Melanoma
VDAC2	35	1.62263e-05	yes	0.00521696	0.255434				ANK3 (enriched, 41% vs 20%), ANKRD30A (enriched, 26% vs 10%), BRAF (depleted, 32% vs 66%), DNAH5 (enriched, 58% vs 37%), PKHD1L1 (enriched, 41% vs 23%), PTPN13 (enriched, 9% vs 0%)	NF1 (enriched, 14% vs 5%), PTEN (depleted, 2% vs 9%)	467	Skin_Melanoma
SP7	34	1.62389e-05	yes	-0.109077	0.241897						467	Skin_Melanoma
SCARA5	33	1.63679e-05	yes								467	Skin_Melanoma
ABCB10	35	1.661e-05	yes	-0.0879165	0.226324						467	Skin_Melanoma
UTS2D	34	1.70814e-05	yes									Skin_Melanoma
PDE6B	33	1.7154e-05	yes	-0.0383388	0.106984						467	Skin_Melanoma
RASGRP2	33	1.72595e-05	yes	-0.00188111	0.185099						467	Skin_Melanoma
MSI2	34	1.73339e-05	yes	-0.111751	0.253012	NB_ambiguous					467	Skin_Melanoma
BOLL	35	1.76015e-05	yes	-0.0558633	0.217316				RIN3 (enriched, 8% vs 0%)	DCC (enriched, 9% vs 2%), NEB (enriched, 9% vs 2%)	467	Skin_Melanoma
PPP2R2A	33	1.7928e-05	yes	-0.119196	0.286526						467	Skin_Melanoma
PPP6C	34	1.80217e-05	yes	-0.599895	0.915754	CM_LoF,SBCC_LoF					467	Skin_Melanoma
TAF5	35	1.81032e-05	yes	-0.465212	0.537062						467	Skin_Melanoma
HIST1H1D	32	1.82056e-05	yes	-0.00673791	0.189704						467	Skin_Melanoma
SARDH	33	1.85638e-05	yes	-0.0800896	0.300815						467	Skin_Melanoma
ETV4	35	1.93251e-05	yes	-0.14387	0.168619	NB_LoF					467	Skin_Melanoma
LRRN2	31	1.9847e-05	yes	0.000140203	0.190067						467	Skin_Melanoma
ANXA4	35	1.99674e-05	yes	0.143572	0.194708						467	Skin_Melanoma
SATB1	35	2.00747e-05	yes	-0.0717182	0.155396	BC_Act					467	Skin_Melanoma
OTX2	34	2.04086e-05	yes	-0.0385929	0.261292						467	Skin_Melanoma
LRRC3	36	2.04294e-05	yes	0.136898	0.171678						467	Skin_Melanoma
MAP1LC3B	34	2.04727e-05	yes	-0.0279035	0.113652						467	Skin_Melanoma
CORO2A	35	2.05241e-05	yes	0.160837	0.153447						467	Skin_Melanoma
CYP26C1	36	2.12304e-05	yes	-0.175675	0.195298						467	Skin_Melanoma
SULT2B1	35	2.15941e-05	yes	-0.0924828	0.159376					NEB (depleted, 1% vs 8%)	467	Skin_Melanoma
KLF15	34	2.28877e-05	yes	-0.0201194	0.23693						467	Skin_Melanoma
CHD5	28	2.33146e-05	yes	-0.055314	0.20328						467	Skin_Melanoma
RABGGTA	35	2.3554e-05	yes	-0.32183	0.330422						467	Skin_Melanoma
METTL2B	29	2.48479e-05	yes	-0.0239891	0.271868						467	Skin_Melanoma
NR5A2	32	2.49588e-05	yes	-0.0801809	0.171368						467	Skin_Melanoma
ALPK1	31	2.51416e-05	yes	-0.196284	0.209981						467	Skin_Melanoma
BRMS1	33	2.5425e-05	yes	-0.0911477	0.0989707						467	Skin_Melanoma
LRRTM3	34	2.55972e-05	yes	-0.13119	0.145869						467	Skin_Melanoma
ETV6	35	2.57847e-05	yes	-0.0864972	0.238246	ALL_Act,DLBCL_Act,NHLY_Act					467	Skin_Melanoma
IKBKB	35	2.58204e-05	yes	0.051769	0.104688	MM_ambiguous					467	Skin_Melanoma
PRDM7	32	2.59962e-05	yes	-0.122448	0.229477						467	Skin_Melanoma
NEK4	33	2.62127e-05	yes	-0.0925773	0.186244						467	Skin_Melanoma
OR2T34	20	2.6256e-05	yes								467	Skin_Melanoma
MED26	32	2.77478e-05	yes	-0.20127	0.234731						467	Skin_Melanoma
NPTX1	33	2.7891e-05	yes	-0.0532969	0.240215						467	Skin_Melanoma
RAVER2	33	2.82626e-05	yes	-0.108621	0.184746						467	Skin_Melanoma
KLHL38	35	2.92269e-05	yes	0.109982	0.175005				FAM47C (depleted, 5% vs 19%)		467	Skin_Melanoma
FLCN	33	2.92944e-05	yes	0.0393669	0.131614	COREAD_LoF					467	Skin_Melanoma
L3MBTL4	34	2.94252e-05	yes	-0.061825	0.210929						467	Skin_Melanoma
C1orf228	35	2.98707e-05	yes	0.0369095	0.104799						467	Skin_Melanoma
FOXG1	32	2.99894e-05	yes	0.0360836	0.130669						467	Skin_Melanoma
NPAS3	33	3.03841e-05	yes	-0.062526	0.142485						467	Skin_Melanoma
ARHGEF33	35	3.11114e-05	yes	-0.223895	0.190396						467	Skin_Melanoma
SETX	33	3.11701e-05	yes	-0.0830244	0.253887						467	Skin_Melanoma
SREK1IP1	36	3.12625e-05	yes	-0.362649	0.250107						467	Skin_Melanoma
CPA6	34	3.26827e-05	yes	0.0386819	0.154867						467	Skin_Melanoma
LLGL1	34	3.29758e-05	yes	-0.0876843	0.299751						467	Skin_Melanoma
GPR37L1	35	3.30793e-05	yes	-0.0146616	0.193376						467	Skin_Melanoma
SNAP29	31	3.34014e-05	yes	-0.0370284	0.196999						467	Skin_Melanoma
PROX1	29	3.35421e-05	yes	-0.331561	0.284645						467	Skin_Melanoma
CAPN10	32	3.38169e-05	yes	0.0640375	0.116521						467	Skin_Melanoma
ATG7	34	3.3915e-05	yes	-0.182113	0.187243	RCCC_LoF					467	Skin_Melanoma
GNB2	32	3.41983e-05	yes	-0.111006	0.155919						467	Skin_Melanoma
DSG1	32	3.42812e-05	yes	0.0804064	0.176999						467	Skin_Melanoma
GHSR	34	3.43432e-05	yes	-0.0121394	0.14988						467	Skin_Melanoma
UNC5CL	34	3.48512e-05	yes	0.00537258	0.206089						467	Skin_Melanoma
GNL1	34	3.49922e-05	yes	-0.0782433	0.223498						467	Skin_Melanoma
MAPK10	34	3.50759e-05	yes	0.0130144	0.156154						467	Skin_Melanoma
IGSF11	34	3.52905e-05	yes	0.00624064	0.19883						467	Skin_Melanoma
HPGD	34	3.54477e-05	yes	-0.0435547	0.16497						467	Skin_Melanoma
ZBTB9	34	3.55676e-05	yes	0.0236776	0.249854						467	Skin_Melanoma
RBM11	34	3.60348e-05	yes	-0.0613569	0.16588						467	Skin_Melanoma
SLAMF6	33	3.70114e-05	yes	-0.014636	0.10727						467	Skin_Melanoma
PFKFB2	34	3.72736e-05	yes	-0.0233503	0.239411						467	Skin_Melanoma
SETD4	35	3.73238e-05	yes	-0.0263194	0.113833						467	Skin_Melanoma
HCRTR1	36	3.7792e-05	yes	-0.0205959	0.165565						467	Skin_Melanoma
KIT	35	3.78138e-05	yes	-0.00549002	0.138058	AML_Act,CM_Act,LGG_Act,MGCT_Act,OS_Act,ST_Act					467	Skin_Melanoma
ITIH2	30	3.8605e-05	yes	-0.13504	0.214363						467	Skin_Melanoma
GNB5	33	3.93308e-05	yes	-0.0540846	0.17314						467	Skin_Melanoma
CNKSR1	32	3.98706e-05	yes	0.0606345	0.143358						467	Skin_Melanoma
RALGAPA1	34	4.02262e-05	yes	0.00489213	0.20421						467	Skin_Melanoma
ARHGEF18	30	4.02618e-05	yes	-0.00605835	0.337644						467	Skin_Melanoma
NFKBID	34	4.16598e-05	yes	0.0169768	0.157077						467	Skin_Melanoma
NCOA1	33	4.16817e-05	yes	0.0543625	0.119997	BRCA_ambiguous					467	Skin_Melanoma
TNFRSF19	34	4.1986e-05	yes	0.0649989	0.101511						467	Skin_Melanoma
PSENEN	35	4.25828e-05	yes	0.00925665	0.15096						467	Skin_Melanoma
DDX20	32	4.27672e-05	yes	-0.157092	0.28763						467	Skin_Melanoma
RDM1	34	4.3035e-05	yes	0.0416671	0.141659						467	Skin_Melanoma
CCNK	34	4.32377e-05	yes	-1.03432	0.30304						467	Skin_Melanoma
C1QTNF5	33	4.35893e-05	yes								467	Skin_Melanoma
SH3BP4	33	4.41707e-05	yes	-0.0526675	0.180064						467	Skin_Melanoma
ITGB4	31	4.51849e-05	yes	-0.074592	0.221412						467	Skin_Melanoma
SPEN	28	4.55438e-05	yes	-0.237683	0.185258	BRCA_ambiguous,CESC_ambiguous,CLL_ambiguous,DLBCL_ambiguous,NSPH_ambiguous,PAAD_ambiguous,PRAD_ambiguous,RCCC_ambiguous,SG_ambiguous					467	Skin_Melanoma
TNNI3K	35	4.55883e-05	yes	0.101538	0.277767						467	Skin_Melanoma
WEE1	34	4.56197e-05	yes	-0.718282	0.414303						467	Skin_Melanoma
RAB3A	33	4.5906e-05	yes	-0.04191	0.178465						467	Skin_Melanoma
INPP5F	30	4.65566e-05	yes	-0.0362352	0.130262						467	Skin_Melanoma
SPAG1	33	4.65606e-05	yes	-0.173056	0.269742						467	Skin_Melanoma
TRPV3	32	4.72176e-05	yes	-0.121972	0.184305						467	Skin_Melanoma
KLHL7	29	4.75937e-05	yes	0.115128	0.159537						467	Skin_Melanoma
ARMC8	34	4.76831e-05	yes	-0.103519	0.268386						467	Skin_Melanoma
SOCS7	36	4.7728e-05	yes	-0.0402315	0.123689						467	Skin_Melanoma
NRP2	33	4.88987e-05	yes	-0.141286	0.282892						467	Skin_Melanoma
SNAP25	32	4.98424e-05	yes	-0.055429	0.24065						467	Skin_Melanoma
SCYL2	36	4.99983e-05	yes	-0.0239204	0.110132						467	Skin_Melanoma
HOXA2	27	5.06668e-05	yes	-0.104922	0.160888						467	Skin_Melanoma
MCF2L	34	5.10675e-05	yes	0.135929	0.0960035						467	Skin_Melanoma
CAMK4	32	5.1597e-05	yes	0.0203825	0.14021						467	Skin_Melanoma
CD300LF	31	5.17323e-05	yes	-0.0302689	0.130966						467	Skin_Melanoma
FPGT-TNNI3K	34	5.19795e-05	yes	0.0409743	0.202505						467	Skin_Melanoma
SPR	35	5.24169e-05	yes	-0.0907303	0.220987						467	Skin_Melanoma
WASH3P	27	5.2699e-05	yes	0.0823524	0.16665						467	Skin_Melanoma
TAS1R2	29	5.31689e-05	yes	0.0132842	0.155889						467	Skin_Melanoma
ZBTB43	36	5.39378e-05	yes	0.0222861	0.153622						467	Skin_Melanoma
SIGLEC15	35	5.41552e-05	yes	-0.0646525	0.205848						467	Skin_Melanoma
JUP	35	5.45681e-05	yes	0.0161605	0.13035						467	Skin_Melanoma
SFN	35	5.45851e-05	yes	-0.177482	0.170017						467	Skin_Melanoma
IQCA1	34	5.54799e-05	yes	0.0738259	0.118369						467	Skin_Melanoma
CCDC90A	31	5.72027e-05	yes									Skin_Melanoma
ZWINT	34	5.88154e-05	yes	-0.128049	0.20537				ADAM22 (enriched, 10% vs 1%), ANK3 (enriched, 39% vs 22%), ANO4 (enriched, 19% vs 6%), BAAT (enriched, 8% vs 0%), CASR (enriched, 21% vs 8%), CD163 (enriched, 28% vs 13%), CNTN4 (enriched, 20% vs 8%), DMBT1 (enriched, 28% vs 12%), DNAH7 (enriched, 42% vs 22%), FLNC (enriched, 23% vs 9%), MUC17 (enriched, 38% vs 20%), PZP (enriched, 15% vs 3%), TRANK1 (enriched, 29% vs 12%), XIRP2 (enriched, 42% v…		467	Skin_Melanoma
HTR1E	32	6.0778e-05	yes	-0.0310294	0.238599				ABCB11 (enriched, 32% vs 7%), ADCY5 (enriched, 16% vs 2%), ADGRF5 (enriched, 27% vs 7%), AGTR2 (enriched, 22% vs 3%), CAP2 (enriched, 16% vs 3%), CFAP43 (enriched, 24% vs 6%), CNTNAP1 (enriched, 16% vs 2%), COL16A1 (enriched, 16% vs 3%), CPA6 (enriched, 16% vs 3%), CYP2F1 (enriched, 16% vs 2%), DNAH11 (enriched, 49% vs 19%), DOCK3 (enriched, 35% vs 12%), DOCK6 (enriched, 16% vs 3%), EFCAB13 (enri…	TP53 (enriched, 22% vs 4%)	467	Skin_Melanoma
SLAMF1	32	6.11939e-05	yes	0.0121428	0.118503						467	Skin_Melanoma
HCAR1	35	6.25181e-05	yes	0.0874397	0.15865						467	Skin_Melanoma
COL6A6	30	6.2724e-05	yes	-0.16371	0.25279						467	Skin_Melanoma
CFB	32	6.3229e-05	yes	-0.0819153	0.223101						467	Skin_Melanoma
KBTBD7	34	6.3888e-05	yes	-0.0457922	0.192436						467	Skin_Melanoma
ASB15	31	6.40693e-05	yes	-0.382481	0.254592				MROH2B (enriched, 32% vs 14%)		467	Skin_Melanoma
TLN1	36	6.45109e-05	yes	-0.521631	0.436655						467	Skin_Melanoma
KCNK5	32	6.50473e-05	yes	-0.0617902	0.181602						467	Skin_Melanoma
RIPK4	35	6.56495e-05	yes	0.102093	0.146906						467	Skin_Melanoma
SQSTM1	34	6.7805e-05	yes	-0.0649326	0.142367						467	Skin_Melanoma
RDH8	32	6.78573e-05	yes	0.0144679	0.190385						467	Skin_Melanoma
GABBR1	35	6.8642e-05	yes	-0.0270954	0.144459						467	Skin_Melanoma
MAP1LC3B2	33	6.86786e-05	yes	-0.084559	0.205916						467	Skin_Melanoma
DLX3	34	7.38772e-05	yes	-0.0722051	0.183734						467	Skin_Melanoma
RCOR2	33	7.40662e-05	yes	-0.100272	0.151378						467	Skin_Melanoma
PLXND1	33	7.41531e-05	yes	-0.057683	0.198244						467	Skin_Melanoma
ATAD2B	34	7.46036e-05	yes	-0.0123426	0.0907355						467	Skin_Melanoma
MTG1	33	7.48298e-05	yes	0.0423442	0.144813						467	Skin_Melanoma
SMYD1	33	7.54097e-05	yes	-0.00803227	0.282278						467	Skin_Melanoma
ARMC6	34	7.56281e-05	yes	0.0887165	0.202546						467	Skin_Melanoma
B3GNT7	35	7.6842e-05	yes	0.0978145	0.186377						467	Skin_Melanoma
TBCK	36	7.77127e-05	yes	-0.0188378	0.15988						467	Skin_Melanoma
EP300	31	7.81197e-05	yes	0.0924	0.450992	BLCA_LoF,CESC_LoF,COREAD_LoF,DLBCL_LoF,ESCA_LoF,HC_LoF,HNSC_LoF,LUSC_LoF,MBL_LoF,NHLY_LoF,NSPH_LoF,SCLC_LoF					467	Skin_Melanoma
MFRP	32	7.88891e-05	yes						OR10H4 (enriched, 67% vs 3%)		467	Skin_Melanoma
DICER1	33	8.21696e-05	yes	-0.237675	0.210945	COREAD_LoF,UCEC_LoF					467	Skin_Melanoma
KCTD20	35	8.24328e-05	yes	0.0466078	0.152208						467	Skin_Melanoma
PTPRN2	32	8.36367e-05	yes	0.0111617	0.118363						467	Skin_Melanoma
ARAP2	32	8.48908e-05	yes	-0.0298777	0.21065						467	Skin_Melanoma
MAFG	32	8.58213e-05	yes	-0.0844761	0.104247						467	Skin_Melanoma
G3BP1	35	8.58498e-05	yes	0.0344569	0.115116						467	Skin_Melanoma
RASAL3	32	8.59108e-05	yes	0.0597952	0.231478						467	Skin_Melanoma
DDX19A	35	8.81261e-05	yes	-0.00274376	0.127774						467	Skin_Melanoma
FKBP3	35	8.92476e-05	yes	-0.178074	0.152716						467	Skin_Melanoma
ZFHX2	27	9.17051e-05	yes	-0.0237016	0.151571						467	Skin_Melanoma
SLC22A7	35	9.33647e-05	yes	-0.0221182	0.247625						467	Skin_Melanoma
ABHD13	34	9.35741e-05	yes	-0.193174	0.258606						467	Skin_Melanoma
SLC39A1	33	9.37595e-05	yes	-0.0324104	0.269247				ALPK2 (enriched, 23% vs 9%), GPLD1 (enriched, 11% vs 1%), KCNT2 (enriched, 21% vs 6%)		467	Skin_Melanoma
VN1R5	34	9.42815e-05	yes	0.149535	0.231761						467	Skin_Melanoma
EXT1	33	9.42863e-05	yes	-0.0252484	0.131793						467	Skin_Melanoma
MCL1	34	9.43344e-05	yes	0.0678151	0.383678						467	Skin_Melanoma
CSNK2A1P	35	9.6608e-05	yes									Skin_Melanoma
KIF2B	33	9.69048e-05	yes	-0.0708713	0.204851				CATSPER4 (enriched, 18% vs 2%), CKAP5 (enriched, 16% vs 2%), DAB2 (enriched, 18% vs 3%)		467	Skin_Melanoma
ZBTB40	31	9.74205e-05	yes	0.0412675	0.187353						467	Skin_Melanoma
CCRL2	36	9.76084e-05	yes	-0.0123655	0.175419						467	Skin_Melanoma
HK3	34	9.78978e-05	yes	0.00318359	0.172713						467	Skin_Melanoma
SDK1	25	9.79243e-05	yes	0.032915	0.147781						467	Skin_Melanoma
CYP19A1	34	0.000100258	yes	-0.0242024	0.182123						467	Skin_Melanoma
VSIG8	32	0.000100913	yes	0.0603691	0.184655						467	Skin_Melanoma
GSK3A	35	0.000101559	yes	-0.0313522	0.12034						467	Skin_Melanoma
OASL	34	0.000102406	yes	-0.154429	0.246732						467	Skin_Melanoma
KIAA1377	31	0.000102797	yes								467	Skin_Melanoma
GTF2H1	36	0.000102948	yes	-0.146071	0.286142						467	Skin_Melanoma
MYO7A	30	0.000103907	yes	-0.0961941	0.209767						467	Skin_Melanoma
NAMPT	30	0.000104104	yes	-0.133223	0.118571				BRAF (enriched, 61% vs 38%)		467	Skin_Melanoma
SATB2	31	0.000104823	yes	-0.0323372	0.133731						467	Skin_Melanoma
FCGR2A	33	0.000105655	yes	0.0216138	0.218						467	Skin_Melanoma
ZNF189	33	0.00010578	yes	0.0463431	0.153109						467	Skin_Melanoma
HEYL	35	0.000106299	yes	-0.0356344	0.174859						467	Skin_Melanoma
ZNF76	35	0.000107103	yes	-0.0790074	0.159561						467	Skin_Melanoma
CES4A	36	0.000108063	yes	0.103366	0.176082						467	Skin_Melanoma
UBE2Q2	34	0.000108421	yes	0.0623234	0.159277						467	Skin_Melanoma
CCNG1	35	0.000108928	yes	0.0201375	0.147435						467	Skin_Melanoma
CBX8	31	0.000109008	yes	0.00534722	0.135622						467	Skin_Melanoma
MAT2B	34	0.000109119	yes	-0.0521977	0.221187						467	Skin_Melanoma
ARF4	36	0.000111959	yes	-0.183264	0.412947					TP53 (enriched, 10% vs 2%)	467	Skin_Melanoma
UHMK1	34	0.000112396	yes	0.017337	0.144109				KCNT2 (enriched, 20% vs 6%), PAPPA2 (enriched, 30% vs 14%), USH2A (enriched, 40% vs 20%)		467	Skin_Melanoma
LMBR1L	34	0.000113239	yes	0.0112163	0.128021						467	Skin_Melanoma
CPVL	30	0.000115692	yes	0.0073256	0.313032					NF1 (depleted, 5% vs 14%)	467	Skin_Melanoma
DCN	35	0.000115991	yes	0.0142831	0.102752						467	Skin_Melanoma
MAP4K3	36	0.000116692	yes	-0.235335	0.25136				OPLAH (enriched, 9% vs 0%)		467	Skin_Melanoma
PAPPA2	26	0.000117002	yes	0.0974984	0.141074						467	Skin_Melanoma
SLAMF7	31	0.000117793	yes	-0.141067	0.177806						467	Skin_Melanoma
SP4	27	0.000118628	yes	-0.0305476	0.145142						467	Skin_Melanoma
ARAP1	32	0.000120515	yes	-0.0330898	0.109528					DNAH5 (depleted, 5% vs 17%)	467	Skin_Melanoma
ACLY	35	0.000120545	yes	-0.281265	0.302308						467	Skin_Melanoma
FOXN2	35	0.000122017	yes	-0.0518983	0.167723						467	Skin_Melanoma
RAD51L3-RFFL	35	0.000124363	yes	0.0440847	0.148131						467	Skin_Melanoma
RFFL	35	0.000124363	yes	0.0600273	0.202386						467	Skin_Melanoma
GBX2	34	0.000125828	yes	-0.0273252	0.151862						467	Skin_Melanoma
MBOAT2	35	0.000126139	yes	-0.0769994	0.163888						467	Skin_Melanoma
DOCK10	32	0.000129022	yes	-0.0401546	0.176448						467	Skin_Melanoma
ANKS1A	34	0.000129071	yes	-0.0630972	0.133806						467	Skin_Melanoma
SLC25A13	27	0.000129081	yes	-0.0436212	0.136661						467	Skin_Melanoma
RBM24	33	0.000130436	yes	0.150031	0.182063						467	Skin_Melanoma
LINGO2	31	0.000131104	yes	-0.0477376	0.151135						467	Skin_Melanoma
GABRR1	34	0.00013706	yes	0.0930279	0.174888						467	Skin_Melanoma
MAPK1	33	0.000138972	yes	-0.412349	0.667097	CESC_Act,CLL_Act,HC_Act,HNSC_Act					467	Skin_Melanoma
SSR1	30	0.000139048	yes	-0.103723	0.156623						467	Skin_Melanoma
ECM2	35	0.000139192	yes	-0.062818	0.224375						467	Skin_Melanoma
DCAF11	35	0.000139932	yes	0.0791531	0.206729						467	Skin_Melanoma
S1PR4	34	0.000139986	yes	-0.100487	0.189893						467	Skin_Melanoma
ATG5	35	0.000141467	yes	-0.0815214	0.187146				ADGRG4 (enriched, 29% vs 12%), DNAH8 (enriched, 37% vs 19%), GPRC6A (enriched, 18% vs 4%), KL (enriched, 14% vs 3%), NLRP7 (enriched, 13% vs 2%)		467	Skin_Melanoma
KIF2A	35	0.000141972	yes	0.00361401	0.195221						467	Skin_Melanoma
KIF6	34	0.000144605	yes	-0.0173509	0.127597						467	Skin_Melanoma
DIRAS1	35	0.000144749	yes	0.0233248	0.205433						467	Skin_Melanoma
HDAC2	34	0.000146357	yes	-0.0418528	0.223151						467	Skin_Melanoma
TBPL1	35	0.00014697	yes	0.0367497	0.154195						467	Skin_Melanoma
LMAN2	36	0.000147477	yes	0.106845	0.145904				NRAS (depleted, 16% vs 34%)		467	Skin_Melanoma
MTMR6	34	0.000148528	yes	-0.252208	0.185894						467	Skin_Melanoma
TNFRSF12A	34	0.000149469	yes	-0.10514	0.33186						467	Skin_Melanoma
CDCP1	32	0.000149527	yes	-0.0814687	0.182511				BRAF (enriched, 60% vs 39%)		467	Skin_Melanoma
SERPING1	29	0.000150132	yes	-0.0131442	0.160235						467	Skin_Melanoma
TEAD4	34	0.000151452	yes	0.000610888	0.0833338						467	Skin_Melanoma
WDR66	35	0.000151952	yes	0.0933848	0.217046						467	Skin_Melanoma
ZBTB8B	36	0.000152183	yes	-0.0899838	0.199666						467	Skin_Melanoma
SLX1A-SULT1A3	36	0.000153844	yes								467	Skin_Melanoma
SLX1B-SULT1A4	36	0.000153844	yes									Skin_Melanoma
SULT1A3	36	0.000153844	yes								467	Skin_Melanoma
SULT1A4	36	0.000153844	yes									Skin_Melanoma
SIGLEC6	35	0.000154369	yes	-0.11691	0.18993						467	Skin_Melanoma
RAB13	33	0.000155013	yes	-0.0570782	0.245637						467	Skin_Melanoma
ZADH2	34	0.000157781	yes	-0.0303108	0.223781						467	Skin_Melanoma
JPH4	8	6.71239e-06	yes	-0.067337	0.253724					ATRX (depleted, 6% vs 21%), TP53 (depleted, 11% vs 23%)	236	Soft_Tissue_Sarcoma_Rhabdoid
CLEC7A	8	9.09831e-05	yes	0.000449034	0.198859						236	Soft_Tissue_Sarcoma_Rhabdoid
DGKG	8	0.000120651	yes	-0.201358	0.270092				TP53 (enriched, 31% vs 10%)	RB1 (enriched, 17% vs 4%)	236	Soft_Tissue_Sarcoma_Rhabdoid
FXR2	8	0.00012834	yes	0.0463138	0.413631					NF1 (enriched, 8% vs 0%)	236	Soft_Tissue_Sarcoma_Rhabdoid
MST1	5	4.60406e-06	yes	-0.128242	0.157549		0.65176	up			492	Thyroid_Carcinoma
MST1P2	5	4.60406e-06	yes	0.136075	0.563243		0.519134	up			492	Thyroid_Carcinoma
LRRK2	5	5.36514e-06	yes	0.00756312	0.1483		1.13935e-24	up	BRAF (depleted, 49% vs 61%), HRAS (enriched, 9% vs 1%), NRAS (enriched, 15% vs 4%)		492	Thyroid_Carcinoma
PSIP1	5	1.41319e-05	yes	-0.0882366	0.181418	BLCA_Act	4.52187e-07	down	BRAF (enriched, 68% vs 42%), HRAS (depleted, 2% vs 7%)		492	Thyroid_Carcinoma
IL8	5	1.77113e-05	yes								492	Thyroid_Carcinoma
CCNO	5	3.68982e-05	yes	-0.248871	0.0355534		0.0601079	up	BRAF (depleted, 47% vs 63%), HRAS (enriched, 7% vs 2%), NRAS (enriched, 13% vs 6%)		492	Thyroid_Carcinoma
NME7	5	5.58031e-05	yes	-0.189801	0.0692349		2.35248e-13	down			492	Thyroid_Carcinoma
CAPZA2	5	5.86758e-05	yes	0.00828707	0.138374		0.841719	up	BRAF (enriched, 67% vs 43%)		492	Thyroid_Carcinoma
TMEM241	5	7.76964e-05	yes	-0.0333171	0.155334		0.215614	down	BRAF (enriched, 62% vs 48%)		492	Thyroid_Carcinoma
TLN1	5	8.16008e-05	yes	-0.842457	0.0759021		0.60562	down	BRAF (enriched, 61% vs 49%), NRAS (depleted, 6% vs 13%)		492	Thyroid_Carcinoma
PAX8	5	8.20997e-05	yes	-0.271271	0.310983		3.38787e-17	down	BRAF (depleted, 36% vs 73%), HRAS (enriched, 7% vs 2%), NRAS (enriched, 15% vs 3%)		492	Thyroid_Carcinoma
WNT11	5	8.95225e-05	yes	-0.0940397	0.113194		1.20997e-25	down	BRAF (depleted, 45% vs 65%)		492	Thyroid_Carcinoma
RHOB	5	9.4358e-05	yes	-0.109423	0.178195		4.04536e-08	down			492	Thyroid_Carcinoma
RNF43	5	0.000124536	yes	-0.605372	0.203341	ALL_LoF,CH_LoF,COREAD_LoF,ESCA_LoF,PAAD_LoF,PRAD_LoF,ST_LoF,UCEC_LoF	0.0030684	up	BRAF (enriched, 77% vs 33%), HRAS (depleted, 1% vs 8%), NRAS (depleted, 2% vs 16%)		492	Thyroid_Carcinoma
NFIA	5	0.000136988	yes	-0.351767	0.159587		3.41853e-18	down	BRAF (depleted, 34% vs 76%), HRAS (enriched, 7% vs 2%), NRAS (enriched, 16% vs 2%)		492	Thyroid_Carcinoma
SMYD4	5	0.00015438	yes	-0.330599	0.306082		2.74278e-15	down	BRAF (depleted, 44% vs 66%)		492	Thyroid_Carcinoma
EGLN1	5	0.000156603	yes	-0.167689	0.0703542		0.000260713	down			492	Thyroid_Carcinoma
WDR12	10	6.98295e-12	yes	-1.15164	0.114011		0.00179728	up			508	Upper_Aerodigestive_Tract_Carcinoma
PSMC4	9	4.16798e-11	yes	-1.09908	0.112658		1.60903e-15	up			508	Upper_Aerodigestive_Tract_Carcinoma
RPP38	10	2.49825e-10	yes	-0.588564	0.21906		0.011314	up			508	Upper_Aerodigestive_Tract_Carcinoma
WDR82	10	1.70756e-09	yes	-0.866948	0.307948		0.0124558	down			508	Upper_Aerodigestive_Tract_Carcinoma
TP63	8	2.88722e-09	yes	-0.49547	0.148653	BLCA_ambiguous,HNSC_ambiguous,NB_ambiguous,UCEC_ambiguous	2.05138e-13	up			508	Upper_Aerodigestive_Tract_Carcinoma
MKI67IP	9	3.40884e-09	yes									Upper_Aerodigestive_Tract_Carcinoma
VPRBP	10	4.33104e-09	yes								508	Upper_Aerodigestive_Tract_Carcinoma
CDH1	10	7.61176e-09	yes	-0.0777514	0.0933879	BLCA_LoF,BRCA_LoF,DLBCL_LoF,SSCC_LoF,ST_LoF	0.493873	up		NSD1 (enriched, 12% vs 3%)	508	Upper_Aerodigestive_Tract_Carcinoma
GNL3	10	8.03379e-09	yes	-0.867992	0.185944		0.00151568	down			508	Upper_Aerodigestive_Tract_Carcinoma
PMP2	10	8.11084e-09	yes	-0.202054	0.0765059		5.72907e-12	down			508	Upper_Aerodigestive_Tract_Carcinoma
CDC14A	8	8.48783e-09	yes	-0.299385	0.128782		0.750928	down		CASP8 (depleted, 3% vs 9%), NOTCH1 (depleted, 4% vs 11%), NSD1 (enriched, 11% vs 4%)	508	Upper_Aerodigestive_Tract_Carcinoma
SKIV2L2	9	9.78476e-09	yes	-0.975094	0.176171						508	Upper_Aerodigestive_Tract_Carcinoma
FBXO5	10	1.13324e-08	yes	-1.06768	0.121229		1.39389e-16	up			508	Upper_Aerodigestive_Tract_Carcinoma
ELP3	10	1.90189e-08	yes	-0.581549	0.171071		0.170743	up			508	Upper_Aerodigestive_Tract_Carcinoma
FAM22G	10	2.01252e-08	yes									Upper_Aerodigestive_Tract_Carcinoma
FAM22F	10	2.01252e-08	yes									Upper_Aerodigestive_Tract_Carcinoma
GABRR3	10	2.94651e-08	yes	-0.220543	0.181977		0.946086	down			508	Upper_Aerodigestive_Tract_Carcinoma
POLG	10	3.10407e-08	yes	-0.29705	0.102932		1.55793e-07	up			508	Upper_Aerodigestive_Tract_Carcinoma
RBM28	10	5.60918e-08	yes	-0.814722	0.263426		9.63048e-15	up			508	Upper_Aerodigestive_Tract_Carcinoma
QPCT	9	1.02372e-07	yes	-0.134909	0.108684		0.127436	down	CSMD2 (depleted, 1% vs 9%)		508	Upper_Aerodigestive_Tract_Carcinoma
MMS22L	10	1.03558e-07	yes	-0.896186	0.21586		3.34944e-17	up			508	Upper_Aerodigestive_Tract_Carcinoma
FTSJ3	10	1.15237e-07	yes	-1.00818	0.241361		1.45457e-13	up			508	Upper_Aerodigestive_Tract_Carcinoma
COL21A1	10	1.37185e-07	yes	-0.117924	0.0848879		2.18596e-05	up		CASP8 (depleted, 1% vs 11%), NSD1 (enriched, 11% vs 4%)	508	Upper_Aerodigestive_Tract_Carcinoma
MED7	10	1.42744e-07	yes	-0.821654	0.387133		0.503359	up			508	Upper_Aerodigestive_Tract_Carcinoma
WDR70	8	1.51577e-07	yes	-1.02159	0.385703		1.65164e-10	up			508	Upper_Aerodigestive_Tract_Carcinoma
ADH4	10	1.53538e-07	yes	-0.245975	0.0996767		1.05752e-19	down			508	Upper_Aerodigestive_Tract_Carcinoma
VPS28	8	1.63818e-07	yes	-0.917206	0.20092		1.43994e-05	up			508	Upper_Aerodigestive_Tract_Carcinoma
HES3	10	1.72227e-07	yes	-0.178333	0.120667		0.399547	down			508	Upper_Aerodigestive_Tract_Carcinoma
GEMIN5	10	1.84497e-07	yes	-0.893934	0.271617		0.0389754	up			508	Upper_Aerodigestive_Tract_Carcinoma
COPS8	10	3.40152e-07	yes	-1.06921	0.380529		2.03105e-08	up			508	Upper_Aerodigestive_Tract_Carcinoma
USP5	10	3.42308e-07	yes	-0.890315	0.309495		1.48416e-11	up	HRAS (depleted, 1% vs 10%)		508	Upper_Aerodigestive_Tract_Carcinoma
UBA3	9	3.51704e-07	yes	-0.672463	0.0977106		0.0120416	down		TP53 (depleted, 26% vs 40%)	508	Upper_Aerodigestive_Tract_Carcinoma
CELSR1	8	3.59936e-07	yes	-0.0222929	0.109608		4.65962e-08	up			508	Upper_Aerodigestive_Tract_Carcinoma
SNRPA	10	3.614e-07	yes	-0.684131	0.246248		1.84424e-09	up			508	Upper_Aerodigestive_Tract_Carcinoma
RPP40	9	5.68009e-07	yes	-1.05698	0.118654		0.000106948	up		TP53 (enriched, 40% vs 26%)	508	Upper_Aerodigestive_Tract_Carcinoma
ESCO2	10	7.22837e-07	yes	-0.0919198	0.107873		6.2498e-13	up		NSD1 (enriched, 12% vs 3%)	508	Upper_Aerodigestive_Tract_Carcinoma
RPP14	10	7.37196e-07	yes				3.67725e-08	down		TP53 (depleted, 26% vs 40%)	508	Upper_Aerodigestive_Tract_Carcinoma
CEBPZ	8	7.85458e-07	yes	-0.770743	0.19579		0.000353866	up		NSD1 (enriched, 12% vs 3%)	508	Upper_Aerodigestive_Tract_Carcinoma
KDM2B	10	8.62134e-07	yes	-0.302797	0.162572		0.0331533	up			508	Upper_Aerodigestive_Tract_Carcinoma
WDR3	9	9.5835e-07	yes	-0.87896	0.160939		0.011314	up			508	Upper_Aerodigestive_Tract_Carcinoma
COPS3	10	1.25142e-06	yes	-0.920583	0.164144		0.0136983	up			508	Upper_Aerodigestive_Tract_Carcinoma
PPP1R12A	10	1.81881e-06	yes	-0.652997	0.279871		1.14132e-05	up			508	Upper_Aerodigestive_Tract_Carcinoma
GABRA6	10	1.92089e-06	yes				0.0451219	up			508	Upper_Aerodigestive_Tract_Carcinoma
ATP6V1B2	10	2.37258e-06	yes	-0.903281	0.449413		0.133002	up			508	Upper_Aerodigestive_Tract_Carcinoma
HOXD10	10	2.49813e-06	yes	-0.0270453	0.045148		1.10249e-21	up			508	Upper_Aerodigestive_Tract_Carcinoma
ALDOA	10	2.82941e-06	yes	-0.727495	0.123467		0.726859	down			508	Upper_Aerodigestive_Tract_Carcinoma
RNGTT	10	2.82942e-06	yes	-0.332082	0.127775		1.55508e-05	up			508	Upper_Aerodigestive_Tract_Carcinoma
XRCC5	10	3.00769e-06	yes	-0.728446	0.0651832		0.0511954	up			508	Upper_Aerodigestive_Tract_Carcinoma
LOC81691	10	3.03836e-06	yes								508	Upper_Aerodigestive_Tract_Carcinoma
KCTD8	10	3.15199e-06	yes	-0.0470955	0.0607864		2.62287e-07	down			508	Upper_Aerodigestive_Tract_Carcinoma
NCSTN	9	3.33308e-06	yes	-0.187052	0.15099		1.72354e-09	up			508	Upper_Aerodigestive_Tract_Carcinoma
TERF2	10	3.6055e-06	yes	-0.199828	0.151421		2.12382e-09	up		CASP8 (depleted, 2% vs 9%), CDKN2A (depleted, 10% vs 23%)	508	Upper_Aerodigestive_Tract_Carcinoma
GTF2E1	10	3.71249e-06	yes	-0.322414	0.169292		2.6634e-19	up		CASP8 (depleted, 1% vs 11%)	508	Upper_Aerodigestive_Tract_Carcinoma
TTC27	10	3.92232e-06	yes	-0.574781	0.136415		0.00922491	up		NSD1 (enriched, 11% vs 3%)	508	Upper_Aerodigestive_Tract_Carcinoma
KIF1C	10	4.11314e-06	yes	-0.0841244	0.126066		3.36438e-15	down			508	Upper_Aerodigestive_Tract_Carcinoma
LYPD6B	10	4.52577e-06	yes	-0.0240624	0.051524		9.02381e-06	up			508	Upper_Aerodigestive_Tract_Carcinoma
ATOX1	10	4.71359e-06	yes	-0.0873961	0.180652		0.000272571	up			508	Upper_Aerodigestive_Tract_Carcinoma
SRP19	10	4.73184e-06	yes	0.0811601	0.135208		0.00037038	up			508	Upper_Aerodigestive_Tract_Carcinoma
RRP9	10	4.92617e-06	yes	-0.780215	0.142916		0.00216925	up	HRAS (enriched, 10% vs 1%)		508	Upper_Aerodigestive_Tract_Carcinoma
NVL	10	5.21634e-06	yes	-0.511941	0.0591625		9.14928e-18	up			508	Upper_Aerodigestive_Tract_Carcinoma
CENPW	10	5.56797e-06	yes	-0.91915	0.223314		2.16117e-13	up			508	Upper_Aerodigestive_Tract_Carcinoma
SULT6B1	9	5.6448e-06	yes	-0.294686	0.0715954		0.0178915	up		NSD1 (enriched, 14% vs 5%)	508	Upper_Aerodigestive_Tract_Carcinoma
NLE1	10	5.76366e-06	yes	-1.00565	0.297287		7.55871e-05	up		NSD1 (enriched, 13% vs 2%)	508	Upper_Aerodigestive_Tract_Carcinoma
RTP1	8	7.79764e-06	yes	-0.130033	0.0896091		0.705626	up			508	Upper_Aerodigestive_Tract_Carcinoma
LDHAL6A	10	7.90623e-06	yes	-0.109572	0.111421		0.433383	up			508	Upper_Aerodigestive_Tract_Carcinoma
GLTSCR2	9	8.23579e-06	yes								508	Upper_Aerodigestive_Tract_Carcinoma
EVC	9	8.41245e-06	yes	-0.202466	0.152042		5.7765e-05	up			508	Upper_Aerodigestive_Tract_Carcinoma
XRCC6	8	9.10434e-06	yes	-0.976281	0.184263		4.88842e-15	up			508	Upper_Aerodigestive_Tract_Carcinoma
CDKAL1	10	9.21603e-06	yes	-0.380707	0.205304		3.81463e-05	up		NSD1 (enriched, 11% vs 3%)	508	Upper_Aerodigestive_Tract_Carcinoma
ALDH5A1	10	9.42176e-06	yes	-0.0672167	0.067245		0.000471309	down		NSD1 (enriched, 11% vs 3%)	508	Upper_Aerodigestive_Tract_Carcinoma
LRCH3	8	9.56017e-06	yes	-0.0304406	0.0662711		1.46054e-15	up		CDKN2A (depleted, 11% vs 22%)	508	Upper_Aerodigestive_Tract_Carcinoma
WDR46	10	9.86744e-06	yes	-0.977593	0.112284		7.16056e-08	up			508	Upper_Aerodigestive_Tract_Carcinoma
C1QTNF2	10	9.912e-06	yes	-0.153569	0.106586		0.9837	down	PKHD1L1 (depleted, 3% vs 14%)	NSD1 (depleted, 1% vs 13%)	508	Upper_Aerodigestive_Tract_Carcinoma
CD97	10	1.00978e-05	yes								508	Upper_Aerodigestive_Tract_Carcinoma
CAMK2D	10	1.05852e-05	yes	-0.122364	0.0220829		0.00294576	up			508	Upper_Aerodigestive_Tract_Carcinoma
SNRPB2	10	1.10189e-05	yes	-0.617699	0.442134		2.5082e-14	up			508	Upper_Aerodigestive_Tract_Carcinoma
RNPC3	8	1.16775e-05	yes	-0.697913	0.0728173		0.0437362	up		CDKN2A (depleted, 11% vs 23%), TP53 (depleted, 27% vs 40%)	508	Upper_Aerodigestive_Tract_Carcinoma
KCNH3	10	1.1701e-05	yes	-0.18781	0.157294		7.09236e-09	up			508	Upper_Aerodigestive_Tract_Carcinoma
WDR36	10	1.28641e-05	yes	-0.80516	0.0885212		1.20024e-05	up			508	Upper_Aerodigestive_Tract_Carcinoma
DARS	9	1.31995e-05	yes	-0.982406	0.134248						508	Upper_Aerodigestive_Tract_Carcinoma
GNL2	9	1.39835e-05	yes	-0.707299	0.270775		8.93099e-08	up			508	Upper_Aerodigestive_Tract_Carcinoma
PNPLA7	9	1.40793e-05	yes	0.0760101	0.0635034		2.77283e-14	down		CASP8 (depleted, 2% vs 10%), NSD1 (enriched, 13% vs 2%)	508	Upper_Aerodigestive_Tract_Carcinoma
USPL1	10	1.48701e-05	yes	-0.492601	0.396255		0.00215484	up			508	Upper_Aerodigestive_Tract_Carcinoma
PRPF6	10	1.56933e-05	yes	-1.04135	0.190459		0.000123846	up			508	Upper_Aerodigestive_Tract_Carcinoma
NAA15	10	1.76236e-05	yes	-0.690467	0.310599		0.0166512	up			508	Upper_Aerodigestive_Tract_Carcinoma
CCR8	10	1.78236e-05	yes	0.0157979	0.0814597		2.28214e-10	up			508	Upper_Aerodigestive_Tract_Carcinoma
CHAF1B	10	1.84181e-05	yes	-0.773863	0.265413		1.41446e-11	up			508	Upper_Aerodigestive_Tract_Carcinoma
UBE2N	10	1.91106e-05	yes	-0.35686	0.243292		0.000459135	up		CSMD3 (enriched, 7% vs 1%), NSD1 (enriched, 11% vs 3%)	508	Upper_Aerodigestive_Tract_Carcinoma
ANXA13	8	2.01807e-05	yes	-0.118047	0.175462		9.34273e-11	up		NSD1 (depleted, 2% vs 12%), TP53 (enriched, 40% vs 26%)	508	Upper_Aerodigestive_Tract_Carcinoma
G3BP2	10	2.03889e-05	yes	-0.204549	0.0790811		0.53895	up			508	Upper_Aerodigestive_Tract_Carcinoma
RTN4IP1	9	2.06049e-05	yes	-0.0251575	0.0441682		0.25362	up			508	Upper_Aerodigestive_Tract_Carcinoma
TNS3	8	2.17639e-05	yes	-0.0555464	0.181752		8.11017e-06	up			508	Upper_Aerodigestive_Tract_Carcinoma
RABL2B	9	2.23668e-05	yes	0.203641	0.0863098		7.46467e-05	up			508	Upper_Aerodigestive_Tract_Carcinoma
FKBP14	10	2.26264e-05	yes	-0.0389808	0.0691784		4.54887e-17	up		TP53 (enriched, 41% vs 26%)	508	Upper_Aerodigestive_Tract_Carcinoma
IRX2	9	2.32815e-05	yes	-0.163734	0.231488		8.38703e-05	up			508	Upper_Aerodigestive_Tract_Carcinoma
GTPBP8	9	2.48337e-05	yes	-0.165688	0.116321		0.284241	up			508	Upper_Aerodigestive_Tract_Carcinoma
ARHGAP42	8	2.50913e-05	yes	-0.413003	0.208131		0.9424	up			508	Upper_Aerodigestive_Tract_Carcinoma
DDX19B	10	2.52776e-05	yes	-0.900127	0.154274		0.747906	up			508	Upper_Aerodigestive_Tract_Carcinoma
DDX27	10	2.57603e-05	yes	-0.835731	0.245648		2.09837e-15	up		TP53 (enriched, 41% vs 26%)	508	Upper_Aerodigestive_Tract_Carcinoma
DENND5B	8	2.60615e-05	yes	-0.376806	0.193501		0.566279	down			508	Upper_Aerodigestive_Tract_Carcinoma
STXBP5	9	2.64439e-05	yes	0.0230592	0.127571		0.000366186	down			508	Upper_Aerodigestive_Tract_Carcinoma
SSB	10	2.68761e-05	yes	-0.475807	0.13258		5.09192e-13	up		NSD1 (enriched, 13% vs 2%)	508	Upper_Aerodigestive_Tract_Carcinoma
DLX1	10	2.72086e-05	yes	-0.0401703	0.0783456		5.70441e-15	up			508	Upper_Aerodigestive_Tract_Carcinoma
BUD31	9	2.8589e-05	yes	-0.944148	0.226677		1.68425e-10	up			508	Upper_Aerodigestive_Tract_Carcinoma
TTC8	8	2.95576e-05	yes	-0.025108	0.112774		4.39414e-06	up			508	Upper_Aerodigestive_Tract_Carcinoma
GPR146	10	3.06096e-05	yes	-0.16377	0.124679		0.972572	down	HRAS (depleted, 1% vs 10%)	CASP8 (depleted, 2% vs 10%)	508	Upper_Aerodigestive_Tract_Carcinoma
UBE2L3	9	3.07676e-05	yes	-0.500656	0.283913		8.56074e-15	up			508	Upper_Aerodigestive_Tract_Carcinoma
EIF4G3	10	3.17082e-05	yes	-0.170703	0.0860846		0.00443032	up			508	Upper_Aerodigestive_Tract_Carcinoma
CXXC1	8	3.28209e-05	yes	-0.324768	0.192479		0.001262	up		CASP8 (enriched, 10% vs 2%), TP53 (depleted, 27% vs 40%)	508	Upper_Aerodigestive_Tract_Carcinoma
DHRS1	10	3.32984e-05	yes	-0.0823764	0.0925644		0.00051156	down			508	Upper_Aerodigestive_Tract_Carcinoma
DCLRE1C	10	3.43922e-05	yes	-0.359569	0.162267		0.454494	down		CASP8 (depleted, 2% vs 9%)	508	Upper_Aerodigestive_Tract_Carcinoma
ARAP2	10	3.46114e-05	yes	-0.0964847	0.054679		0.77219	up			508	Upper_Aerodigestive_Tract_Carcinoma
EIF2AK3	10	3.59752e-05	yes	-0.248599	0.172657		0.525864	down		CASP8 (depleted, 2% vs 10%), CDKN2A (depleted, 12% vs 22%)	508	Upper_Aerodigestive_Tract_Carcinoma
CRABP2	10	3.77086e-05	yes	-0.189077	0.136517		0.0614684	down		KMT2D (depleted, 6% vs 15%)	508	Upper_Aerodigestive_Tract_Carcinoma
CD244	10	3.90045e-05	yes	-0.164663	0.175954		0.646999	up			508	Upper_Aerodigestive_Tract_Carcinoma
NEDD8-MDP1	10	3.93457e-05	yes	-0.117155	0.312788		0.024007	up			508	Upper_Aerodigestive_Tract_Carcinoma
ADAR	10	3.97172e-05	yes	-0.631461	0.66489		4.25071e-18	up			508	Upper_Aerodigestive_Tract_Carcinoma
PPIL1	10	4.04456e-05	yes	-0.292908	0.136884		1.44604e-14	up			508	Upper_Aerodigestive_Tract_Carcinoma
ANKRD27	10	4.16411e-05	yes	-0.0575019	0.0804334		2.5457e-11	up			508	Upper_Aerodigestive_Tract_Carcinoma
RLBP1	9	4.35044e-05	yes	-0.0482103	0.112717		0.0803453	up		NSD1 (enriched, 12% vs 3%)	508	Upper_Aerodigestive_Tract_Carcinoma
MKNK1	10	4.56865e-05	yes	-0.100976	0.0934822		1.98362e-15	up			508	Upper_Aerodigestive_Tract_Carcinoma
HNRPDL	10	4.87461e-05	yes									Upper_Aerodigestive_Tract_Carcinoma
NT5C1B-RDH14	10	4.96212e-05	yes				0.658255	down			508	Upper_Aerodigestive_Tract_Carcinoma
RDH14	10	4.96212e-05	yes				3.8984e-06	up			508	Upper_Aerodigestive_Tract_Carcinoma
BET1	9	5.18126e-05	yes	-0.299487	0.175067		6.80372e-09	up			508	Upper_Aerodigestive_Tract_Carcinoma
MUC1	10	5.2395e-05	yes	-0.13676	0.215905		0.00155782	down		NSD1 (enriched, 11% vs 3%)	508	Upper_Aerodigestive_Tract_Carcinoma
CCNB1	10	5.36103e-05	yes	-0.469949	0.11885		1.42175e-17	up			508	Upper_Aerodigestive_Tract_Carcinoma
TET1	10	5.52263e-05	yes	-0.259391	0.204719	GBM_ambiguous,HC_ambiguous,RPC_ambiguous,SBCC_ambiguous,ST_ambiguous	0.00122731	up			508	Upper_Aerodigestive_Tract_Carcinoma
CD247	10	5.52273e-05	yes	-0.175429	0.103876		0.000912602	up			508	Upper_Aerodigestive_Tract_Carcinoma
TOP2A	10	5.79241e-05	yes	-0.956251	0.153707	ST_Act	6.60124e-17	up			508	Upper_Aerodigestive_Tract_Carcinoma
PLRG1	10	5.97223e-05	yes	-0.884346	0.260142		0.0291062	up		CDKN2A (depleted, 11% vs 23%)	508	Upper_Aerodigestive_Tract_Carcinoma
CCNA2	10	6.24405e-05	yes	-0.714218	0.181938		3.9373e-17	up			508	Upper_Aerodigestive_Tract_Carcinoma
IGSF9B	9	6.27149e-05	yes	-0.0318079	0.0912555		0.90836	up			508	Upper_Aerodigestive_Tract_Carcinoma
LONP1	10	6.31209e-05	yes	-0.663824	0.316888		2.00982e-09	up			508	Upper_Aerodigestive_Tract_Carcinoma
PRIM1	10	6.49064e-05	yes	-0.474815	0.230119		4.07268e-15	up			508	Upper_Aerodigestive_Tract_Carcinoma
CDC40	10	6.60336e-05	yes	-1.13037	0.174214		0.164302	up			508	Upper_Aerodigestive_Tract_Carcinoma
NPR1	10	6.95632e-05	yes	-0.000907822	0.0764088		0.0179613	down		NSD1 (enriched, 11% vs 3%)	508	Upper_Aerodigestive_Tract_Carcinoma
KLK2	10	7.25019e-05	yes	-0.401753	0.148663		0.694951	up			508	Upper_Aerodigestive_Tract_Carcinoma
NAT8L	10	7.62189e-05	yes	-0.137036	0.174162		0.000101816	down			508	Upper_Aerodigestive_Tract_Carcinoma
SH2D6	10	7.77003e-05	yes	-0.286392	0.140582		6.58917e-05	up			508	Upper_Aerodigestive_Tract_Carcinoma
CLNS1A	7	8.3506e-05	yes	-0.986905	0.322532		1.12442e-07	up		NSD1 (enriched, 11% vs 3%)	508	Upper_Aerodigestive_Tract_Carcinoma
DDX4	9	8.95489e-05	yes	-0.200321	0.123044		0.0817333	down			508	Upper_Aerodigestive_Tract_Carcinoma
CABP5	10	9.03241e-05	yes	-0.204922	0.236849		0.0148774	up			508	Upper_Aerodigestive_Tract_Carcinoma
UCHL5	10	9.30118e-05	yes	-0.192772	0.0822296		0.0758262	up		KMT2D (enriched, 15% vs 7%), NSD1 (enriched, 11% vs 3%)	508	Upper_Aerodigestive_Tract_Carcinoma
SLC39A4	8	9.52132e-05	yes	0.0231572	0.171769		2.80221e-16	up		NSD1 (enriched, 13% vs 1%)	508	Upper_Aerodigestive_Tract_Carcinoma
NR1H2	10	9.73817e-05	yes	-0.634895	0.260275		2.97678e-05	up			508	Upper_Aerodigestive_Tract_Carcinoma
DDX56	10	9.81687e-05	yes	-0.608842	0.191188		6.86372e-16	up			508	Upper_Aerodigestive_Tract_Carcinoma
TP73	10	9.90497e-05	yes				6.06692e-06	up			508	Upper_Aerodigestive_Tract_Carcinoma
ANKRD42	8	0.000100906	yes	-0.137462	0.121235		0.746396	down			508	Upper_Aerodigestive_Tract_Carcinoma
GPN3	10	0.000103091	yes	-0.623798	0.173255		2.79234e-07	up			508	Upper_Aerodigestive_Tract_Carcinoma
MED30	8	0.000105015	yes	-0.604809	0.193757		1.82327e-22	up			508	Upper_Aerodigestive_Tract_Carcinoma
AKR1C2	10	0.00010717	yes	0.0492535	0.0892618		0.440786	up	NFE2L2 (enriched, 9% vs 1%), PAPPA2 (enriched, 13% vs 3%)	CASP8 (depleted, 2% vs 9%), HLA-A (depleted, 1% vs 6%), NSD1 (enriched, 13% vs 2%)	508	Upper_Aerodigestive_Tract_Carcinoma
URI1	10	0.000109724	yes	-0.425895	0.355405		2.596e-06	up		NSD1 (enriched, 13% vs 2%)	508	Upper_Aerodigestive_Tract_Carcinoma
RRM2	9	0.000110958	yes	-0.914774	0.243179		5.46162e-15	up			508	Upper_Aerodigestive_Tract_Carcinoma
SLIT2	9	0.000112687	yes	-0.0600768	0.0484909		0.00151568	down			508	Upper_Aerodigestive_Tract_Carcinoma
CALM3	10	0.000113573	yes	-0.0136296	0.0843549		1.23248e-15	up		HLA-A (enriched, 6% vs 0%)	508	Upper_Aerodigestive_Tract_Carcinoma
GPR65	9	0.000113987	yes	-0.197011	0.152837		0.067811	up		NSD1 (depleted, 3% vs 11%)	508	Upper_Aerodigestive_Tract_Carcinoma
ABCF1	9	0.00011786	yes	-0.303423	0.105084		1.07689e-13	up			508	Upper_Aerodigestive_Tract_Carcinoma
CBS	9	0.000118031	yes				2.74923e-07	up		CASP8 (depleted, 2% vs 9%), CDKN2A (depleted, 11% vs 22%), FAT1 (depleted, 14% vs 24%), NSD1 (enriched, 12% vs 2%)	508	Upper_Aerodigestive_Tract_Carcinoma
TAAR6	10	0.000118463	yes	-0.15635	0.110296		0.987925	up			508	Upper_Aerodigestive_Tract_Carcinoma
GAPDH	10	0.000122541	yes	-0.489144	0.16116		6.07701e-05	up			508	Upper_Aerodigestive_Tract_Carcinoma
SNRPF	10	0.000123773	yes	-1.27031	0.224643		1.22252e-10	up			508	Upper_Aerodigestive_Tract_Carcinoma
PIK3CG	8	0.000124398	yes	-0.0765921	0.201279		0.118015	up			508	Upper_Aerodigestive_Tract_Carcinoma
DDX41	10	0.000131145	yes	-0.96694	0.229996		7.16157e-11	up			508	Upper_Aerodigestive_Tract_Carcinoma
WDR16	10	0.000131702	yes								508	Upper_Aerodigestive_Tract_Carcinoma
XYLT2	10	0.000133254	yes	-0.0689302	0.17236		1.13597e-17	up			508	Upper_Aerodigestive_Tract_Carcinoma
CAMK1D	10	0.000135013	yes	-0.109067	0.22037		0.0143995	down	SPEN (depleted, 1% vs 9%)		508	Upper_Aerodigestive_Tract_Carcinoma
COL1A2	7	0.000139848	yes	-0.0117001	0.0620181		1.79013e-16	up			508	Upper_Aerodigestive_Tract_Carcinoma
BRIP1	10	0.000140071	yes	-0.167116	0.147657		2.14514e-13	up			508	Upper_Aerodigestive_Tract_Carcinoma
CDC27	10	0.0001411	yes	-0.718747	0.105769		5.91466e-17	up			508	Upper_Aerodigestive_Tract_Carcinoma
HDAC11	9	0.000146748	yes	-0.329419	0.134331		0.000500276	down			508	Upper_Aerodigestive_Tract_Carcinoma
MBOAT1	10	0.00015425	yes	-0.131257	0.104022		0.713436	down			508	Upper_Aerodigestive_Tract_Carcinoma
GRM8	10	0.000159609	yes	-0.0826955	0.0819111		2.06574e-08	up		CASP8 (depleted, 1% vs 11%)	508	Upper_Aerodigestive_Tract_Carcinoma

## Sheet: e. tumor-suppressive effectors
	#wt(ATARiS)	pvalue(ATARiS)	is_significant(ATARiS)	wt_median(DEMETER2)	wt_IQR(DEMETER2)	intogen_gene_role	tcga_expression_pvalue_tumor_vs_normal	tcga_expression_direction_tumor_vs_normal	tcga_overexpression_associated_with_genes_with_missense_mutations	tcga_overexpression_associated_with_genes_with_deleterious_mutations	tcga_nrSamplesInMutData	Cancer_type
TP53	3	1.06165e-09	yes	0.707258	0.0326987	ACC_LoF,ALL_LoF,AML_LoF,AN_LoF,ANGS_LoF,BC_LoF,BLCA_LoF,BLY_LoF,BRCA_LoF,CESC_LoF,CH_LoF,CLL_LoF,CM_LoF,COREAD_LoF,DLBCL_LoF,ESCA_LoF,EWS_LoF,GBM_LoF,HC_LoF,HGG_LoF,HNSC_LoF,LEIS_LoF,LGG_LoF,LUAD_LoF,LUSC_LoF,LY_LoF,MBL_LoF,MESO_LoF,MM_LoF,NHLY_LoF,NSCLC_LoF,NSPH_LoF,OS_LoF,OV_LoF,PAAD_LoF,PAIS_LoF,PIA_LoF,PRAD_LoF,RCCC_LoF,RCH_LoF,RPC_LoF,S_LoF,SBCC_LoF,SCLC_LoF,SSCC_LoF,ST_LoF,THCA_LoF,THYM_LoF…	0.0314445	up		TP53 (depleted, 3% vs 30%)	412	Bladder_Carcinoma
TFRC	11	0.000119314	yes	-0.284964	0.453235		8.47188e-05	up			412	Bladder_Carcinoma
SRSF11	11	0.00014938	yes	-0.260299	0.131541		0.000278611	up			412	Bladder_Carcinoma
BLOC1S1-RDH5	11	0.00015219	yes	-0.164378	0.180425						412	Bladder_Carcinoma
RDH5	11	0.00015219	yes	-0.0480047	0.113279		0.00186247	down			412	Bladder_Carcinoma
TBC1D9	22	2.21701e-09	yes	0.0448663	0.106111		9.33612e-06	up	CCDC168 (depleted, 1% vs 5%), OBSCN (depleted, 2% vs 5%), PIK3CA (enriched, 38% vs 25%), TP53 (depleted, 8% vs 34%)	CDH1 (enriched, 16% vs 10%), GATA3 (enriched, 22% vs 3%), MAP3K1 (enriched, 10% vs 5%), NCOR1 (enriched, 5% vs 2%), TP53 (depleted, 4% vs 25%)	986	Breast_Carcinoma
PRKAG3	22	2.87074e-08	yes	0.0419896	0.107428		2.33247e-14	down	TP53 (enriched, 27% vs 15%)	GATA3 (depleted, 10% vs 15%), TP53 (enriched, 19% vs 9%)	986	Breast_Carcinoma
WDR41	21	1.08383e-07	yes	0.0563784	0.2029		0.304456	up			986	Breast_Carcinoma
LRRC4B	21	1.94646e-07	yes	-0.0349518	0.284104		8.12382e-27	down	TP53 (depleted, 15% vs 26%)	CDH1 (enriched, 21% vs 5%)	986	Breast_Carcinoma
PPM1D	17	5.6114e-07	yes	0.154286	0.187608	HGG_LoF,PIA_LoF,SBCC_LoF	1.59762e-16	down		CDH1 (depleted, 9% vs 16%), GATA3 (enriched, 16% vs 9%)	986	Breast_Carcinoma
MAD1L1	18	2.55701e-06	yes	0.111175	0.119089		2.13549e-12	up		NCOR1 (depleted, 1% vs 5%)	986	Breast_Carcinoma
VAV1	22	4.80786e-06	yes	0.105113	0.109957	PAAD_Act	0.00127388	up		CDH1 (enriched, 16% vs 10%), GATA3 (depleted, 10% vs 15%), MAP3K1 (depleted, 5% vs 9%)	986	Breast_Carcinoma
MKNK2	23	9.29137e-06	yes	-0.0278165	0.159912		0.520758	up	PIK3CA (enriched, 41% vs 22%), TP53 (depleted, 15% vs 26%)	CDH1 (enriched, 19% vs 7%), GATA3 (enriched, 17% vs 8%), MAP3K1 (enriched, 10% vs 4%), TP53 (depleted, 7% vs 21%)	986	Breast_Carcinoma
NR3C2	22	9.75406e-06	yes	-0.119915	0.18525		6.31606e-61	down		CDH1 (enriched, 17% vs 8%)	986	Breast_Carcinoma
LRRC59	20	1.10789e-05	yes	-0.0156162	0.166193		7.64751e-51	up	PIK3CA (depleted, 24% vs 40%), TP53 (enriched, 26% vs 16%)	CDH1 (depleted, 5% vs 21%), MAP3K1 (depleted, 5% vs 9%), TP53 (enriched, 20% vs 8%)	986	Breast_Carcinoma
SERGEF	20	1.11679e-05	yes	0.0657394	0.291689		0.0935001	up	SPTA1 (depleted, 3% vs 7%), TP53 (depleted, 15% vs 27%), XIRP2 (depleted, 1% vs 5%)	CDH1 (enriched, 17% vs 9%), TP53 (depleted, 10% vs 19%)	986	Breast_Carcinoma
PARP4	22	1.35102e-05	yes	-0.0976759	0.144579	COREAD_ambiguous,MM_ambiguous	2.87503e-10	down		CDH1 (depleted, 9% vs 16%), GATA3 (enriched, 16% vs 9%)	986	Breast_Carcinoma
PHF21A	21	1.62996e-05	yes	0.0423688	0.116278		6.6249e-07	down			986	Breast_Carcinoma
ERI1	20	1.64219e-05	yes	0.0414343	0.170696		0.60411	up		CDH1 (enriched, 16% vs 10%), GATA3 (depleted, 10% vs 15%)	986	Breast_Carcinoma
FXR2	19	1.68717e-05	yes	0.0517265	0.138078		0.622383	up	TP53 (depleted, 16% vs 26%)	MAP3K1 (enriched, 11% vs 4%)	986	Breast_Carcinoma
ARHGEF4	22	1.9024e-05	yes	0.0501672	0.208526		2.67786e-37	down	LRP2 (enriched, 5% vs 1%), PKHD1L1 (depleted, 1% vs 5%), TP53 (enriched, 27% vs 15%)	CDH1 (enriched, 16% vs 10%), GATA3 (depleted, 8% vs 17%), MAP3K1 (depleted, 5% vs 10%), TP53 (enriched, 19% vs 10%)	986	Breast_Carcinoma
AFF3	21	1.92816e-05	yes	-0.0267732	0.167476	BRCA_ambiguous	0.246914	up	FLG (depleted, 3% vs 8%), SPTA1 (depleted, 2% vs 7%), TP53 (depleted, 8% vs 33%), TTN (depleted, 13% vs 22%)	GATA3 (enriched, 17% vs 7%), MAP3K1 (enriched, 10% vs 4%), TP53 (depleted, 5% vs 24%)	986	Breast_Carcinoma
FPGT-TNNI3K	22	2.31162e-05	yes	0.0838631	0.103237		1.50848e-33	down	CCDC168 (depleted, 1% vs 5%), CSMD3 (depleted, 2% vs 5%), DNAH11 (depleted, 1% vs 5%), FAT3 (depleted, 2% vs 6%), LRP1B (depleted, 1% vs 5%), LRP2 (depleted, 1% vs 5%), MDN1 (depleted, 1% vs 5%), PIK3CA (enriched, 36% vs 27%), SYNE1 (depleted, 3% vs 7%), TP53 (depleted, 12% vs 30%), USH2A (depleted, 4% vs 8%)	CDH1 (enriched, 20% vs 6%), MAP3K1 (enriched, 10% vs 5%), TP53 (depleted, 8% vs 21%)	986	Breast_Carcinoma
TNNI3K	22	2.31162e-05	yes	-0.0709186	0.280679		1.72837e-21	down	MDN1 (depleted, 1% vs 5%), TP53 (depleted, 15% vs 26%)	CDH1 (enriched, 18% vs 8%), MAP3K1 (enriched, 10% vs 5%), TP53 (depleted, 9% vs 20%)	986	Breast_Carcinoma
EXO1	20	2.66173e-05	yes	0.0217604	0.130335		4.97377e-58	up	LRP2 (enriched, 5% vs 1%), PIK3CA (depleted, 24% vs 39%), TP53 (enriched, 31% vs 10%)	CDH1 (depleted, 6% vs 19%), MAP3K1 (depleted, 3% vs 11%), TP53 (enriched, 24% vs 5%)	986	Breast_Carcinoma
HPCAL4	21	3.01013e-05	yes	-0.0728854	0.153386		0.00256489	up			986	Breast_Carcinoma
METTL21B	20	3.71039e-05	yes								986	Breast_Carcinoma
RASL10A	21	3.82918e-05	yes	0.0587374	0.195448		5.23327e-22	down	PIK3CA (enriched, 37% vs 26%)		986	Breast_Carcinoma
RAPGEF4	20	4.63362e-05	yes	0.120619	0.166369		8.09373e-10	down	TP53 (depleted, 14% vs 28%)	CDH1 (enriched, 18% vs 8%), GATA3 (enriched, 16% vs 9%), TP53 (depleted, 8% vs 21%)	986	Breast_Carcinoma
FRY	18	4.72112e-05	yes	-0.0266611	0.333431		4.56801e-28	down	APOB (depleted, 2% vs 5%), CCDC168 (depleted, 2% vs 5%), FAT3 (depleted, 2% vs 6%), FLG (depleted, 3% vs 7%), HUWE1 (depleted, 2% vs 5%), LRP1B (depleted, 2% vs 5%), MUC17 (depleted, 2% vs 7%), OBSCN (depleted, 2% vs 5%), PIK3CA (enriched, 37% vs 27%), PRUNE2 (depleted, 1% vs 5%), TP53 (depleted, 12% vs 29%), TTN (depleted, 13% vs 21%), USH2A (depleted, 4% vs 8%)	CDH1 (enriched, 18% vs 8%), GATA3 (enriched, 16% vs 9%), MAP3K1 (enriched, 10% vs 4%), TP53 (depleted, 6% vs 23%)	986	Breast_Carcinoma
ZBTB9	22	4.742e-05	yes	0.0279771	0.25858		0.000311183	up			986	Breast_Carcinoma
SBK1	22	5.01022e-05	yes	-0.130179	0.230119		1.1289e-51	up			986	Breast_Carcinoma
PRDM2	19	5.50816e-05	yes	-0.0646676	0.128211	AN_ambiguous,HC_ambiguous,RPC_ambiguous	7.52299e-17	down		CDH1 (enriched, 16% vs 9%), MAP3K1 (enriched, 9% vs 5%), TP53 (depleted, 11% vs 18%)	986	Breast_Carcinoma
CYP1A2	22	5.88774e-05	yes	-0.0318337	0.171465		8.93959e-09	down			986	Breast_Carcinoma
SPSB1	21	6.25232e-05	yes	0.0289694	0.0706178		0.138738	down	TP53 (enriched, 26% vs 16%)	GATA3 (depleted, 8% vs 16%)	986	Breast_Carcinoma
FLCN	22	6.58991e-05	yes	0.0297013	0.204371	COREAD_LoF	1.23062e-13	down	PIK3CA (enriched, 36% vs 27%), TP53 (depleted, 16% vs 26%)	CDH1 (enriched, 19% vs 7%), MAP3K1 (enriched, 11% vs 3%)	986	Breast_Carcinoma
RPP40	19	6.97354e-05	yes	-0.411638	0.354889		5.65228e-13	up	PIK3CA (depleted, 27% vs 37%), TP53 (enriched, 29% vs 12%)	CDH1 (depleted, 6% vs 20%), GATA3 (depleted, 10% vs 15%), TP53 (enriched, 20% vs 8%)	986	Breast_Carcinoma
PLEKHH1	22	6.97394e-05	yes	0.0581528	0.091076		0.0090214	down			986	Breast_Carcinoma
MTHFSD	21	8.43491e-05	yes	-0.138593	0.307585		1.66874e-06	down	PIK3CA (depleted, 27% vs 37%)	MAP3K1 (depleted, 4% vs 10%), NCOR1 (depleted, 1% vs 5%), TP53 (enriched, 19% vs 10%)	986	Breast_Carcinoma
DCAF7	19	8.51598e-05	yes	-0.0862174	0.173099		2.92206e-16	up		CDH1 (depleted, 9% vs 17%), GATA3 (enriched, 16% vs 9%)	986	Breast_Carcinoma
TRIM33	19	9.32931e-05	yes	0.0760597	0.159338	MBL_ambiguous	0.438948	up			986	Breast_Carcinoma
PHF3	20	9.96599e-05	yes	-0.110738	0.136228		9.75704e-16	down			986	Breast_Carcinoma
HSPBAP1	21	0.000105643	yes	0.0819205	0.156902		4.72553e-05	down		GATA3 (depleted, 9% vs 16%), KMT2C (depleted, 5% vs 9%), TP53 (enriched, 17% vs 12%)	986	Breast_Carcinoma
ANKRD50	20	0.000115951	yes	0.0514335	0.142474		4.17626e-06	up	PIK3CA (enriched, 38% vs 25%), TP53 (depleted, 16% vs 25%)	GATA3 (enriched, 15% vs 10%), MAP3K1 (enriched, 9% vs 5%), NCOR1 (enriched, 5% vs 2%), TP53 (depleted, 10% vs 19%)	986	Breast_Carcinoma
RAB36	22	0.000117394	yes	-0.168303	0.242776		0.218356	up		CDH1 (enriched, 18% vs 8%), GATA3 (depleted, 9% vs 16%)	986	Breast_Carcinoma
PRKAG2	21	0.000125987	yes	0.0894603	0.302008		5.93271e-25	down	HUWE1 (depleted, 1% vs 6%), TTN (depleted, 13% vs 22%)		986	Breast_Carcinoma
LRRC8A	21	0.000135137	yes	-0.0316489	0.205084		7.37859e-08	down		CDH1 (enriched, 17% vs 8%)	986	Breast_Carcinoma
HAPLN1	21	0.000151672	yes	0.0627753	0.255068		3.62624e-37	up		CDH1 (depleted, 8% vs 17%), TP53 (enriched, 18% vs 11%)	986	Breast_Carcinoma
GOLT1A	22	0.00015916	yes				1.35695e-25	up		CDH1 (enriched, 18% vs 8%), TP53 (depleted, 11% vs 17%)	986	Breast_Carcinoma
COPS8	8	4.44944e-12	yes	-0.644757	0.295891				TP53 (depleted, 31% vs 48%)	ATRX (depleted, 20% vs 39%), CIC (enriched, 15% vs 6%), TP53 (depleted, 5% vs 17%)	508	CNS_Glioma
CDC40	8	8.98801e-11	yes	-0.826859	0.167475				CIC (enriched, 15% vs 6%), EGFR (depleted, 2% vs 10%), IDH1 (enriched, 83% vs 72%)		508	CNS_Glioma
SSRP1	8	4.02881e-09	yes	-0.637853	0.435262						508	CNS_Glioma
XRCC5	8	4.4211e-09	yes	-0.517053	0.309795				TP53 (enriched, 48% vs 31%)		508	CNS_Glioma
RANBP2	8	1.55603e-08	yes	-0.385155	0.370618	HC_LoF,NB_LoF,NSPH_LoF,PCPG_LoF,PRAD_LoF,RCCC_LoF					508	CNS_Glioma
COPS3	8	1.76331e-08	yes	-0.774128	0.383207						508	CNS_Glioma
TFRC	7	5.81473e-08	yes	-0.352236	0.479935				CIC (depleted, 6% vs 15%), EGFR (enriched, 12% vs 1%), IDH1 (depleted, 63% vs 92%), MUC17 (enriched, 5% vs 1%), RYR2 (enriched, 6% vs 1%), TP53 (depleted, 34% vs 45%)		508	CNS_Glioma
RPS10	7	2.25336e-07	yes	-0.913627	0.524461				EGFR (depleted, 1% vs 11%), IDH1 (enriched, 89% vs 66%), PIK3CA (depleted, 4% vs 11%), TP53 (enriched, 55% vs 24%)	ATRX (enriched, 40% vs 19%), NF1 (depleted, 2% vs 8%)	508	CNS_Glioma
RPS10-NUDT3	7	2.25336e-07	yes	-0.489662	0.396255				EGFR (depleted, 3% vs 10%), IDH1 (enriched, 89% vs 67%), TP53 (enriched, 54% vs 25%)	ATRX (enriched, 42% vs 17%), FUBP1 (depleted, 5% vs 13%), NF1 (depleted, 2% vs 8%), TP53 (enriched, 15% vs 8%)	508	CNS_Glioma
RAE1	7	2.33165e-07	yes	-0.549177	0.168411						508	CNS_Glioma
ATP6V1G2-DDX39B	8	2.49233e-07	yes	-0.583468	0.4217				ATRX (depleted, 1% vs 10%), EGFR (depleted, 1% vs 11%), IDH1 (enriched, 91% vs 64%)		508	CNS_Glioma
DDX39B	8	2.49233e-07	yes	0.268742	0.312194				IDH1 (enriched, 84% vs 72%)	CIC (enriched, 15% vs 6%), FUBP1 (enriched, 12% vs 5%)	508	CNS_Glioma
MED8	7	4.51762e-07	yes						ATRX (enriched, 8% vs 2%), CIC (depleted, 2% vs 19%), EGFR (enriched, 11% vs 1%), IDH1 (depleted, 67% vs 88%), IDH2 (depleted, 1% vs 6%), TP53 (enriched, 52% vs 27%), TTN (enriched, 17% vs 6%)	ATRX (enriched, 37% vs 22%), CIC (depleted, 1% vs 21%), FUBP1 (depleted, 2% vs 16%), NOTCH1 (depleted, 2% vs 7%)	508	CNS_Glioma
RBM28	6	5.59933e-07	yes	-0.485573	0.17202						508	CNS_Glioma
PAF1	8	6.0689e-07	yes	-0.2975	0.212855				CIC (depleted, 4% vs 17%), IDH2 (depleted, 1% vs 7%), TP53 (enriched, 52% vs 27%)	ATRX (enriched, 41% vs 18%), CIC (depleted, 2% vs 19%), FUBP1 (depleted, 2% vs 15%), NIPBL (depleted, 1% vs 5%), NOTCH1 (depleted, 2% vs 7%), TP53 (enriched, 16% vs 6%)	508	CNS_Glioma
MMS22L	7	6.09494e-07	yes	-0.431157	0.278018				EGFR (enriched, 10% vs 3%), IDH1 (depleted, 71% vs 85%)		508	CNS_Glioma
XRCC6	8	6.40779e-07	yes	-1.08841	0.350156						508	CNS_Glioma
WDR82	8	7.30143e-07	yes	-0.377277	0.311074						508	CNS_Glioma
SNRNP40	8	7.30513e-07	yes	-0.224421	0.278985				ATRX (enriched, 8% vs 2%), CIC (depleted, 1% vs 20%), EGFR (enriched, 10% vs 2%), IDH1 (depleted, 70% vs 85%), IDH2 (depleted, 1% vs 6%), PIK3CA (depleted, 4% vs 10%), TP53 (enriched, 59% vs 20%)	ATRX (enriched, 43% vs 17%), CIC (depleted, 1% vs 21%), FUBP1 (depleted, 1% vs 17%), NOTCH1 (depleted, 2% vs 7%), TP53 (enriched, 16% vs 6%)	508	CNS_Glioma
DTL	8	8.98455e-07	yes	-0.284029	0.327283				EGFR (enriched, 10% vs 2%), IDH1 (depleted, 68% vs 87%)		508	CNS_Glioma
POLD1	8	1.01353e-06	yes	-0.471369	0.197723	BRCA_Act			CIC (depleted, 6% vs 15%), EGFR (enriched, 10% vs 3%), IDH1 (depleted, 70% vs 85%), MUC16 (enriched, 10% vs 3%), TP53 (enriched, 46% vs 33%), TTN (enriched, 15% vs 8%)	CIC (depleted, 6% vs 16%), TP53 (enriched, 15% vs 7%)	508	CNS_Glioma
TTC1	8	1.25292e-06	yes	-0.556891	0.362907				EGFR (enriched, 10% vs 2%), IDH1 (depleted, 71% vs 84%), SMARCA4 (depleted, 1% vs 5%)		508	CNS_Glioma
UBR5	8	1.28371e-06	yes	0.0842862	0.193761	CM_ambiguous,DLBCL_ambiguous,MM_ambiguous,RCH_ambiguous			IDH1 (enriched, 84% vs 72%), TP53 (enriched, 46% vs 32%)	ATRX (enriched, 36% vs 24%)	508	CNS_Glioma
WDR70	5	1.67221e-06	yes	-0.445082	0.108214				EGFR (depleted, 3% vs 10%), IDH1 (enriched, 84% vs 71%)		508	CNS_Glioma
UBE2I	7	2.24482e-06	yes	-0.370614	0.0760881						508	CNS_Glioma
CERK	6	2.28806e-06	yes	0.0813419	0.232416				EGFR (depleted, 3% vs 10%), IDH1 (enriched, 83% vs 72%), TP53 (enriched, 50% vs 29%)	ATRX (enriched, 37% vs 22%)	508	CNS_Glioma
EEF2	8	2.96516e-06	yes	-0.791364	0.296545				EGFR (depleted, 2% vs 11%), IDH1 (enriched, 88% vs 67%), PIK3CA (depleted, 4% vs 11%), TP53 (enriched, 47% vs 32%)	ATRX (enriched, 36% vs 24%)	508	CNS_Glioma
SLITRK3	7	3.00753e-06	yes	0.127542	0.316555						508	CNS_Glioma
TTK	7	4.75822e-06	yes	-0.18453	0.363165				EGFR (enriched, 11% vs 2%), IDH1 (depleted, 69% vs 87%)		508	CNS_Glioma
SKIV2L2	7	5.11871e-06	yes	-0.515561	0.335138						508	CNS_Glioma
FIP1L1	7	6.44833e-06	yes	-0.436554	0.228982				CIC (enriched, 16% vs 5%), IDH1 (enriched, 83% vs 72%)		508	CNS_Glioma
ILF3	8	7.39949e-06	yes	-0.282283	0.243714						508	CNS_Glioma
SF3B4	7	8.2883e-06	yes	-0.800905	0.222259						508	CNS_Glioma
PRPF6	7	8.62365e-06	yes	-0.679801	0.442546				CIC (enriched, 18% vs 3%), IDH1 (enriched, 85% vs 70%), TP53 (depleted, 32% vs 47%)	ATRX (depleted, 22% vs 38%), CIC (enriched, 18% vs 4%), FUBP1 (enriched, 15% vs 2%)	508	CNS_Glioma
RBMXL1	8	1.00463e-05	yes	-0.28268	0.157859				CIC (depleted, 3% vs 18%), IDH2 (depleted, 1% vs 7%), TP53 (enriched, 66% vs 13%)	ATRX (enriched, 52% vs 8%), CIC (depleted, 0% vs 22%), FUBP1 (depleted, 1% vs 17%), NOTCH1 (depleted, 2% vs 7%), TP53 (enriched, 18% vs 4%)	508	CNS_Glioma
RGPD3	8	1.06543e-05	yes	-0.685579	0.587138	CM_ambiguous,THCA_ambiguous			IDH1 (enriched, 84% vs 71%), RYR2 (depleted, 1% vs 6%)	ATRX (depleted, 23% vs 37%), CIC (enriched, 17% vs 5%)	508	CNS_Glioma
RGPD1	8	1.06543e-05	yes								508	CNS_Glioma
RGPD4	8	1.06543e-05	yes	0.46034	0.311562						508	CNS_Glioma
RGPD5	8	1.06543e-05	yes								508	CNS_Glioma
RGPD8	8	1.06543e-05	yes	0.512998	0.296902						508	CNS_Glioma
KEAP1	8	1.34689e-05	yes	0.415958	0.236066	CH_Act,HC_Act,LUAD_Act,LUSC_Act,NSCLC_Act,RCCC_Act					508	CNS_Glioma
DHX38	7	1.44245e-05	yes	-0.541327	0.15426				IDH1 (enriched, 86% vs 69%)		508	CNS_Glioma
RBM25	7	1.46272e-05	yes	-0.797347	0.378414						508	CNS_Glioma
UBL5	8	1.56906e-05	yes	-0.681594	0.523817						508	CNS_Glioma
ATP6V1B2	8	1.64509e-05	yes	-0.396301	0.55151				CIC (enriched, 17% vs 4%), IDH2 (enriched, 6% vs 1%), SMARCA4 (depleted, 1% vs 5%), TP53 (depleted, 32% vs 47%)	FUBP1 (enriched, 14% vs 4%), NOTCH1 (enriched, 7% vs 2%), TP53 (depleted, 7% vs 15%)	508	CNS_Glioma
AHCTF1	8	1.95803e-05	yes	-0.463435	0.775633						508	CNS_Glioma
ATP6V1A	7	2.05741e-05	yes	-0.300435	0.238184				CIC (enriched, 15% vs 5%), IDH2 (enriched, 6% vs 1%), NOTCH1 (enriched, 7% vs 1%)	ATRX (depleted, 24% vs 35%), CIC (enriched, 15% vs 7%), FUBP1 (enriched, 14% vs 4%), NOTCH1 (enriched, 7% vs 1%), TP53 (depleted, 7% vs 15%)	508	CNS_Glioma
CASP8AP2	8	2.07316e-05	yes	-0.122344	0.231425					CIC (enriched, 16% vs 6%), FUBP1 (enriched, 13% vs 5%)	508	CNS_Glioma
DMAP1	8	2.54291e-05	yes	-0.398368	0.226773				CIC (depleted, 4% vs 17%), IDH2 (depleted, 1% vs 6%), PIK3CA (depleted, 3% vs 11%), TP53 (enriched, 56% vs 22%)	ATRX (enriched, 44% vs 16%), CIC (depleted, 4% vs 18%), FUBP1 (depleted, 3% vs 14%), NIPBL (depleted, 1% vs 5%), TP53 (enriched, 18% vs 4%)	508	CNS_Glioma
PLRG1	8	2.61614e-05	yes	-0.716728	0.374023				TP53 (enriched, 47% vs 32%)	ATRX (enriched, 37% vs 23%)	508	CNS_Glioma
TRPM7	6	3.03312e-05	yes	-0.129715	0.323804						508	CNS_Glioma
HSPE1-MOB4	8	3.35401e-05	yes	0.279793	0.357609						508	CNS_Glioma
PRPF4B	8	3.5778e-05	yes	-0.575189	0.479466						508	CNS_Glioma
CHAF1B	8	3.68665e-05	yes	-0.455862	0.203499				CIC (depleted, 6% vs 15%), EGFR (enriched, 12% vs 0%), IDH1 (depleted, 62% vs 94%)	CIC (depleted, 6% vs 15%)	508	CNS_Glioma
RFC4	7	3.72834e-05	yes	-0.775796	0.428963					ATRX (depleted, 23% vs 36%)	508	CNS_Glioma
NEDD8-MDP1	8	3.837e-05	yes	-0.0240531	0.137236						508	CNS_Glioma
TOP2A	8	4.39369e-05	yes	-0.422691	0.336098	ST_Act			EGFR (enriched, 11% vs 2%), IDH1 (depleted, 68% vs 88%)		508	CNS_Glioma
UTP18	8	4.44259e-05	yes	-0.647035	0.166947						508	CNS_Glioma
SMNDC1	8	4.77274e-05	yes	-0.685963	0.126549				CIC (depleted, 6% vs 15%), EGFR (depleted, 2% vs 10%), IDH1 (enriched, 88% vs 68%), TP53 (enriched, 59% vs 20%)	ATRX (enriched, 45% vs 15%), CIC (depleted, 5% vs 17%), TP53 (enriched, 17% vs 5%)	508	CNS_Glioma
PPP4C	7	5.22454e-05	yes	0.128046	0.508202				CIC (depleted, 6% vs 15%), EGFR (enriched, 9% vs 3%), IDH1 (depleted, 71% vs 84%), TP53 (enriched, 46% vs 33%), TTN (enriched, 16% vs 7%)	ATRX (enriched, 36% vs 24%), CIC (depleted, 5% vs 17%), FUBP1 (depleted, 4% vs 13%)	508	CNS_Glioma
TAF5	8	5.66186e-05	yes	0.0648192	0.412967				CIC (enriched, 15% vs 6%), EGFR (depleted, 2% vs 10%), IDH1 (enriched, 88% vs 67%), SMARCA4 (enriched, 5% vs 1%)	FUBP1 (enriched, 13% vs 5%)	508	CNS_Glioma
RGPD2	7	6.0273e-05	yes								508	CNS_Glioma
SRSF11	7	6.68995e-05	yes	-0.30002	0.110492				CIC (depleted, 1% vs 20%), IDH2 (depleted, 0% vs 7%), NOTCH1 (depleted, 1% vs 6%), TP53 (enriched, 59% vs 20%)	ATRX (enriched, 44% vs 15%), CIC (depleted, 2% vs 20%), FUBP1 (depleted, 2% vs 16%), NIPBL (depleted, 1% vs 5%), NOTCH1 (depleted, 2% vs 7%), PIK3R1 (depleted, 2% vs 6%), TP53 (enriched, 17% vs 5%)	508	CNS_Glioma
CARS	7	6.93871e-05	yes	-0.129199	0.147207	ST_ambiguous					508	CNS_Glioma
DDX49	7	7.56554e-05	yes	-0.540171	0.168208						508	CNS_Glioma
TLE3	8	7.56792e-05	yes	0.0466823	0.126469				EGFR (depleted, 3% vs 10%), IDH1 (enriched, 87% vs 68%), TP53 (enriched, 51% vs 28%)	ATRX (enriched, 38% vs 22%), TP53 (enriched, 17% vs 5%)	508	CNS_Glioma
OGDH	6	8.3233e-05	yes	-0.207004	0.254427				EGFR (enriched, 12% vs 0%), IDH1 (depleted, 65% vs 90%), TP53 (depleted, 32% vs 47%)	ATRX (depleted, 19% vs 40%)	508	CNS_Glioma
PSMD14	8	8.90013e-05	yes	-0.602528	0.443711						508	CNS_Glioma
RNF40	8	9.45246e-05	yes	-0.0747642	0.28269						508	CNS_Glioma
RGPD6	7	9.46106e-05	yes								508	CNS_Glioma
EIF3I	8	9.55114e-05	yes	-0.80262	0.207735				CIC (depleted, 2% vs 19%), EGFR (enriched, 9% vs 3%), IDH1 (depleted, 71% vs 84%), TP53 (enriched, 59% vs 20%), TTN (enriched, 15% vs 8%)	ATRX (enriched, 43% vs 17%), CIC (depleted, 1% vs 21%), FUBP1 (depleted, 0% vs 17%), NIPBL (depleted, 1% vs 5%), NOTCH1 (depleted, 1% vs 7%)	508	CNS_Glioma
TARDBP	8	0.000102445	yes	-0.190965	0.249811				TP53 (enriched, 51% vs 28%)	ATRX (enriched, 41% vs 19%), FUBP1 (depleted, 5% vs 13%)	508	CNS_Glioma
RNPC3	7	0.000111685	yes	-0.520839	0.235571					ARID1A (depleted, 1% vs 7%)	508	CNS_Glioma
CENPW	8	0.000113558	yes	-0.355095	0.525384				IDH1 (depleted, 72% vs 84%)		508	CNS_Glioma
LOC341056	8	0.000120773	yes	-0.102975	0.429006						508	CNS_Glioma
EDC4	8	0.000124332	yes	-0.0842196	0.374787						508	CNS_Glioma
SSB	8	0.00013129	yes	-0.262286	0.0872862				TP53 (enriched, 47% vs 32%)		508	CNS_Glioma
AHCTF1	8	-5.19584e-14	yes	-0.371398	0.15809						393	CNS_Glioma_HighGrade
TP53	3	8.72714e-11	yes	1.26212	0.984674	ACC_LoF,ALL_LoF,AML_LoF,AN_LoF,ANGS_LoF,BC_LoF,BLCA_LoF,BLY_LoF,BRCA_LoF,CESC_LoF,CH_LoF,CLL_LoF,CM_LoF,COREAD_LoF,DLBCL_LoF,ESCA_LoF,EWS_LoF,GBM_LoF,HC_LoF,HGG_LoF,HNSC_LoF,LEIS_LoF,LGG_LoF,LUAD_LoF,LUSC_LoF,LY_LoF,MBL_LoF,MESO_LoF,MM_LoF,NHLY_LoF,NSCLC_LoF,NSPH_LoF,OS_LoF,OV_LoF,PAAD_LoF,PAIS_LoF,PIA_LoF,PRAD_LoF,RCCC_LoF,RCH_LoF,RPC_LoF,S_LoF,SBCC_LoF,SCLC_LoF,SSCC_LoF,ST_LoF,THCA_LoF,THYM_LoF…					393	CNS_Glioma_HighGrade
COPS3	9	4.77524e-09	yes	-0.490031	0.328757						393	CNS_Glioma_HighGrade
TFRC	8	1.80209e-08	yes	-0.22256	0.215787						393	CNS_Glioma_HighGrade
PLRG1	10	3.09961e-08	yes	-0.670691	0.226919						393	CNS_Glioma_HighGrade
ASH2L	10	2.66472e-07	yes	-0.129969	0.462836						393	CNS_Glioma_HighGrade
GEMIN5	10	4.1159e-07	yes	-0.469689	0.240409						393	CNS_Glioma_HighGrade
COPS8	9	6.8331e-07	yes	-0.557198	0.374729						393	CNS_Glioma_HighGrade
NAA15	10	9.82786e-07	yes	-0.360301	0.100351						393	CNS_Glioma_HighGrade
CARS	9	1.05037e-06	yes	-0.10171	0.150252	ST_ambiguous					393	CNS_Glioma_HighGrade
MCL1	8	1.13444e-06	yes	0.436702	0.196597						393	CNS_Glioma_HighGrade
UBA3	9	1.69924e-06	yes	-0.141262	0.212266						393	CNS_Glioma_HighGrade
UTP15	10	5.10132e-06	yes	-0.38519	0.261354						393	CNS_Glioma_HighGrade
XAF1	9	5.43284e-06	yes	0.00506203	0.188009						393	CNS_Glioma_HighGrade
CTR9	9	5.95845e-06	yes	-0.393135	0.181776						393	CNS_Glioma_HighGrade
CDK12	10	6.56646e-06	yes	0.010656	0.221067	CESC_LoF,CM_LoF,OV_LoF,PRAD_LoF,ST_LoF					393	CNS_Glioma_HighGrade
ATP10D	9	7.01306e-06	yes	-0.105978	0.136535						393	CNS_Glioma_HighGrade
NCBP2	7	7.38479e-06	yes	-0.549575	0.343228						393	CNS_Glioma_HighGrade
INTS4	7	8.82585e-06	yes	-0.76763	0.358023						393	CNS_Glioma_HighGrade
B9D1	10	8.9014e-06	yes	0.1496	0.159923						393	CNS_Glioma_HighGrade
TTC1	9	1.02961e-05	yes	-0.507911	0.263316						393	CNS_Glioma_HighGrade
AATF	10	1.22092e-05	yes	-0.432856	0.203136						393	CNS_Glioma_HighGrade
MYC	9	1.38163e-05	yes	-0.131	0.310578	AML_Act,BLY_Act,LY_Act,NHLY_Act					393	CNS_Glioma_HighGrade
UBL5	9	1.39666e-05	yes	-0.762017	0.0524964						393	CNS_Glioma_HighGrade
CDK7	10	1.7404e-05	yes	0.0784777	0.24044						393	CNS_Glioma_HighGrade
RANBP2	9	1.95094e-05	yes	-0.27852	0.420696	HC_LoF,NB_LoF,NSPH_LoF,PCPG_LoF,PRAD_LoF,RCCC_LoF					393	CNS_Glioma_HighGrade
ANKRD46	9	2.23981e-05	yes	0.165943	0.0986469						393	CNS_Glioma_HighGrade
BCLAF1	9	3.08359e-05	yes	-0.345178	0.235386	AML_Act,CM_Act,ST_Act					393	CNS_Glioma_HighGrade
CCDC91	9	3.53844e-05	yes	0.153868	0.0541898						393	CNS_Glioma_HighGrade
CXCR7	9	3.5988e-05	yes									CNS_Glioma_HighGrade
SF3B4	9	3.60076e-05	yes	-0.781	0.345796						393	CNS_Glioma_HighGrade
MCPH1	9	3.74051e-05	yes	0.0641949	0.130784					TP53 (enriched, 15% vs 1%)	393	CNS_Glioma_HighGrade
VPRBP	10	4.80332e-05	yes								393	CNS_Glioma_HighGrade
SNRNP40	10	7.93087e-05	yes	-0.111331	0.159569						393	CNS_Glioma_HighGrade
TTK	9	8.92151e-05	yes	-0.435608	0.431952						393	CNS_Glioma_HighGrade
RNGTT	9	9.03775e-05	yes	-0.0758849	0.295935						393	CNS_Glioma_HighGrade
RPP40	10	9.55052e-05	yes	-0.449644	0.257689						393	CNS_Glioma_HighGrade
UBE2I	9	0.000110585	yes	-0.4209	0.265597						393	CNS_Glioma_HighGrade
SKIV2L2	9	0.000120301	yes	-0.606683	0.197864						393	CNS_Glioma_HighGrade
GMNN	9	0.000143432	yes	-0.0443984	0.0880031						393	CNS_Glioma_HighGrade
DNA2	8	0.000151681	yes	-0.0693929	0.357643						393	CNS_Glioma_HighGrade
FERMT2	33	2.04798e-09	yes	0.158579	0.125274		3.28209e-11	down			536	Colorectal_Carcinoma
WWTR1	33	8.36779e-09	yes	0.0136683	0.113818		2.24064e-09	down			536	Colorectal_Carcinoma
CBX5	34	3.9107e-08	yes	-0.0731326	0.251027		1.17729e-06	up			536	Colorectal_Carcinoma
CDC42	34	5.94891e-08	yes	-0.0274324	0.305167		1.48843e-17	down	BRAF (enriched, 17% vs 5%), DIP2C (enriched, 10% vs 1%)	ASPM (enriched, 8% vs 1%), NCOR2 (enriched, 6% vs 0%), SETD1B (enriched, 10% vs 2%)	536	Colorectal_Carcinoma
WFIKKN1	33	8.77537e-08	yes	-0.0757334	0.17528		0.419452	up			536	Colorectal_Carcinoma
TP53	12	3.50915e-07	yes	0.33764	0.72641	ACC_LoF,ALL_LoF,AML_LoF,AN_LoF,ANGS_LoF,BC_LoF,BLCA_LoF,BLY_LoF,BRCA_LoF,CESC_LoF,CH_LoF,CLL_LoF,CM_LoF,COREAD_LoF,DLBCL_LoF,ESCA_LoF,EWS_LoF,GBM_LoF,HC_LoF,HGG_LoF,HNSC_LoF,LEIS_LoF,LGG_LoF,LUAD_LoF,LUSC_LoF,LY_LoF,MBL_LoF,MESO_LoF,MM_LoF,NHLY_LoF,NSCLC_LoF,NSPH_LoF,OS_LoF,OV_LoF,PAAD_LoF,PAIS_LoF,PIA_LoF,PRAD_LoF,RCCC_LoF,RCH_LoF,RPC_LoF,S_LoF,SBCC_LoF,SCLC_LoF,SSCC_LoF,ST_LoF,THCA_LoF,THYM_LoF…	1.84635e-10	up		TP53 (depleted, 2% vs 32%)	536	Colorectal_Carcinoma
C5AR1	31	4.85547e-07	yes	0.0640696	0.107167		0.902691	up	ABCA13 (enriched, 19% vs 8%), ABCA7 (enriched, 9% vs 1%), ADAR (enriched, 6% vs 1%), ADCY1 (enriched, 9% vs 2%), ARAP1 (enriched, 7% vs 1%), ARHGAP22 (enriched, 6% vs 1%), ARMC3 (enriched, 6% vs 1%), ASXL1 (enriched, 6% vs 0%), BRAF (enriched, 16% vs 6%), BSN (enriched, 14% vs 3%), CABIN1 (enriched, 7% vs 2%), CACNA1C (enriched, 10% vs 3%), CACNA2D1 (enriched, 7% vs 1%), CCDC168 (enriched, 16% vs…	AKAP9 (enriched, 6% vs 2%), ANK3 (enriched, 10% vs 2%), APC (depleted, 69% vs 81%), ARID1A (enriched, 12% vs 5%), BCOR (enriched, 6% vs 1%), BCORL1 (enriched, 5% vs 1%), BIRC6 (enriched, 8% vs 2%), BMPR2 (enriched, 8% vs 2%), CACNA1A (enriched, 6% vs 2%), COL6A5 (enriched, 7% vs 2%), DNAH12 (enriched, 6% vs 1%), ELMSAN1 (enriched, 6% vs 0%), FHOD3 (enriched, 5% vs 1%), HLA-B (enriched, 5% vs 1%),…	536	Colorectal_Carcinoma
BCKDK	31	9.56661e-07	yes	-0.0722404	0.233693		0.00332726	up			536	Colorectal_Carcinoma
SMURF2	34	1.11532e-06	yes	-0.162975	0.180216		1.43323e-07	up			536	Colorectal_Carcinoma
CHMP4C	31	1.2626e-06	yes	0.165857	0.186769		2.73499e-12	up			536	Colorectal_Carcinoma
ZNF24	33	1.26854e-06	yes	0.025784	0.194859		2.79096e-11	down	ABCA3 (enriched, 9% vs 1%), ABCB1 (enriched, 9% vs 1%), ABCC1 (enriched, 8% vs 2%), ACACB (enriched, 9% vs 3%), ADAMTS2 (enriched, 7% vs 2%), ADAMTS20 (enriched, 9% vs 2%), ADAMTS3 (enriched, 6% vs 2%), ADAMTS9 (enriched, 7% vs 2%), ADAMTSL3 (enriched, 9% vs 3%), ADCY2 (enriched, 8% vs 2%), ADCY5 (enriched, 9% vs 1%), ADCY8 (enriched, 8% vs 3%), ADGRG2 (enriched, 5% vs 1%), ADGRL3 (enriched, 11% …	ACVR2A (enriched, 9% vs 2%), ADGRV1 (enriched, 7% vs 1%), ANKRD12 (enriched, 5% vs 1%), APC (depleted, 67% vs 82%), ARID1A (enriched, 12% vs 5%), ASPM (enriched, 8% vs 2%), ATM (enriched, 10% vs 3%), BCOR (enriched, 6% vs 1%), BCORL1 (enriched, 5% vs 1%), BIRC6 (enriched, 7% vs 2%), BMPR2 (enriched, 9% vs 1%), CCDC168 (enriched, 9% vs 2%), CHD7 (enriched, 6% vs 1%), CHD9 (enriched, 6% vs 1%), CIC…	536	Colorectal_Carcinoma
FRMD3	32	1.34955e-06	yes	0.0336535	0.196747		1.98192e-25	down		XYLT2 (enriched, 7% vs 1%)	536	Colorectal_Carcinoma
HBP1	35	1.69111e-06	yes	0.0239068	0.173403		3.83076e-07	down	KRAS (depleted, 31% vs 49%), PLEC (depleted, 3% vs 13%)		536	Colorectal_Carcinoma
SNAP29	36	1.87454e-06	yes	0.0612809	0.117107		1.79771e-23	down			536	Colorectal_Carcinoma
LATS1	26	3.2167e-06	yes	0.0981906	0.279224	CESC_LoF,COREAD_LoF,OV_LoF,PAAD_LoF,SBCC_LoF	0.147722	up			536	Colorectal_Carcinoma
SDHAF2	35	3.82645e-06	yes	-0.0736857	0.229296		0.0325331	up			536	Colorectal_Carcinoma
TSNARE1	32	6.01178e-06	yes	0.0715993	0.0903262		1.43052e-18	up	ABCB1 (depleted, 1% vs 9%), ABCC1 (depleted, 1% vs 9%), ADGRF5 (depleted, 0% vs 6%), ADGRV1 (depleted, 6% vs 19%), AK9 (depleted, 1% vs 7%), ARHGAP33 (depleted, 1% vs 6%), ARID1B (depleted, 2% vs 8%), ATG2A (depleted, 2% vs 8%), BMPR2 (depleted, 1% vs 6%), BRWD3 (depleted, 3% vs 10%), CACNA1B (depleted, 3% vs 11%), CACNA1C (depleted, 3% vs 11%), CASP8AP2 (depleted, 1% vs 7%), CDH13 (depleted, 1% …	AKAP9 (depleted, 1% vs 7%), APC (enriched, 82% vs 67%), BIRC6 (depleted, 1% vs 8%), BMPR2 (depleted, 2% vs 8%), CHD9 (depleted, 1% vs 6%), CSMD1 (depleted, 1% vs 5%), DNAH3 (depleted, 1% vs 6%), EYS (depleted, 2% vs 7%), FHOD3 (depleted, 1% vs 5%), GOLGB1 (depleted, 1% vs 6%), ITPR2 (depleted, 1% vs 6%), MYCBP2 (depleted, 1% vs 6%), SACS (depleted, 1% vs 6%), SETD1B (depleted, 2% vs 11%), SYNE1 (…	536	Colorectal_Carcinoma
MTAP	32	6.62418e-06	yes	0.0381576	0.19609		9.44164e-22	up	PLXNB3 (enriched, 9% vs 0%)	SETD1B (enriched, 11% vs 2%)	536	Colorectal_Carcinoma
STK33	32	7.79061e-06	yes	-0.00171289	0.125822		7.55822e-08	down			536	Colorectal_Carcinoma
VDAC2	35	8.76946e-06	yes	0.158693	0.148753		2.29278e-10	down			536	Colorectal_Carcinoma
RAG2	32	9.12937e-06	yes	0.0120514	0.125789		0.0412228	up			536	Colorectal_Carcinoma
MICB	32	1.02261e-05	yes	0.0195757	0.205768		1.76882e-05	up	BRAF (enriched, 18% vs 5%), DCHS2 (enriched, 19% vs 7%), MUC5B (enriched, 17% vs 5%), NEB (enriched, 20% vs 7%), SNRNP200 (enriched, 7% vs 0%)	ACVR2A (enriched, 9% vs 2%), APC (depleted, 67% vs 82%), BCORL1 (enriched, 6% vs 0%), BMPR2 (enriched, 9% vs 1%), BRWD1 (enriched, 5% vs 1%), CACNA1A (enriched, 7% vs 1%), CIC (enriched, 6% vs 0%), KMT2D (enriched, 11% vs 2%), MBD6 (enriched, 8% vs 1%), NCOR2 (enriched, 6% vs 0%), RIMS1 (enriched, 6% vs 1%), SETD1B (enriched, 9% vs 3%), SPEN (enriched, 6% vs 1%), TTN (enriched, 22% vs 11%), XIRP2…	536	Colorectal_Carcinoma
MADD	29	1.03809e-05	yes	0.0786252	0.138395		0.080614	down			536	Colorectal_Carcinoma
ARL14	31	1.16789e-05	yes	0.0630001	0.129534		3.06884e-27	down			536	Colorectal_Carcinoma
MECR	30	1.21266e-05	yes	-0.0681987	0.168862		1.28082e-13	up			536	Colorectal_Carcinoma
CDKAL1	32	1.37265e-05	yes	-0.0954776	0.201431		8.55425e-17	up		NFASC (depleted, 0% vs 6%)	536	Colorectal_Carcinoma
OR5W2	34	1.64645e-05	yes	0.0478754	0.15486						536	Colorectal_Carcinoma
B3GNT7	37	1.65933e-05	yes	0.0930596	0.130411		1.17634e-24	down			536	Colorectal_Carcinoma
CP	25	1.71507e-05	yes	0.0758472	0.148669		3.9655e-26	down			536	Colorectal_Carcinoma
USPL1	30	1.77159e-05	yes	-0.149475	0.288588		9.45971e-21	up	A2ML1 (depleted, 4% vs 11%), ABCA1 (depleted, 3% vs 10%), ABCA10 (depleted, 2% vs 8%), ABCA12 (depleted, 2% vs 11%), ABCA2 (depleted, 3% vs 8%), ABCA3 (depleted, 2% vs 8%), ABCA4 (depleted, 3% vs 11%), ABCA5 (depleted, 0% vs 7%), ABCA7 (depleted, 2% vs 9%), ABCB1 (depleted, 1% vs 9%), ABCB5 (depleted, 2% vs 7%), ABCC1 (depleted, 2% vs 8%), ABCC2 (depleted, 1% vs 6%), ABL1 (depleted, 2% vs 6%), AC…	ABCA13 (depleted, 2% vs 8%), ACVR2A (depleted, 1% vs 10%), ADGRV1 (depleted, 1% vs 8%), ANK2 (depleted, 1% vs 6%), ANK3 (depleted, 3% vs 9%), ANKRD12 (depleted, 0% vs 6%), APC (enriched, 88% vs 62%), ARFGEF1 (depleted, 1% vs 7%), ARID1A (depleted, 4% vs 14%), ARID2 (depleted, 1% vs 6%), ATM (depleted, 2% vs 11%), AXIN2 (depleted, 1% vs 7%), BCL9L (depleted, 2% vs 7%), BIRC6 (depleted, 2% vs 8%), …	536	Colorectal_Carcinoma
DUSP14	34	1.92888e-05	yes	0.0400509	0.141245		3.00065e-28	up			536	Colorectal_Carcinoma
TXN	35	2.14105e-05	yes	0.0100113	0.185697		0.0188948	up			536	Colorectal_Carcinoma
NEUROD1	34	2.17617e-05	yes	0.132888	0.130483		4.2027e-27	down	BRAF (depleted, 5% vs 17%)	ABCA13 (depleted, 2% vs 8%), ASPM (depleted, 2% vs 8%), BIRC6 (depleted, 2% vs 8%), BRWD1 (depleted, 0% vs 6%), DNAH3 (depleted, 1% vs 6%), HMCN1 (depleted, 1% vs 5%), MDN1 (depleted, 1% vs 6%), NCOR2 (depleted, 0% vs 6%), RIMS1 (depleted, 1% vs 6%), RNF43 (depleted, 3% vs 9%), SPEG (depleted, 1% vs 5%), TNRC6B (depleted, 1% vs 6%), TRIP12 (depleted, 1% vs 6%), TTN (depleted, 12% vs 22%), XIRP2 (…	536	Colorectal_Carcinoma
DDX28	32	2.26152e-05	yes	-0.0531892	0.165463		1.89843e-18	up			536	Colorectal_Carcinoma
PDE11A	28	2.28877e-05	yes	-0.00276687	0.151402		0.00767782	down	ABCC8 (depleted, 0% vs 6%), CACNA1D (depleted, 1% vs 10%), DAAM2 (depleted, 2% vs 10%), DNAH3 (depleted, 4% vs 15%)		536	Colorectal_Carcinoma
PRDM7	31	2.33185e-05	yes	0.0357439	0.21025		0.0716468	up			536	Colorectal_Carcinoma
ACTA2	35	2.4598e-05	yes	-0.0865699	0.122269		1.62514e-10	down			536	Colorectal_Carcinoma
RAB40C	33	2.72855e-05	yes	-0.0357311	0.162781		0.08393	up			536	Colorectal_Carcinoma
SEMA3D	32	2.89008e-05	yes	0.0375201	0.153193		4.93274e-25	down			536	Colorectal_Carcinoma
UBE2R2	37	2.89894e-05	yes	0.0708432	0.125217		2.8263e-17	up			536	Colorectal_Carcinoma
AMT	31	2.97421e-05	yes	-0.040965	0.152947		2.18087e-11	down	A2ML1 (depleted, 4% vs 10%), ABCA10 (depleted, 2% vs 8%), ABCA12 (depleted, 4% vs 9%), ABCA2 (depleted, 3% vs 8%), ABCA4 (depleted, 4% vs 10%), ABCA5 (depleted, 0% vs 7%), ABCA6 (depleted, 2% vs 7%), ABCA7 (depleted, 2% vs 9%), ABCB11 (depleted, 1% vs 5%), ABCC1 (depleted, 2% vs 8%), ABCC8 (depleted, 1% vs 6%), ABCF3 (depleted, 1% vs 6%), ACACA (depleted, 3% vs 9%), ACACB (depleted, 3% vs 9%), AC…	ABCA12 (depleted, 2% vs 7%), ABCA13 (depleted, 3% vs 7%), ACVR2A (depleted, 3% vs 8%), ADGRV1 (depleted, 1% vs 7%), ANK3 (depleted, 2% vs 10%), ANKRD12 (depleted, 1% vs 5%), APC (enriched, 80% vs 69%), ARID1A (depleted, 6% vs 12%), ARID2 (depleted, 0% vs 6%), ASPM (depleted, 1% vs 8%), ATM (depleted, 3% vs 10%), AXIN2 (depleted, 2% vs 6%), BAZ1A (depleted, 1% vs 5%), BCL9L (depleted, 2% vs 7%), B…	536	Colorectal_Carcinoma
GLDN	31	3.14131e-05	yes	0.0578161	0.108419		8.02539e-13	down			536	Colorectal_Carcinoma
ERMAP	31	3.33511e-05	yes	-0.0790969	0.137128		1.79562e-08	down			536	Colorectal_Carcinoma
MSH6	28	3.391e-05	yes	0.0358761	0.0860018		6.71674e-20	up			536	Colorectal_Carcinoma
HLX	36	3.3996e-05	yes	-0.0735831	0.210817		3.21376e-07	down			536	Colorectal_Carcinoma
ANKLE2	30	3.59291e-05	yes	0.0842116	0.167479		4.56197e-25	up			536	Colorectal_Carcinoma
MARCO	30	3.86387e-05	yes	-0.00685205	0.173989		4.02002e-05	down	ABCA7 (enriched, 10% vs 0%), ADAMTSL1 (enriched, 9% vs 2%), ADCY1 (enriched, 10% vs 1%), ADGRL1 (enriched, 8% vs 1%), AGRN (enriched, 6% vs 1%), AHDC1 (enriched, 6% vs 1%), ALS2 (enriched, 7% vs 1%), ANK3 (enriched, 12% vs 4%), BAHCC1 (enriched, 7% vs 1%), BRAF (enriched, 17% vs 6%), BRD4 (enriched, 7% vs 1%), BSN (enriched, 14% vs 3%), CACNA1C (enriched, 11% vs 3%), CACNA2D1 (enriched, 7% vs 1%)…	ANK3 (enriched, 10% vs 2%), APC (depleted, 67% vs 82%), ARID2 (enriched, 6% vs 1%), BCL9L (enriched, 7% vs 2%), BMPR2 (enriched, 8% vs 2%), CACNA1A (enriched, 6% vs 2%), CCDC168 (enriched, 9% vs 2%), CEP290 (enriched, 6% vs 2%), DNAH11 (enriched, 9% vs 3%), DNAH7 (enriched, 6% vs 2%), ELMSAN1 (enriched, 6% vs 0%), HLA-B (enriched, 6% vs 1%), ITPR2 (enriched, 6% vs 2%), KANSL1 (enriched, 6% vs 1%)…	536	Colorectal_Carcinoma
TRIM13	32	4.97699e-05	yes	0.0201901	0.155627		0.219018	up		APC (enriched, 82% vs 67%), ARFGEF1 (depleted, 2% vs 7%), BRWD1 (depleted, 1% vs 5%), COL6A5 (depleted, 2% vs 7%), CUBN (depleted, 1% vs 6%), DMD (depleted, 1% vs 7%), DNAH8 (depleted, 2% vs 8%), KMT2D (depleted, 3% vs 9%), LARP4B (depleted, 1% vs 8%), MAP3K4 (depleted, 1% vs 5%), PCLO (depleted, 3% vs 9%), RNF43 (depleted, 2% vs 9%), SYNE2 (depleted, 2% vs 8%), TTN (depleted, 11% vs 23%), ZFHX4 …	536	Colorectal_Carcinoma
ETV5	29	5.16959e-05	yes	0.107197	0.0996222	AML_Act,BRCA_Act	9.05988e-12	up	ABCA2 (enriched, 9% vs 2%), ABCA3 (enriched, 9% vs 2%), ABCA7 (enriched, 10% vs 1%), ACVR1B (enriched, 6% vs 1%), ADAMTS7 (enriched, 6% vs 1%), ADAMTS9 (enriched, 7% vs 2%), ADCY5 (enriched, 9% vs 1%), ADCY9 (enriched, 8% vs 1%), ADGRB2 (enriched, 7% vs 2%), ADGRL1 (enriched, 7% vs 2%), ADGRV1 (enriched, 16% vs 8%), AFF3 (enriched, 7% vs 2%), AGRN (enriched, 6% vs 1%), AHNAK (enriched, 15% vs 5%)…	ACVR2A (enriched, 9% vs 2%), ADGRV1 (enriched, 6% vs 2%), AMER1 (enriched, 15% vs 5%), ANK3 (enriched, 11% vs 2%), ANKRD12 (enriched, 5% vs 1%), APC (depleted, 66% vs 84%), ARID1A (enriched, 13% vs 5%), BCOR (enriched, 6% vs 1%), BCORL1 (enriched, 6% vs 0%), BMPR2 (enriched, 9% vs 0%), BRCA2 (enriched, 7% vs 2%), CACNA1A (enriched, 7% vs 1%), CCDC168 (enriched, 9% vs 2%), CHD7 (enriched, 5% vs 1%…	536	Colorectal_Carcinoma
RPTOR	29	5.67443e-05	yes	-0.0480141	0.162874		0.0401278	up			536	Colorectal_Carcinoma
SPEN	23	5.95333e-05	yes	-0.00943723	0.172993	BRCA_ambiguous,CESC_ambiguous,CLL_ambiguous,DLBCL_ambiguous,NSPH_ambiguous,PAAD_ambiguous,PRAD_ambiguous,RCCC_ambiguous,SG_ambiguous	0.73602	up			536	Colorectal_Carcinoma
MDS2	36	5.97747e-05	yes	0.0442376	0.131666		1.44741e-06	up	ARHGAP28 (depleted, 0% vs 6%), ASH1L (depleted, 4% vs 12%), C2orf16 (depleted, 1% vs 7%), CELSR2 (depleted, 2% vs 10%), DNAH2 (depleted, 5% vs 15%), DOPEY1 (depleted, 2% vs 10%), FER1L5 (depleted, 1% vs 8%), JARID2 (depleted, 0% vs 6%), LCT (depleted, 2% vs 9%), LRP1 (depleted, 4% vs 14%), MBD5 (depleted, 1% vs 7%), MYH14 (depleted, 2% vs 10%), MYH7 (depleted, 2% vs 10%), MYO15A (depleted, 2% vs …	APC (enriched, 80% vs 69%), ASPM (depleted, 2% vs 8%), ELMSAN1 (depleted, 1% vs 6%), KMT2D (depleted, 3% vs 10%), LARP4B (depleted, 1% vs 8%), NCOR2 (depleted, 1% vs 5%), NLRC5 (depleted, 0% vs 6%), RIF1 (depleted, 1% vs 5%), RIMS1 (depleted, 1% vs 6%), RNF43 (depleted, 2% vs 10%), SETD1B (depleted, 3% vs 9%), SPEN (depleted, 1% vs 6%), SVIL (depleted, 1% vs 5%), SYNE2 (depleted, 2% vs 8%), TTN (…	536	Colorectal_Carcinoma
MXD1	37	6.4322e-05	yes	-0.0322549	0.11426		1.48691e-23	down			536	Colorectal_Carcinoma
PRKCD	32	6.58992e-05	yes	-0.213754	0.202619	DLBCL_LoF,NHLY_LoF	9.69172e-14	down	A2ML1 (depleted, 4% vs 11%), ABCA4 (depleted, 3% vs 11%), ABCC1 (depleted, 2% vs 8%), ADAR (depleted, 1% vs 6%), ADCY5 (depleted, 2% vs 8%), ADCY8 (depleted, 2% vs 9%), ADGRV1 (depleted, 8% vs 17%), AGRN (depleted, 1% vs 6%), AHNAK (depleted, 6% vs 14%), AKAP12 (depleted, 3% vs 9%), AMOT (depleted, 1% vs 5%), ANK3 (depleted, 5% vs 12%), ANKRD35 (depleted, 1% vs 6%), APOB (depleted, 5% vs 12%), AR…	ASPM (depleted, 1% vs 8%), CEP290 (depleted, 1% vs 6%), CIC (depleted, 1% vs 6%), CMYA5 (depleted, 1% vs 6%), COL6A5 (depleted, 2% vs 7%), CSMD3 (depleted, 2% vs 9%), DST (depleted, 2% vs 7%), ITPR2 (depleted, 1% vs 7%), LARP4B (depleted, 1% vs 8%), MECOM (depleted, 1% vs 6%), PKHD1L1 (depleted, 0% vs 6%), SACS (depleted, 0% vs 7%), SYNE1 (depleted, 3% vs 10%), USP9X (depleted, 1% vs 6%)	536	Colorectal_Carcinoma
LGALS1	30	6.73618e-05	yes	0.0277127	0.228614		0.866139	down			536	Colorectal_Carcinoma
BTN1A1	32	7.3645e-05	yes	-0.0349017	0.115764		0.00163657	up			536	Colorectal_Carcinoma
CDK19	30	7.38592e-05	yes	-0.0494736	0.147228		0.000515508	down			536	Colorectal_Carcinoma
MIB1	32	8.00565e-05	yes	0.0264443	0.1441		0.137287	up	ABCA3 (enriched, 9% vs 2%), ABCB1 (enriched, 8% vs 2%), ADAMTS20 (enriched, 9% vs 2%), ADCY5 (enriched, 8% vs 2%), ALS2 (enriched, 7% vs 1%), ANKRD17 (enriched, 6% vs 1%), APOB (enriched, 12% vs 5%), ARFGEF1 (enriched, 8% vs 0%), ARFGEF2 (enriched, 9% vs 1%), ARHGAP33 (enriched, 6% vs 0%), ARHGEF17 (enriched, 7% vs 1%), ARID1B (enriched, 8% vs 2%), BRAF (enriched, 17% vs 5%), C5orf42 (enriched, 1…	APC (depleted, 68% vs 81%), SETD1B (enriched, 11% vs 1%)	536	Colorectal_Carcinoma
TMEM130	27	9.39982e-05	yes	0.0405863	0.103183		2.18659e-22	down			536	Colorectal_Carcinoma
OR6F1	33	9.43437e-05	yes	0.0808479	0.137407		1.82455e-11	down			536	Colorectal_Carcinoma
AIFM2	31	9.44509e-05	yes	0.00251324	0.117146		0.98961	up			536	Colorectal_Carcinoma
L3MBTL4	31	9.60707e-05	yes	-0.00319899	0.187817		0.0155229	up		APC (enriched, 83% vs 66%)	536	Colorectal_Carcinoma
TERT	33	9.64354e-05	yes	0.0377277	0.156979		1.03331e-12	up			536	Colorectal_Carcinoma
HDAC11	36	0.000101189	yes	-0.143472	0.224105		0.994228	up	ABCA10 (depleted, 2% vs 8%), ABCA4 (depleted, 3% vs 11%), ABCA5 (depleted, 1% vs 6%), ABCA8 (depleted, 2% vs 8%), ABCB1 (depleted, 2% vs 8%), ABCB11 (depleted, 1% vs 6%), ABCB4 (depleted, 1% vs 5%), ABCC8 (depleted, 1% vs 5%), ABCC9 (depleted, 1% vs 6%), ACACA (depleted, 3% vs 9%), ACE (depleted, 1% vs 6%), ACVR1B (depleted, 2% vs 6%), ADAM7 (depleted, 1% vs 5%), ADAMTS1 (depleted, 2% vs 6%), ADA…	ABCA12 (depleted, 2% vs 6%), ACVR2A (depleted, 2% vs 9%), AMER1 (depleted, 6% vs 13%), ANKRD12 (depleted, 1% vs 5%), APC (enriched, 80% vs 69%), ARFGEF1 (depleted, 2% vs 6%), ATM (depleted, 4% vs 9%), BCORL1 (depleted, 1% vs 5%), BIRC6 (depleted, 1% vs 8%), BRCA2 (depleted, 1% vs 8%), CCDC168 (depleted, 3% vs 8%), CEP290 (depleted, 1% vs 6%), CHD7 (depleted, 1% vs 5%), CMYA5 (depleted, 1% vs 5%),…	536	Colorectal_Carcinoma
ATP2B4	27	0.000101336	yes	-0.0624681	0.0927678		5.38337e-15	down			536	Colorectal_Carcinoma
RDH16	35	0.000103657	yes	0.0132983	0.160059		1.18493e-20	up		SYNE2 (enriched, 9% vs 2%), TTN (enriched, 23% vs 11%)	536	Colorectal_Carcinoma
KCNF1	31	0.000108174	yes	-0.0668745	0.214963		4.30337e-12	down			536	Colorectal_Carcinoma
CNGA1	33	0.000109941	yes	-0.0479854	0.182912		2.70733e-15	down	ABCA7 (depleted, 2% vs 9%), ABCC1 (depleted, 1% vs 9%), ACACA (depleted, 3% vs 10%), ADAMTS17 (depleted, 1% vs 8%), ANKRD36 (depleted, 1% vs 6%), ARAP3 (depleted, 1% vs 6%), ARHGEF17 (depleted, 1% vs 7%), ARHGEF18 (depleted, 1% vs 6%), ARID1B (depleted, 1% vs 9%), ATRNL1 (depleted, 1% vs 6%), BRAF (depleted, 6% vs 16%), CACNA1D (depleted, 2% vs 9%), CACNA1F (depleted, 2% vs 8%), CCDC37 (depleted,…	ANK3 (depleted, 2% vs 10%), ANKRD12 (depleted, 0% vs 6%), ARID1A (depleted, 6% vs 12%), BMPR2 (depleted, 1% vs 9%), CACNA1A (depleted, 1% vs 7%), CHD7 (depleted, 1% vs 5%), CHD9 (depleted, 1% vs 6%), CIC (depleted, 1% vs 5%), COL6A5 (depleted, 2% vs 7%), CSMD3 (depleted, 2% vs 8%), DNAH11 (depleted, 3% vs 8%), DNAH12 (depleted, 1% vs 6%), DNAH3 (depleted, 1% vs 6%), DNAH8 (depleted, 2% vs 8%), DS…	536	Colorectal_Carcinoma
SBK1	31	0.000111252	yes	-0.0719296	0.446521		7.45459e-07	up		SOX9 (depleted, 5% vs 17%)	536	Colorectal_Carcinoma
SREK1IP1	34	0.000112744	yes	-0.437559	0.47235		0.0452296	up			536	Colorectal_Carcinoma
LRG1	34	0.000113391	yes	0.044262	0.111899		0.0841895	down			536	Colorectal_Carcinoma
EXOC2	30	0.00011771	yes	-0.0426463	0.090982		7.42141e-09	up			536	Colorectal_Carcinoma
CLOCK	33	0.000124313	yes	-0.00154307	0.115943		0.132754	up			536	Colorectal_Carcinoma
GBX2	35	0.000125897	yes	0.0715985	0.167869		7.75974e-22	up	BRAF (depleted, 5% vs 18%), TP53 (enriched, 54% vs 33%)	APC (enriched, 84% vs 66%), BMPR2 (depleted, 1% vs 9%), CIC (depleted, 1% vs 6%), KMT2D (depleted, 3% vs 10%), LARP4B (depleted, 2% vs 8%), NCOR2 (depleted, 0% vs 6%), RNF43 (depleted, 2% vs 10%), SETD1B (depleted, 2% vs 10%), TOP2B (depleted, 0% vs 6%), ZFHX3 (depleted, 0% vs 6%)	536	Colorectal_Carcinoma
TTC28	23	0.000136482	yes	0.0968861	0.150456		7.99371e-19	down			536	Colorectal_Carcinoma
GPIHBP1	33	0.000138021	yes	-0.130924	0.279968		6.77013e-22	down			536	Colorectal_Carcinoma
GJD3	33	0.000142786	yes	-0.10083	0.193524		0.810419	up			536	Colorectal_Carcinoma
TEF	34	0.000144919	yes	-0.0198729	0.143109		4.05564e-29	down			536	Colorectal_Carcinoma
RALGAPA1	26	0.000147424	yes	0.0222299	0.221446		2.15052e-17	down			536	Colorectal_Carcinoma
TLK2	32	0.00015468	yes	-0.0149429	0.143198		0.00195905	down			536	Colorectal_Carcinoma
LOC728554	8	2.44476e-07	yes	0.0102945	0.222892						530	Endometrium_Carcinoma
ACTL6A	10	9.66335e-06	yes	-0.378926	0.313145		1.53078e-07	up	TP53 (enriched, 36% vs 18%)	PTEN (depleted, 33% vs 54%)	530	Endometrium_Carcinoma
F2RL3	10	1.16105e-05	yes	0.0489008	0.106364		5.22706e-05	up			530	Endometrium_Carcinoma
RAPGEF1	8	9.11673e-05	yes	-0.00220755	0.24122		4.44386e-08	down	A2ML1 (enriched, 13% vs 4%), A4GNT (enriched, 6% vs 1%), AAAS (enriched, 6% vs 0%), AADAC (enriched, 6% vs 1%), AAK1 (enriched, 7% vs 2%), AASS (enriched, 10% vs 3%), ABCA1 (enriched, 12% vs 5%), ABCA12 (enriched, 18% vs 9%), ABCA13 (enriched, 21% vs 12%), ABCA2 (enriched, 9% vs 3%), ABCA7 (enriched, 13% vs 4%), ABCA8 (enriched, 12% vs 5%), ABCA9 (enriched, 12% vs 5%), ABCB4 (enriched, 11% vs 5%)…	ATAD5 (enriched, 8% vs 1%), CEP192 (enriched, 8% vs 0%), DNAH9 (enriched, 8% vs 1%), EML6 (enriched, 8% vs 1%), KIF20B (enriched, 7% vs 0%), LAMA2 (enriched, 10% vs 2%), PCLO (enriched, 17% vs 7%), SPTA1 (enriched, 7% vs 1%), ZBTB20 (enriched, 8% vs 1%)	530	Endometrium_Carcinoma
MED30	8	0.00010145	yes	-0.368073	0.291718		9.23214e-06	down	TP53 (enriched, 36% vs 18%)	PTEN (depleted, 32% vs 55%)	530	Endometrium_Carcinoma
CHAF1B	11	0.00010304	yes	-0.302005	0.232355		1.15557e-14	up	A1CF (enriched, 5% vs 1%), A2M (enriched, 13% vs 3%), A2ML1 (enriched, 13% vs 5%), A4GNT (enriched, 5% vs 1%), AACS (enriched, 6% vs 1%), AADAC (enriched, 5% vs 1%), AADACL2 (enriched, 6% vs 1%), AARS (enriched, 7% vs 2%), AARS2 (enriched, 8% vs 2%), AASDH (enriched, 8% vs 2%), AASS (enriched, 12% vs 1%), ABCA1 (enriched, 12% vs 5%), ABCA10 (enriched, 13% vs 4%), ABCA12 (enriched, 19% vs 8%), ABC…	ABCA13 (enriched, 9% vs 3%), AKAP7 (enriched, 7% vs 1%), ANKRD26 (enriched, 9% vs 2%), ANKRD30B (enriched, 10% vs 2%), APC (enriched, 11% vs 3%), ARAP2 (enriched, 6% vs 1%), ASPM (enriched, 11% vs 3%), ATG2B (enriched, 6% vs 1%), ATP8B1 (enriched, 6% vs 1%), ATXN2L (enriched, 5% vs 1%), BRWD3 (enriched, 10% vs 3%), C5orf42 (enriched, 10% vs 3%), CCDC168 (enriched, 18% vs 7%), CCDC7 (enriched, 8% …	530	Endometrium_Carcinoma
TP53	5	3.00839e-07	yes	0.418983	0.595112	ACC_LoF,ALL_LoF,AML_LoF,AN_LoF,ANGS_LoF,BC_LoF,BLCA_LoF,BLY_LoF,BRCA_LoF,CESC_LoF,CH_LoF,CLL_LoF,CM_LoF,COREAD_LoF,DLBCL_LoF,ESCA_LoF,EWS_LoF,GBM_LoF,HC_LoF,HGG_LoF,HNSC_LoF,LEIS_LoF,LGG_LoF,LUAD_LoF,LUSC_LoF,LY_LoF,MBL_LoF,MESO_LoF,MM_LoF,NHLY_LoF,NSCLC_LoF,NSPH_LoF,OS_LoF,OV_LoF,PAAD_LoF,PAIS_LoF,PIA_LoF,PRAD_LoF,RCCC_LoF,RCH_LoF,RPC_LoF,S_LoF,SBCC_LoF,SCLC_LoF,SSCC_LoF,ST_LoF,THCA_LoF,THYM_LoF…	1.22909e-06	up	ABCA4 (enriched, 8% vs 1%), ABCB4 (enriched, 9% vs 1%), ADAMTS10 (enriched, 9% vs 1%), ADAMTS18 (enriched, 10% vs 2%), AGO1 (enriched, 6% vs 0%), AHNAK2 (enriched, 21% vs 9%), ANK3 (enriched, 18% vs 3%), ANKRD11 (enriched, 12% vs 2%), ARFGEF3 (enriched, 9% vs 1%), ARID1A (enriched, 8% vs 1%), CACNA1B (enriched, 12% vs 1%), CACNA1D (enriched, 10% vs 2%), CACNA1E (enriched, 15% vs 4%), CACTIN (enri…	ABCA12 (enriched, 8% vs 1%), ACVR2A (enriched, 15% vs 2%), ANK3 (enriched, 8% vs 1%), ARID1A (enriched, 32% vs 12%), ARID1B (enriched, 5% vs 1%), ASPM (enriched, 7% vs 2%), B3GNT5 (enriched, 6% vs 1%), BCOR (enriched, 9% vs 2%), BMPR2 (enriched, 8% vs 1%), BRWD1 (enriched, 8% vs 1%), CAMSAP2 (enriched, 6% vs 1%), CCDC73 (enriched, 6% vs 0%), CELSR1 (enriched, 7% vs 0%), CENPC (enriched, 6% vs 1%)…	437	Gastric_Carcinoma
MARK1	14	0.000101245	yes	0.0067785	0.15459		0.139228	down	ABCB4 (depleted, 1% vs 9%), ADD2 (depleted, 0% vs 7%), AGO1 (depleted, 0% vs 6%), AHNAK2 (depleted, 7% vs 22%), ANK2 (depleted, 3% vs 13%), ARHGEF10 (depleted, 0% vs 7%), ASAP3 (depleted, 0% vs 6%), ATM (depleted, 2% vs 10%), ATP7B (depleted, 0% vs 7%), BSN (depleted, 3% vs 14%), C11orf63 (depleted, 0% vs 6%), CACNA1D (depleted, 2% vs 10%), CCDC108 (depleted, 0% vs 6%), CEP126 (depleted, 0% vs 6%…	ACVR2A (depleted, 2% vs 15%), ANK3 (depleted, 1% vs 8%), ARHGAP5 (depleted, 2% vs 8%), ARID1A (depleted, 12% vs 33%), ARID2 (depleted, 1% vs 8%), BCOR (depleted, 1% vs 10%), BMPR2 (depleted, 1% vs 8%), CAMSAP2 (depleted, 1% vs 6%), CCDC73 (depleted, 1% vs 5%), CNTLN (depleted, 1% vs 8%), CTCF (depleted, 1% vs 7%), DMXL1 (depleted, 1% vs 5%), DNAH8 (depleted, 1% vs 5%), DOCK3 (depleted, 2% vs 10%)…	437	Gastric_Carcinoma
GLI3	7	0.00014514	yes	0.0647138	0.107136		0.00875357	down			437	Gastric_Carcinoma
PLK1	12	2.17759e-12	yes	-0.50033	0.34613		1.8704e-32	up		BAP1 (enriched, 12% vs 3%), PBRM1 (depleted, 30% vs 45%)	336	Kidney_Carcinoma
HSPE1-MOB4	13	2.08699e-11	yes	0.173445	0.293513		0.00245977	down			336	Kidney_Carcinoma
RACGAP1	14	1.17768e-10	yes	-0.27852	0.205621		1.25406e-17	up			336	Kidney_Carcinoma
ATP6V1G2-DDX39B	10	1.83254e-10	yes	-0.325983	0.248248		0.0176344	up			336	Kidney_Carcinoma
DDX39B	10	1.83254e-10	yes	0.182017	0.210193		1.82177e-19	up			336	Kidney_Carcinoma
ARNT2	14	2.90821e-10	yes	0.101878	0.147472		2.82418e-34	down		PBRM1 (enriched, 47% vs 28%)	336	Kidney_Carcinoma
KIF23	13	2.41979e-09	yes	-0.37685	0.205906		6.60521e-07	up		BAP1 (enriched, 12% vs 3%)	336	Kidney_Carcinoma
PSMD14	12	5.15784e-09	yes	-0.34904	0.107358		0.399388	up			336	Kidney_Carcinoma
CES3	14	9.15772e-09	yes	-0.402928	0.280914		3.04498e-12	up		BAP1 (depleted, 1% vs 13%), VHL (enriched, 40% vs 25%)	336	Kidney_Carcinoma
POLD1	13	1.12369e-08	yes	-0.432661	0.142872	BRCA_Act	1.68729e-22	up			336	Kidney_Carcinoma
SQRDL	14	1.56378e-08	yes								336	Kidney_Carcinoma
SUPV3L1	14	1.77293e-08	yes	-0.123623	0.191841		1.04156e-06	down			336	Kidney_Carcinoma
LONP1	13	3.63481e-08	yes	-0.383213	0.348493		0.00154852	up			336	Kidney_Carcinoma
CIT	11	3.75479e-08	yes	-0.0599572	0.12712		0.0392315	up			336	Kidney_Carcinoma
TP53	8	5.28163e-08	yes	0.880768	0.640635	ACC_LoF,ALL_LoF,AML_LoF,AN_LoF,ANGS_LoF,BC_LoF,BLCA_LoF,BLY_LoF,BRCA_LoF,CESC_LoF,CH_LoF,CLL_LoF,CM_LoF,COREAD_LoF,DLBCL_LoF,ESCA_LoF,EWS_LoF,GBM_LoF,HC_LoF,HGG_LoF,HNSC_LoF,LEIS_LoF,LGG_LoF,LUAD_LoF,LUSC_LoF,LY_LoF,MBL_LoF,MESO_LoF,MM_LoF,NHLY_LoF,NSCLC_LoF,NSPH_LoF,OS_LoF,OV_LoF,PAAD_LoF,PAIS_LoF,PIA_LoF,PRAD_LoF,RCCC_LoF,RCH_LoF,RPC_LoF,S_LoF,SBCC_LoF,SCLC_LoF,SSCC_LoF,ST_LoF,THCA_LoF,THYM_LoF…	4.47781e-16	up			336	Kidney_Carcinoma
SLA2	14	6.49078e-08	yes	0.0471373	0.235122		1.43758e-34	up			336	Kidney_Carcinoma
CHAF1B	12	7.16692e-08	yes	-0.428741	0.363984		0.788083	up		PBRM1 (depleted, 29% vs 46%)	336	Kidney_Carcinoma
DHX38	14	8.28315e-08	yes	-0.594634	0.229129		2.75161e-13	up			336	Kidney_Carcinoma
DNA2	14	8.61107e-08	yes	-0.0842324	0.152748		3.12205e-21	up			336	Kidney_Carcinoma
NUP43	13	1.33156e-07	yes	-0.0906941	0.249144		0.970748	up			336	Kidney_Carcinoma
NR6A1	13	2.40631e-07	yes	0.0123305	0.2142		7.24646e-14	down		BAP1 (depleted, 3% vs 12%)	336	Kidney_Carcinoma
BIRC5	12	2.41015e-07	yes	-0.337291	0.304718		9.56687e-34	up		BAP1 (enriched, 12% vs 3%)	336	Kidney_Carcinoma
PNPT1	12	2.42782e-07	yes	-0.349064	0.173532		1.3148e-11	down			336	Kidney_Carcinoma
WIF1	12	3.1346e-07	yes	0.0307606	0.165235		8.51482e-24	down	VHL (enriched, 25% vs 10%)	SETD2 (enriched, 16% vs 3%)	336	Kidney_Carcinoma
PPP3CA	13	4.41122e-07	yes	0.0160747	0.300572	ST_LoF	0.0332215	up			336	Kidney_Carcinoma
SART3	14	5.10593e-07	yes	-0.58713	0.131363		3.14065e-05	up			336	Kidney_Carcinoma
ADRA2C	13	5.14813e-07	yes	0.17202	0.363736		2.2174e-24	down			336	Kidney_Carcinoma
PLRG1	13	7.76469e-07	yes	-0.613937	0.29329		4.58867e-13	down			336	Kidney_Carcinoma
DDX39A	11	8.45066e-07	yes	-0.151788	0.204228		3.47163e-31	up		BAP1 (enriched, 12% vs 3%), SETD2 (enriched, 15% vs 4%)	336	Kidney_Carcinoma
MED4	14	1.06263e-06	yes	-0.275459	0.279562		0.967341	down		PBRM1 (enriched, 48% vs 28%)	336	Kidney_Carcinoma
BUD31	12	1.14563e-06	yes	-0.360102	0.229066		3.08589e-06	up		PBRM1 (enriched, 45% vs 31%), SETD2 (enriched, 15% vs 4%)	336	Kidney_Carcinoma
XRCC5	12	1.20045e-06	yes	-0.498069	0.194076		3.6544e-06	down			336	Kidney_Carcinoma
SMAP1	11	1.2125e-06	yes	0.0241305	0.179127		0.643738	up			336	Kidney_Carcinoma
MED25	12	1.34461e-06	yes	-0.291601	0.163625		0.431596	up			336	Kidney_Carcinoma
ACO2	13	1.50138e-06	yes	-0.0568646	0.166338		6.98559e-16	down			336	Kidney_Carcinoma
ATP5B	13	1.5506e-06	yes	-0.136914	0.184411						336	Kidney_Carcinoma
PDGFA	11	1.55247e-06	yes	0.00742901	0.239869		2.55788e-16	up			336	Kidney_Carcinoma
OGDH	10	1.56345e-06	yes	-0.0255425	0.149333		5.41053e-21	down			336	Kidney_Carcinoma
VLDLR	13	1.87284e-06	yes	0.00730994	0.0852644		4.38164e-09	up			336	Kidney_Carcinoma
TOP2A	13	2.26677e-06	yes	-0.467787	0.349059	ST_Act	2.37288e-32	up			336	Kidney_Carcinoma
NUP54	11	2.69045e-06	yes	0.076524	0.229792		1.70228e-08	up			336	Kidney_Carcinoma
FKBP10	14	2.80022e-06	yes	0.132094	0.145055		9.53755e-33	up		PBRM1 (enriched, 45% vs 31%), SETD2 (enriched, 14% vs 5%)	336	Kidney_Carcinoma
DNM2	10	2.93603e-06	yes	-0.0523323	0.12392		0.00267257	up		PBRM1 (enriched, 45% vs 30%)	336	Kidney_Carcinoma
CDC37	12	3.05569e-06	yes	-0.210651	0.222183		9.47604e-22	up			336	Kidney_Carcinoma
WDR70	11	3.12321e-06	yes	-0.533454	0.114219		9.97438e-13	up			336	Kidney_Carcinoma
KCNJ5	12	3.20294e-06	yes	0.112967	0.172048		0.00109693	down			336	Kidney_Carcinoma
PPIL4	14	3.20923e-06	yes	-0.0862427	0.122525		6.09947e-11	down		BAP1 (depleted, 3% vs 12%)	336	Kidney_Carcinoma
SMNDC1	13	3.68539e-06	yes	-0.442891	0.265409		0.254436	up			336	Kidney_Carcinoma
PLK2	13	4.48715e-06	yes	0.114111	0.0968965		2.56541e-35	up			336	Kidney_Carcinoma
TFG	14	4.66379e-06	yes	0.0825453	0.077262	HC_LoF	0.0196833	up			336	Kidney_Carcinoma
ACTG1	13	4.66595e-06	yes	-0.79204	0.185834		0.202838	down			336	Kidney_Carcinoma
UBL5	11	5.19433e-06	yes	-0.770658	0.378305		9.48019e-07	down			336	Kidney_Carcinoma
WDR31	13	5.29588e-06	yes	0.183417	0.182633		2.52488e-23	down			336	Kidney_Carcinoma
AP2S1	12	6.13525e-06	yes	-0.0200103	0.178799		1.47194e-17	up		SETD2 (enriched, 14% vs 5%), VHL (depleted, 25% vs 39%)	336	Kidney_Carcinoma
RAB3GAP1	11	6.23803e-06	yes	0.140339	0.369244		0.0481203	down			336	Kidney_Carcinoma
ATP5A1	12	6.47529e-06	yes	-0.244434	0.135541						336	Kidney_Carcinoma
CENPW	12	6.69769e-06	yes	-0.338669	0.353394		1.72318e-13	up		PBRM1 (depleted, 30% vs 45%)	336	Kidney_Carcinoma
LOC728554	9	7.00847e-06	yes	0.0818825	0.293778						336	Kidney_Carcinoma
NFKBIA	14	7.2636e-06	yes	0.0117948	0.174065	DLBCL_LoF,MM_LoF	3.4365e-16	up		PBRM1 (enriched, 48% vs 27%), SETD2 (enriched, 14% vs 5%)	336	Kidney_Carcinoma
CALM3	14	7.33879e-06	yes	0.0594259	0.174055		1.71152e-21	up			336	Kidney_Carcinoma
MRGPRX3	14	7.51403e-06	yes	-0.0236086	0.160834		0.0101864	up			336	Kidney_Carcinoma
BCAM	12	7.78456e-06	yes	0.195316	0.241476		5.61093e-37	down			336	Kidney_Carcinoma
GRK7	14	7.84079e-06	yes	-0.00369801	0.0609341		8.84777e-12	up			336	Kidney_Carcinoma
RTP2	13	8.00482e-06	yes	0.0582577	0.37922		6.2342e-28	up			336	Kidney_Carcinoma
CDK7	13	8.42143e-06	yes	0.105833	0.186055		7.84464e-21	up			336	Kidney_Carcinoma
BIRC7	13	8.6901e-06	yes	-0.0105743	0.182874		3.73649e-32	up			336	Kidney_Carcinoma
WIPI2	12	9.52926e-06	yes	0.145859	0.208789		1.34935e-08	down		PBRM1 (depleted, 30% vs 45%), VHL (depleted, 26% vs 39%)	336	Kidney_Carcinoma
DMAP1	13	9.7001e-06	yes	-0.281963	0.179907		7.44269e-12	up			336	Kidney_Carcinoma
RFC2	10	1.15658e-05	yes	-0.139236	0.188181		1.59031e-37	up		PBRM1 (enriched, 46% vs 29%), SETD2 (enriched, 15% vs 4%)	336	Kidney_Carcinoma
MACF1	13	1.18786e-05	yes	-0.0871082	0.104846		9.58429e-10	down			336	Kidney_Carcinoma
PSMC4	14	1.35624e-05	yes	-0.76569	0.429203		0.000509163	down			336	Kidney_Carcinoma
MC5R	12	1.3943e-05	yes	0.0274958	0.18291		0.0853198	up			336	Kidney_Carcinoma
KDM1A	13	1.4529e-05	yes	0.0377917	0.172267		1.94411e-19	down			336	Kidney_Carcinoma
LYNX1	11	1.61856e-05	yes	-0.0367937	0.0941322		2.57866e-26	down		KDM5C (enriched, 8% vs 2%), PBRM1 (depleted, 27% vs 48%), VHL (depleted, 24% vs 40%)	336	Kidney_Carcinoma
LDHAL6A	14	1.66133e-05	yes	0.0263202	0.0930733		1.92038e-10	down			336	Kidney_Carcinoma
WDR24	11	1.71785e-05	yes	0.028315	0.122399		1.48478e-15	up			336	Kidney_Carcinoma
PPP4C	14	1.77002e-05	yes	-0.0963178	0.0684966		2.30111e-10	up		SETD2 (enriched, 15% vs 4%)	336	Kidney_Carcinoma
DUSP13	12	1.97128e-05	yes	-0.0570997	0.243622		0.427474	up			336	Kidney_Carcinoma
KLHL29	12	2.18433e-05	yes	0.050745	0.0979994		1.64529e-05	up			336	Kidney_Carcinoma
IGF1R	12	2.18831e-05	yes	0.0978574	0.126539		2.07838e-05	down			336	Kidney_Carcinoma
MPZL1	11	2.30932e-05	yes	0.0276939	0.245708		2.2682e-09	up			336	Kidney_Carcinoma
MED15	11	2.42538e-05	yes	0.0197427	0.13548		3.32998e-31	up			336	Kidney_Carcinoma
JMJD7-PLA2G4B	13	2.65618e-05	yes	0.117584	0.23046		1.25637e-13	up			336	Kidney_Carcinoma
EIF5A	13	3.09321e-05	yes	-0.219841	0.328719		6.1702e-06	up		BAP1 (enriched, 12% vs 3%)	336	Kidney_Carcinoma
EIF5AL1	13	3.09321e-05	yes	-0.105721	0.376089		0.395812	up			336	Kidney_Carcinoma
CHST1	11	3.12756e-05	yes	-0.183132	0.181421		1.43381e-06	up			336	Kidney_Carcinoma
AKR1C2	14	3.44561e-05	yes	0.154971	0.130302		0.00076993	down		BAP1 (depleted, 3% vs 12%), PBRM1 (depleted, 29% vs 46%)	336	Kidney_Carcinoma
CDH15	13	3.60321e-05	yes	0.0884433	0.320478		0.0425949	up			336	Kidney_Carcinoma
RNPC3	11	3.64769e-05	yes	-0.325653	0.308383		0.000812703	up			336	Kidney_Carcinoma
FOXL2	13	4.12414e-05	yes	-0.0429143	0.207028	OV_Act	5.41076e-11	up			336	Kidney_Carcinoma
ATP5O	14	4.21379e-05	yes	-0.123818	0.221566						336	Kidney_Carcinoma
ATG14	13	5.09299e-05	yes	-0.000874956	0.220282		0.699283	up			336	Kidney_Carcinoma
HOXB5	13	5.25799e-05	yes	0.033481	0.214833		1.11225e-32	down			336	Kidney_Carcinoma
SRCAP	11	5.25819e-05	yes	0.0466615	0.324122		0.738684	down			336	Kidney_Carcinoma
PRDX5	14	5.25897e-05	yes	0.052366	0.270798		1.37365e-06	down			336	Kidney_Carcinoma
EPS15	14	5.46301e-05	yes	0.0218894	0.227253	PRAD_Act	5.84942e-07	down			336	Kidney_Carcinoma
FANCM	11	5.88617e-05	yes	0.143692	0.215419		0.000949776	down			336	Kidney_Carcinoma
GPR6	14	5.94947e-05	yes	0.237191	0.108836		0.0223693	up			336	Kidney_Carcinoma
SORD	12	6.04564e-05	yes	0.0952249	0.189106		2.06076e-24	down		PBRM1 (depleted, 24% vs 51%)	336	Kidney_Carcinoma
USP5	14	6.05818e-05	yes	-0.576071	0.38089		0.21496	down		SETD2 (enriched, 15% vs 4%)	336	Kidney_Carcinoma
ERCC2	14	6.10671e-05	yes	-0.0305671	0.344045	BLCA_LoF	1.36757e-07	down			336	Kidney_Carcinoma
TAOK3	13	6.27704e-05	yes	0.169329	0.371174		0.056306	down			336	Kidney_Carcinoma
ARF6	14	6.69829e-05	yes	0.13142	0.229721		6.40868e-09	down			336	Kidney_Carcinoma
SIRPB1	9	7.1598e-05	yes	0.0687299	0.153743		8.13174e-30	up			336	Kidney_Carcinoma
OPA1	10	7.35101e-05	yes	-0.123226	0.149156		6.23616e-21	down			336	Kidney_Carcinoma
MTR	11	7.60959e-05	yes	0.0624274	0.121683		1.4887e-05	down			336	Kidney_Carcinoma
PUF60	13	7.7626e-05	yes	-0.748971	0.584983		0.00351888	down		VHL (depleted, 23% vs 41%)	336	Kidney_Carcinoma
MBOAT1	14	8.11783e-05	yes	-0.0229636	0.174341		1.06438e-06	down			336	Kidney_Carcinoma
THOC3	10	8.4788e-05	yes	-0.297022	0.404988		4.71842e-07	up			336	Kidney_Carcinoma
SARNP	13	8.52372e-05	yes	0.0992618	0.132134		1.19825e-07	up			336	Kidney_Carcinoma
TRPM7	13	8.6721e-05	yes	-0.0988545	0.322795		2.9057e-19	down			336	Kidney_Carcinoma
TP53BP1	12	8.73112e-05	yes	0.340813	0.570202		2.91085e-10	down		PBRM1 (depleted, 30% vs 45%)	336	Kidney_Carcinoma
DHX30	13	8.78882e-05	yes	-0.0625446	0.232948		3.03781e-27	down		PBRM1 (depleted, 27% vs 48%)	336	Kidney_Carcinoma
DHX15	14	9.14558e-05	yes	-0.702025	0.286057		7.16418e-05	down	PBRM1 (enriched, 10% vs 1%)		336	Kidney_Carcinoma
ATP2A3	13	9.18857e-05	yes	0.0801162	0.0593691		0.00157141	up			336	Kidney_Carcinoma
JAZF1	13	9.24361e-05	yes	-0.00100673	0.258615		1.33616e-26	up			336	Kidney_Carcinoma
KCNK3	14	9.36729e-05	yes	0.06808	0.290034		9.71302e-19	up		BAP1 (depleted, 2% vs 13%), PBRM1 (enriched, 50% vs 25%)	336	Kidney_Carcinoma
MATK	12	0.000107664	yes	0.14347	0.0998634		2.37053e-34	up			336	Kidney_Carcinoma
PMP2	12	0.000107793	yes	-0.117713	0.14156		3.6788e-26	down			336	Kidney_Carcinoma
CRSP8P	14	0.000109608	yes	-0.356327	0.344818						336	Kidney_Carcinoma
MED27	14	0.000109608	yes	0.054834	0.331377		0.000170884	down			336	Kidney_Carcinoma
SLC1A5	14	0.000110346	yes	0.131572	0.285068		0.0762855	up		PBRM1 (enriched, 46% vs 29%), SETD2 (enriched, 14% vs 5%)	336	Kidney_Carcinoma
FKBP1B	12	0.00011461	yes	0.0733488	0.140201		2.79793e-20	down		PBRM1 (depleted, 25% vs 50%)	336	Kidney_Carcinoma
EP400	12	0.000119079	yes	-0.467171	0.233427		0.026334	up			336	Kidney_Carcinoma
CALCOCO2	13	0.000119498	yes	0.0388193	0.0885364		1.256e-06	up			336	Kidney_Carcinoma
PLA2G4B	12	0.000120027	yes	-0.0392866	0.246151		5.04186e-13	up			336	Kidney_Carcinoma
NRF1	10	0.000122051	yes	0.00576951	0.10735		0.000442031	up			336	Kidney_Carcinoma
ZBTB24	14	0.0001235	yes	0.184849	0.123544		8.37725e-15	down			336	Kidney_Carcinoma
FAM8A1	14	0.000127337	yes	0.0232156	0.236222		0.000127887	down			336	Kidney_Carcinoma
BARHL2	13	0.000128921	yes	-0.0594651	0.124038		5.54603e-05	up			336	Kidney_Carcinoma
CDK4	13	0.0001373	yes	0.011039	0.105484	CM_Act	0.0448338	up			336	Kidney_Carcinoma
PGAM1	14	0.000142228	yes	-0.0470179	0.110606		6.98559e-16	up			336	Kidney_Carcinoma
NR2E3	14	0.000145246	yes	-0.0257088	0.204951		0.00735067	up			336	Kidney_Carcinoma
MIXL1	11	0.000152203	yes	0.180726	0.107772		1.82514e-06	up			336	Kidney_Carcinoma
EIF4B	12	0.000155032	yes	-0.0154563	0.129242		2.80995e-06	up			336	Kidney_Carcinoma
NSMCE1	12	0.000161077	yes	-0.0182671	0.161056		1.7715e-07	up			336	Kidney_Carcinoma
RRAS	5	7.3952e-12	yes	-0.308313	0.15773							Leukemia_ALL
DARS	5	1.68997e-09	yes	-0.671273	0.193329							Leukemia_ALL
PPP1CB	4	2.01495e-09	yes	0.0458384	0.151047							Leukemia_ALL
DDX19B	5	4.8998e-09	yes	-0.581525	0.18986							Leukemia_ALL
COPS3	4	1.6872e-08	yes	-0.447422	0.0957175							Leukemia_ALL
VPRBP	4	2.11009e-08	yes									Leukemia_ALL
NLE1	5	2.65399e-08	yes	-0.39081	0.148747							Leukemia_ALL
LONP1	5	5.82402e-08	yes	-0.260234	0.0520623							Leukemia_ALL
UBE2I	5	8.96275e-08	yes	-0.375846	0.0672167							Leukemia_ALL
OR2AT4	5	1.11414e-07	yes	0.209197	0.0600445							Leukemia_ALL
PPP2R3A	5	1.13549e-07	yes	0.125642	0.108258							Leukemia_ALL
ZFP36L2	5	2.01197e-07	yes	0.153754	0.131712							Leukemia_ALL
POU4F2	5	2.18048e-07	yes	0.153431	0.0855055							Leukemia_ALL
CA7	5	3.32069e-07	yes	0.125641	0.0615296							Leukemia_ALL
ATP1A1	5	4.36546e-07	yes	-0.0187237	0.181238							Leukemia_ALL
COPS8	5	4.81217e-07	yes	-0.4208	0.357052							Leukemia_ALL
RACGAP1	4	5.01943e-07	yes	-0.133784	0.257432							Leukemia_ALL
SLX1A	5	5.75196e-07	yes									Leukemia_ALL
SLX1B	5	5.75196e-07	yes									Leukemia_ALL
YAP1	5	8.15408e-07	yes	0.0920888	0.0830579							Leukemia_ALL
WDR74	5	1.0952e-06	yes	-0.475944	0.236171							Leukemia_ALL
SNRPB2	5	1.13804e-06	yes	-0.12308	0.0711027							Leukemia_ALL
USP5	5	1.1572e-06	yes	-0.280635	0.129249							Leukemia_ALL
EPSTI1	5	1.34151e-06	yes	-0.333536	0.0690262							Leukemia_ALL
DDX24	5	1.48699e-06	yes	-0.178254	0.018681							Leukemia_ALL
GAMT	4	1.6082e-06	yes	-0.000114125	0.0601327							Leukemia_ALL
F2RL2	5	2.36635e-06	yes	0.166657	0.107331							Leukemia_ALL
NACA2	4	2.68784e-06	yes	0.257036	0.124983							Leukemia_ALL
CCNB1	5	3.83755e-06	yes	-0.442013	0.285187							Leukemia_ALL
MAFF	5	4.39987e-06	yes	0.393213	0.0546235							Leukemia_ALL
TNFRSF13C	5	5.54612e-06	yes	0.17632	0.218167							Leukemia_ALL
ATP6V1G2-DDX39B	3	6.23578e-06	yes	-0.435723	0.245285							Leukemia_ALL
DDX39B	3	6.23578e-06	yes	0.195569	0.134899							Leukemia_ALL
RTP1	5	6.81663e-06	yes	0.0154673	0.20807							Leukemia_ALL
RBMXL1	3	6.93668e-06	yes	-0.325412	0.0124286							Leukemia_ALL
ITGAV	5	8.17747e-06	yes	0.184193	0.0783619							Leukemia_ALL
XRCC5	5	9.7323e-06	yes	-0.535202	0.540336							Leukemia_ALL
ACADSB	5	1.31795e-05	yes	0.0704438	0.0594336							Leukemia_ALL
MEIS1	5	1.44198e-05	yes	0.381518	0.271246							Leukemia_ALL
TFEC	5	1.50955e-05	yes	0.339703	0.122826							Leukemia_ALL
CENPW	3	1.56525e-05	yes	-0.391502	0.515133							Leukemia_ALL
TOP2A	4	1.6714e-05	yes	-0.27798	0.163992	ST_Act						Leukemia_ALL
PPP1CC	5	1.70613e-05	yes	-0.379072	0.0669284							Leukemia_ALL
HDAC11	5	1.77848e-05	yes	0.26608	0.335988							Leukemia_ALL
STAP1	5	1.84567e-05	yes	0.111265	0.0305007							Leukemia_ALL
PPP1R12A	5	1.85579e-05	yes	-0.0521184	0.11394							Leukemia_ALL
DNAJC5	5	1.91747e-05	yes	0.064137	0.0635661							Leukemia_ALL
PRDM14	3	1.9609e-05	yes	0.0314951	0.0586328							Leukemia_ALL
KIF18A	4	2.10395e-05	yes	-0.14086	0.109689							Leukemia_ALL
PPARG	5	2.1895e-05	yes	0.136477	0.0448376							Leukemia_ALL
TLN1	4	2.27642e-05	yes	0.0638214	0.240161							Leukemia_ALL
OMG	5	2.62265e-05	yes	0.345326	0.109738							Leukemia_ALL
PSAT1	5	3.15657e-05	yes	-0.0160727	0.108706							Leukemia_ALL
CDC27	5	3.31888e-05	yes	-0.465838	0.112941							Leukemia_ALL
UBL5	5	3.45431e-05	yes	-0.819367	0.189728							Leukemia_ALL
ADAP1	5	3.52578e-05	yes									Leukemia_ALL
KAT8	4	3.84777e-05	yes	-0.37043	0.0567408							Leukemia_ALL
PDE1C	4	3.88347e-05	yes	0.0336427	0.202967							Leukemia_ALL
HNRPDL	5	4.01737e-05	yes									Leukemia_ALL
FOS	4	4.14038e-05	yes	-0.0873702	0.104745							Leukemia_ALL
MKI67IP	5	4.29282e-05	yes									Leukemia_ALL
NCKAP1	5	4.47444e-05	yes	0.0985233	0.295898							Leukemia_ALL
CDK1	5	4.54152e-05	yes	-0.475581	0.419677							Leukemia_ALL
NAA50	5	5.5987e-05	yes	-0.311615	0.0953331							Leukemia_ALL
MFNG	5	5.62328e-05	yes	0.40923	0.324636							Leukemia_ALL
ADAR	5	5.64178e-05	yes	0.0335713	0.1116							Leukemia_ALL
OGG1	5	7.09271e-05	yes	-0.0985329	0.101455							Leukemia_ALL
GNL3	4	7.50284e-05	yes	-0.325148	0.0440003							Leukemia_ALL
RBM25	5	7.72191e-05	yes	-0.564628	0.218585							Leukemia_ALL
KIAA1967	5	7.97923e-05	yes									Leukemia_ALL
SNAI2	5	8.06925e-05	yes	-0.0140854	0.123969							Leukemia_ALL
FOXL2	5	8.20997e-05	yes	0.126665	0.274055	OV_Act						Leukemia_ALL
RBP5	5	8.91658e-05	yes	0.238272	0.195095							Leukemia_ALL
PROM1	4	8.94701e-05	yes	-0.0963037	0.265585							Leukemia_ALL
INTS4	5	9.04194e-05	yes	-0.478454	0.165826							Leukemia_ALL
TMEM44	5	9.56696e-05	yes	-0.163087	0.185974							Leukemia_ALL
NCOA6	4	9.59357e-05	yes	-0.360741	0.193893							Leukemia_ALL
RORA	5	0.000101457	yes	-0.0912033	0.123066							Leukemia_ALL
RRN3	5	0.000101951	yes	0.044391	0.387385							Leukemia_ALL
DHX15	5	0.000103849	yes	-0.549156	0.0538475							Leukemia_ALL
ERBB4	4	0.000109912	yes	-0.0948621	0.246079	BLCA_LoF,BRCA_LoF,ESCA_LoF						Leukemia_ALL
AMIGO2	5	0.000120405	yes	0.176279	0.364123							Leukemia_ALL
ARHGAP11B	5	0.000124769	yes	-0.0406168	0.0922036							Leukemia_ALL
MSX2	5	0.000125821	yes	0.215384	0.106098							Leukemia_ALL
UBTF	5	0.000136111	yes	0.0671789	0.292436							Leukemia_ALL
CEBPZ	5	0.000137743	yes	-0.481489	0.0565591							Leukemia_ALL
PABPC4	5	0.000148665	yes									Leukemia_ALL
BTD	5	0.000159986	yes	-0.0519364	0.151528							Leukemia_ALL
FUBP1	11	1.66259e-11	yes	-0.0181388	0.274951	CLL_LoF,LGG_LoF					143	Leukemia_AML
RRAS	11	2.61592e-11	yes	-0.0969452	0.423725						143	Leukemia_AML
TEAD1	11	3.02675e-10	yes	0.108852	0.122763					NPM1 (depleted, 3% vs 28%)	143	Leukemia_AML
RDX	11	2.11831e-09	yes	0.165494	0.124958						143	Leukemia_AML
TAPBPL	11	2.25605e-09	yes	0.0174075	0.309851						143	Leukemia_AML
RBL2	11	3.3637e-09	yes	-0.0343516	0.266511					RUNX1 (enriched, 18% vs 0%)	143	Leukemia_AML
LRRC69	10	5.11212e-09	yes	0.0760533	0.0769986						143	Leukemia_AML
TLN1	10	5.28008e-09	yes	0.101456	0.187098						143	Leukemia_AML
VPS28	8	1.80888e-08	yes	-0.234493	0.146051						143	Leukemia_AML
WDR11	11	2.2798e-08	yes	-0.062792	0.078524						143	Leukemia_AML
SERPINA3	11	2.29806e-08	yes	-0.0388259	0.0988944						143	Leukemia_AML
PPP1R12A	10	5.89106e-08	yes	-0.00676049	0.0537338						143	Leukemia_AML
FOXI2	11	8.02999e-08	yes	0.161296	0.145175						143	Leukemia_AML
FARP2	10	8.9891e-08	yes	0.123537	0.0625148						143	Leukemia_AML
TNFRSF13C	11	1.37162e-07	yes	0.0747399	0.134477						143	Leukemia_AML
CYP46A1	11	1.59382e-07	yes	0.100082	0.214955					NPM1 (depleted, 0% vs 30%)	143	Leukemia_AML
AMIGO2	11	1.61907e-07	yes	0.133994	0.121251						143	Leukemia_AML
PI4KAP2	11	1.85508e-07	yes	0.11786	0.294118						143	Leukemia_AML
SPAG1	11	1.90924e-07	yes	-0.133366	0.207277						143	Leukemia_AML
ZNF202	9	2.16928e-07	yes	-0.0417662	0.172695						143	Leukemia_AML
ZCWPW1	11	2.33564e-07	yes	0.0153275	0.0511062						143	Leukemia_AML
ESCO2	11	2.83477e-07	yes	-0.0545273	0.12528						143	Leukemia_AML
ITGAV	11	3.06238e-07	yes	0.151409	0.102868						143	Leukemia_AML
PATZ1	11	3.6816e-07	yes	-0.366006	0.240601						143	Leukemia_AML
PRR5	11	4.78479e-07	yes	-0.033242	0.112664						143	Leukemia_AML
ROS1	11	4.82385e-07	yes	-0.074054	0.266272						143	Leukemia_AML
COL8A1	11	5.03379e-07	yes	0.135289	0.0645443						143	Leukemia_AML
VN1R5	10	5.13964e-07	yes	0.00456288	0.130859						143	Leukemia_AML
POLB	11	5.66505e-07	yes	0.000920294	0.221695					NPM1 (depleted, 5% vs 25%), RUNX1 (enriched, 18% vs 0%)	143	Leukemia_AML
PTN	11	7.65445e-07	yes	0.00281022	0.176726						143	Leukemia_AML
HOXA5	11	8.27811e-07	yes	0.0597291	0.184316					NPM1 (enriched, 31% vs 0%)	143	Leukemia_AML
HLF	10	8.32196e-07	yes	0.0906953	0.194725						143	Leukemia_AML
RPP40	11	8.83935e-07	yes	-0.407838	0.143499					RUNX1 (depleted, 0% vs 18%)	143	Leukemia_AML
NACA2	10	9.72775e-07	yes	0.241384	0.312377						143	Leukemia_AML
PPP1CB	11	1.03838e-06	yes	-0.0246681	0.356806						143	Leukemia_AML
ALOX15B	10	1.12883e-06	yes	0.166791	0.294528						143	Leukemia_AML
ALDOA	11	1.15626e-06	yes	-0.340125	0.20915						143	Leukemia_AML
PHF23	9	1.18465e-06	yes	0.0387216	0.0747593					NPM1 (enriched, 28% vs 2%)	143	Leukemia_AML
PKP2	11	1.23915e-06	yes	0.161087	0.375478						143	Leukemia_AML
PI4KAP1	10	1.29272e-06	yes	0.119904	0.244187						143	Leukemia_AML
CHRNA5	11	1.34473e-06	yes								143	Leukemia_AML
NEK4	11	1.68677e-06	yes	-0.013296	0.270255						143	Leukemia_AML
NLRP12	11	1.95531e-06	yes	-0.272722	0.217336						143	Leukemia_AML
CHRAC1	10	1.97897e-06	yes	0.155462	0.0843654						143	Leukemia_AML
RNF112	11	2.14261e-06	yes	-0.252172	0.239414						143	Leukemia_AML
ITGB5	11	2.22514e-06	yes	0.00759258	0.260137						143	Leukemia_AML
TMEM44	11	2.33373e-06	yes	0.0667078	0.1629						143	Leukemia_AML
OR2M4	11	2.50785e-06	yes	0.0498781	0.227983						143	Leukemia_AML
METTL2B	10	2.72808e-06	yes	-0.0285515	0.400935						143	Leukemia_AML
PHRF1	10	2.93966e-06	yes	0.091089	0.0906323						143	Leukemia_AML
MTSS1L	11	3.09104e-06	yes	-0.000959675	0.170427						143	Leukemia_AML
USP1	11	3.107e-06	yes	0.044953	0.13946						143	Leukemia_AML
TTC37	11	3.44413e-06	yes	-0.00189091	0.173194						143	Leukemia_AML
ATP6V1B2	10	3.46578e-06	yes	-0.123672	0.135311					NPM1 (enriched, 28% vs 2%)	143	Leukemia_AML
FABP9	10	3.50063e-06	yes	-0.0166009	0.066387						143	Leukemia_AML
GNL3	11	3.76101e-06	yes	-0.341409	0.122817						143	Leukemia_AML
C1orf186	11	4.95264e-06	yes	0.0632262	0.0881564						143	Leukemia_AML
LOC554223	11	5.03191e-06	yes	0.0558327	0.268059						143	Leukemia_AML
FOXJ3	10	5.27923e-06	yes	0.0660523	0.169019						143	Leukemia_AML
TBC1D9	11	5.44881e-06	yes	-0.116143	0.167746						143	Leukemia_AML
YAP1	11	6.20608e-06	yes	0.174005	0.105758						143	Leukemia_AML
NAA50	11	6.60713e-06	yes	-0.131411	0.17893						143	Leukemia_AML
RAET1G	10	6.97135e-06	yes	0.0740221	0.156909						143	Leukemia_AML
TP73	10	7.11501e-06	yes								143	Leukemia_AML
KIF2B	10	7.26555e-06	yes	-0.0301764	0.37001						143	Leukemia_AML
HBG1	11	8.28297e-06	yes	0.0777556	0.221606						143	Leukemia_AML
HBG2	11	8.28297e-06	yes	-0.10738	0.178436						143	Leukemia_AML
PKIA	10	8.66064e-06	yes	-0.0380215	0.194036						143	Leukemia_AML
CACNG8	11	9.21976e-06	yes	-0.0787877	0.149573						143	Leukemia_AML
NOSTRIN	11	9.80881e-06	yes	0.0284455	0.220971						143	Leukemia_AML
DDX59	11	9.97668e-06	yes	-0.0535515	0.162406						143	Leukemia_AML
CSNK1A1L	10	1.00184e-05	yes	-0.0529932	0.256029						143	Leukemia_AML
WFIKKN1	10	1.02865e-05	yes	-0.0835744	0.236444						143	Leukemia_AML
VEGFB	11	1.06637e-05	yes	0.0366979	0.154971						143	Leukemia_AML
SLX1A	11	1.25667e-05	yes							RUNX1 (enriched, 18% vs 0%)	143	Leukemia_AML
SLX1B	11	1.25667e-05	yes								143	Leukemia_AML
KCTD8	11	1.32531e-05	yes	0.0715887	0.112069						143	Leukemia_AML
NCOA6	9	1.39835e-05	yes	-0.63684	0.368065						143	Leukemia_AML
SNAI2	11	1.46634e-05	yes	-0.0413106	0.202555						143	Leukemia_AML
UNC45A	11	1.53691e-05	yes	-0.15245	0.182527						143	Leukemia_AML
TIAL1	11	1.56213e-05	yes	-0.033473	0.248596						143	Leukemia_AML
MUSK	11	1.57372e-05	yes	0.0514361	0.0795896						143	Leukemia_AML
APC	11	1.66846e-05	yes	0.074015	0.176978	AN_LoF,BC_LoF,CH_LoF,CM_LoF,COREAD_LoF,ESCA_LoF,HC_LoF,NSCLC_LoF,PRAD_LoF,SBCC_LoF,SSCC_LoF,ST_LoF,UVM_LoF,VV_LoF					143	Leukemia_AML
RRP9	11	1.70812e-05	yes	-0.433717	0.114696						143	Leukemia_AML
MKL2	10	1.70877e-05	yes	-0.0871542	0.132837						143	Leukemia_AML
RAPGEF6	11	1.74437e-05	yes	0.186291	0.281436						143	Leukemia_AML
CAMK2D	11	1.81015e-05	yes	-0.0897572	0.198122						143	Leukemia_AML
LRRIQ4	11	1.83138e-05	yes	-0.0193226	0.262396						143	Leukemia_AML
ADAR	11	1.99702e-05	yes	0.0370949	0.109224						143	Leukemia_AML
MCM6	11	2.09235e-05	yes	-0.567199	0.224975						143	Leukemia_AML
LTV1	9	2.10619e-05	yes	-0.0552098	0.0563412						143	Leukemia_AML
CBR4	11	2.20437e-05	yes	0.0239928	0.250489						143	Leukemia_AML
BRSK2	10	2.27665e-05	yes	-0.159208	0.204525						143	Leukemia_AML
GAMT	10	2.29797e-05	yes	-0.149827	0.358356						143	Leukemia_AML
HAL	11	2.34174e-05	yes	-0.141897	0.226678						143	Leukemia_AML
DDX4	11	2.48564e-05	yes	-0.141373	0.100479						143	Leukemia_AML
SIRT4	11	2.49152e-05	yes	-0.0341771	0.171036						143	Leukemia_AML
MARK3	11	2.62516e-05	yes	0.0647564	0.121442						143	Leukemia_AML
ARPC4-TTLL3	11	2.63752e-05	yes	0.0105747	0.226523						143	Leukemia_AML
DDX42	10	2.66569e-05	yes	-0.254464	0.343731						143	Leukemia_AML
UBE2D3	11	2.73186e-05	yes	-0.0554366	0.479262						143	Leukemia_AML
TDG	11	2.87978e-05	yes	-0.0439858	0.35447						143	Leukemia_AML
FASLG	10	3.04082e-05	yes	-0.157251	0.201518						143	Leukemia_AML
MYCL	10	3.1496e-05	yes								143	Leukemia_AML
WDR19	11	3.36658e-05	yes	-0.0221634	0.242213						143	Leukemia_AML
CCKBR	11	3.39293e-05	yes	-0.0216039	0.176892				IDH2 (enriched, 24% vs 2%)		143	Leukemia_AML
TBC1D7	11	3.43673e-05	yes	-0.039937	0.172448						143	Leukemia_AML
FOS	11	3.52586e-05	yes	-0.214615	0.237849						143	Leukemia_AML
TPBG	11	4.22021e-05	yes	-0.0667568	0.208156						143	Leukemia_AML
NR0B2	10	4.29152e-05	yes	0.109122	0.132925						143	Leukemia_AML
KIFC3	11	4.36059e-05	yes	0.021897	0.336608					NPM1 (enriched, 26% vs 5%)	143	Leukemia_AML
HHLA2	11	4.84809e-05	yes	0.13739	0.0895795						143	Leukemia_AML
CHRND	11	5.09188e-05	yes	-0.129093	0.0823451						143	Leukemia_AML
CLK4	11	5.10987e-05	yes	-0.0102478	0.144357						143	Leukemia_AML
CBWD3	9	5.13989e-05	yes								143	Leukemia_AML
CBWD5	9	5.13989e-05	yes								143	Leukemia_AML
CA9	10	5.24668e-05	yes	0.128988	0.27109						143	Leukemia_AML
ARHGAP22	11	5.82241e-05	yes	-0.111771	0.127018				TTN (depleted, 0% vs 21%)		143	Leukemia_AML
FERMT2	11	5.93491e-05	yes	0.232695	0.116763						143	Leukemia_AML
LOC81691	11	6.11262e-05	yes								143	Leukemia_AML
DPCR1	11	6.6951e-05	yes	0.0378644	0.204999						143	Leukemia_AML
ADRBK2	11	6.87849e-05	yes								143	Leukemia_AML
SBK1	10	7.04226e-05	yes	-0.203889	0.642028						143	Leukemia_AML
MCM5	11	7.39303e-05	yes	-0.147503	0.223552						143	Leukemia_AML
RASA2	11	7.55821e-05	yes	0.193875	0.247875	DLBCL_LoF					143	Leukemia_AML
PTK6	11	7.60002e-05	yes	0.0541569	0.100108						143	Leukemia_AML
ERBB4	11	7.82544e-05	yes	-0.189228	0.276586	BLCA_LoF,BRCA_LoF,ESCA_LoF					143	Leukemia_AML
ULK4	11	8.18353e-05	yes	-0.122666	0.27038						143	Leukemia_AML
MBD5	11	8.26315e-05	yes	0.0909971	0.22528						143	Leukemia_AML
TCEA1	9	8.27662e-05	yes	-0.00575578	0.19138						143	Leukemia_AML
UBL5	8	8.30303e-05	yes	-0.599795	0.249563						143	Leukemia_AML
RBP1	11	9.19013e-05	yes	-0.02667	0.169192						143	Leukemia_AML
PDE1C	11	9.29012e-05	yes	-0.109116	0.158055						143	Leukemia_AML
FXYD5	10	9.37907e-05	yes	0.220864	0.205001						143	Leukemia_AML
PRKG2	11	9.38328e-05	yes	0.0567631	0.112903						143	Leukemia_AML
CDC42	11	9.80088e-05	yes	-0.0987951	0.107393						143	Leukemia_AML
GPR84	11	9.90274e-05	yes	0.0316535	0.199042						143	Leukemia_AML
TRIO	10	9.95325e-05	yes	0.126763	0.170121					NPM1 (depleted, 3% vs 28%)	143	Leukemia_AML
RBM14	11	0.000103539	yes	-0.103133	0.212595						143	Leukemia_AML
SH2D4A	10	0.000103594	yes	-0.0251449	0.250763						143	Leukemia_AML
LAX1	11	0.000106168	yes	-0.197257	0.119537						143	Leukemia_AML
DHX33	9	0.000110108	yes	0.0623173	0.174845						143	Leukemia_AML
GPR146	11	0.000111653	yes	0.0447341	0.311543						143	Leukemia_AML
ECI2	11	0.00011349	yes	-0.00759642	0.116619						143	Leukemia_AML
RABEPK	11	0.00011859	yes	-0.0157641	0.182332					RUNX1 (depleted, 0% vs 18%)	143	Leukemia_AML
PMP22	10	0.000121474	yes	-0.00195086	0.0971522					NPM1 (depleted, 3% vs 28%)	143	Leukemia_AML
VPRBP	11	0.000127755	yes								143	Leukemia_AML
NVL	10	0.000129322	yes	-0.306707	0.0782945						143	Leukemia_AML
CENPE	9	0.000129477	yes	-0.0234449	0.171221						143	Leukemia_AML
FOXB1	11	0.00013434	yes	-0.416048	0.302038						143	Leukemia_AML
ADAMTS20	11	0.000137663	yes	0.178215	0.167683						143	Leukemia_AML
DNAJC5	11	0.000139492	yes	-0.02348	0.179713						143	Leukemia_AML
CBWD2	11	0.000141511	yes								143	Leukemia_AML
MTMR12	11	0.000148199	yes	-0.027757	0.107389					RUNX1 (enriched, 18% vs 0%)	143	Leukemia_AML
FSHR	11	0.000151048	yes	-0.0961858	0.17134						143	Leukemia_AML
BCAR1	11	0.000151348	yes	0.0814064	0.110441						143	Leukemia_AML
PTPN21	11	0.000157454	yes	-0.0268829	0.253117						143	Leukemia_AML
TLK2	12	2.54153e-06	yes	0.0144825	0.174257		4.66007e-22	up	TP53 (enriched, 26% vs 8%)		364	Liver_HCC
ADSL	12	1.73122e-05	yes	-0.0585558	0.140037		6.93506e-24	up		ARID1A (enriched, 9% vs 2%), AXIN1 (enriched, 12% vs 2%)	364	Liver_HCC
LOC341056	12	2.19988e-05	yes	-0.121192	0.243386						364	Liver_HCC
WDR12	11	2.59329e-05	yes	-0.6703	0.275254		3.23139e-20	up			364	Liver_HCC
DDX10	11	4.16746e-05	yes	-0.486099	0.230017		6.58775e-20	up	TP53 (enriched, 25% vs 9%)		364	Liver_HCC
SART3	12	4.62235e-05	yes	-0.491264	0.282355		1.46264e-18	up	TP53 (enriched, 29% vs 6%)		364	Liver_HCC
UBA2	13	5.06858e-05	yes	-0.290309	0.20759		7.7082e-17	up	TP53 (enriched, 28% vs 7%)	RB1 (enriched, 8% vs 1%)	364	Liver_HCC
PAK1IP1	13	5.93578e-05	yes	-0.218322	0.300347		3.2203e-16	up			364	Liver_HCC
CASP8AP2	13	6.22827e-05	yes	-0.290171	0.329031		7.33674e-08	up	CTNNB1 (depleted, 15% vs 32%), TP53 (enriched, 26% vs 8%)		364	Liver_HCC
WDR46	13	7.78364e-05	yes	-0.627649	0.154048		5.18037e-26	up			364	Liver_HCC
AHCTF1	13	7.83613e-05	yes	-0.645369	0.364374		6.58775e-20	up			364	Liver_HCC
PDE9A	13	0.000107066	yes	0.117583	0.137751		0.760217	up	CTNNB1 (depleted, 13% vs 34%)	AXIN1 (enriched, 12% vs 3%), BAP1 (enriched, 8% vs 0%)	364	Liver_HCC
IGSF21	12	0.000142087	yes	0.152491	0.182773		6.40725e-10	up			364	Liver_HCC
LONP1	13	0.00016014	yes	-0.268676	0.370417		4.62633e-15	up		TSC2 (enriched, 6% vs 0%)	364	Liver_HCC
TET1	5	1.33778e-07	yes	0.000687442	0.104928	GBM_ambiguous,HC_ambiguous,RPC_ambiguous,SBCC_ambiguous,ST_ambiguous					82	Lung_Mesothelioma
WDR82	5	1.47023e-07	yes	-0.227616	0.0657791						82	Lung_Mesothelioma
OGDH	5	2.83438e-07	yes	-0.0463187	0.0736062						82	Lung_Mesothelioma
RAD23B	5	1.33841e-06	yes	-0.0928124	0.0445659						82	Lung_Mesothelioma
CRABP1	5	1.53819e-06	yes	0.208681	0.129878						82	Lung_Mesothelioma
SHH	5	1.061e-05	yes	0.248633	0.269339						82	Lung_Mesothelioma
CHRM1	5	2.104e-05	yes	0.0975416	0.235757						82	Lung_Mesothelioma
MED15	5	2.34425e-05	yes	0.277649	0.297914						82	Lung_Mesothelioma
CFL1	5	2.53357e-05	yes	0.139714	0.0565771						82	Lung_Mesothelioma
THEM4	5	3.11412e-05	yes	0.0525538	0.369205						82	Lung_Mesothelioma
NEDD8-MDP1	5	3.29873e-05	yes	-0.199903	0.239626					NF2 (enriched, 38% vs 12%)	82	Lung_Mesothelioma
POLD1	5	3.65479e-05	yes	-0.216602	0.135391	BRCA_Act					82	Lung_Mesothelioma
UBA3	4	3.82646e-05	yes	-0.064692	0.255003						82	Lung_Mesothelioma
RFC4	5	4.2582e-05	yes	-0.499374	0.328629						82	Lung_Mesothelioma
KIF23	5	5.53152e-05	yes	-0.256659	0.120595						82	Lung_Mesothelioma
NEUROG3	5	5.62328e-05	yes	0.177344	0.0953331						82	Lung_Mesothelioma
SPSB1	5	5.88671e-05	yes	0.274819	0.0911528						82	Lung_Mesothelioma
LLGL2	4	6.13935e-05	yes	0.25022	0.0247496						82	Lung_Mesothelioma
CITED2	5	6.40893e-05	yes	0.149924	0.0312495						82	Lung_Mesothelioma
ARL11	5	7.42501e-05	yes	-0.236419	0.288913						82	Lung_Mesothelioma
RBM19	5	7.55668e-05	yes	-0.352163	0.0563254						82	Lung_Mesothelioma
NFKBIA	4	9.59357e-05	yes	0.146787	0.127536	DLBCL_LoF,MM_LoF			TP53 (depleted, 3% vs 20%), TTN (enriched, 26% vs 2%)		82	Lung_Mesothelioma
IRF9	5	9.64256e-05	yes	-0.118101	0.158285						82	Lung_Mesothelioma
CXXC1	5	0.000105366	yes	0.102566	0.0704336						82	Lung_Mesothelioma
TP53	4	0.000108202	yes	0.720863	0.382219	ACC_LoF,ALL_LoF,AML_LoF,AN_LoF,ANGS_LoF,BC_LoF,BLCA_LoF,BLY_LoF,BRCA_LoF,CESC_LoF,CH_LoF,CLL_LoF,CM_LoF,COREAD_LoF,DLBCL_LoF,ESCA_LoF,EWS_LoF,GBM_LoF,HC_LoF,HGG_LoF,HNSC_LoF,LEIS_LoF,LGG_LoF,LUAD_LoF,LUSC_LoF,LY_LoF,MBL_LoF,MESO_LoF,MM_LoF,NHLY_LoF,NSCLC_LoF,NSPH_LoF,OS_LoF,OV_LoF,PAAD_LoF,PAIS_LoF,PIA_LoF,PRAD_LoF,RCCC_LoF,RCH_LoF,RPC_LoF,S_LoF,SBCC_LoF,SCLC_LoF,SSCC_LoF,ST_LoF,THCA_LoF,THYM_LoF…					82	Lung_Mesothelioma
COPS3	5	0.000116273	yes	-0.479251	0.0953893						82	Lung_Mesothelioma
ARPC1A	5	0.000125587	yes								82	Lung_Mesothelioma
KCNJ2	4	0.000133128	yes	0.104438	0.0392197						82	Lung_Mesothelioma
TP53	3	1.73642e-06	yes	0.664401	0.297149	ACC_LoF,ALL_LoF,AML_LoF,AN_LoF,ANGS_LoF,BC_LoF,BLCA_LoF,BLY_LoF,BRCA_LoF,CESC_LoF,CH_LoF,CLL_LoF,CM_LoF,COREAD_LoF,DLBCL_LoF,ESCA_LoF,EWS_LoF,GBM_LoF,HC_LoF,HGG_LoF,HNSC_LoF,LEIS_LoF,LGG_LoF,LUAD_LoF,LUSC_LoF,LY_LoF,MBL_LoF,MESO_LoF,MM_LoF,NHLY_LoF,NSCLC_LoF,NSPH_LoF,OS_LoF,OV_LoF,PAAD_LoF,PAIS_LoF,PIA_LoF,PRAD_LoF,RCCC_LoF,RCH_LoF,RPC_LoF,S_LoF,SBCC_LoF,SCLC_LoF,SSCC_LoF,ST_LoF,THCA_LoF,THYM_LoF…	4.81241e-09	up		TP53 (depleted, 4% vs 35%)	567	Lung_NSCLC_Adeno
EED	26	4.73364e-06	yes	0.0764273	0.140499		2.26437e-23	up	TP53 (enriched, 38% vs 19%)	RB1 (enriched, 8% vs 0%), TP53 (enriched, 25% vs 14%)	567	Lung_NSCLC_Adeno
GCLC	27	8.7559e-06	yes	-0.0849434	0.108193		1.52663e-12	up	CDH18 (enriched, 13% vs 3%), COL5A2 (enriched, 13% vs 3%), KEAP1 (enriched, 25% vs 2%), SPHKAP (enriched, 14% vs 4%), TTN (enriched, 52% vs 35%)	DNAH9 (enriched, 6% vs 1%), KEAP1 (enriched, 9% vs 0%), RB1 (enriched, 8% vs 1%), SMARCA4 (enriched, 7% vs 1%)	567	Lung_NSCLC_Adeno
ARL14	27	1.00399e-05	yes	0.124352	0.152178		2.03603e-06	up		STK11 (depleted, 7% vs 17%)	567	Lung_NSCLC_Adeno
DRD3	27	1.05639e-05	yes	-0.0322919	0.174958		0.425571	up			567	Lung_NSCLC_Adeno
ANGPTL4	28	1.51647e-05	yes	0.0233352	0.0986842		3.08277e-08	up			567	Lung_NSCLC_Adeno
FN1	25	3.12684e-05	yes	-0.0380643	0.272132	LUSC_LoF	0.00881547	up			567	Lung_NSCLC_Adeno
ARID3A	26	3.27795e-05	yes	0.0158747	0.129694		7.772e-06	up			567	Lung_NSCLC_Adeno
ZBTB1	27	7.62684e-05	yes	0.125523	0.0865482		0.466871	up			567	Lung_NSCLC_Adeno
MTG1	27	0.000109686	yes	-0.00751899	0.103328		2.66802e-20	up			567	Lung_NSCLC_Adeno
LLGL1	27	0.000119253	yes	-0.049444	0.19243		3.74124e-09	up			567	Lung_NSCLC_Adeno
MRGPRX1	23	0.000119866	yes	-0.0358254	0.121649						567	Lung_NSCLC_Adeno
MUC12	5	2.39579e-06	yes	-0.0873536	0.19218		1.09324e-06	up			567	Lung_NSCLC_Others
SMYD2	6	6.3157e-05	yes	0.064247	0.0488319		0.0722257	up			567	Lung_NSCLC_Others
GPSM1	6	0.000160644	yes	-0.00472314	0.070709		0.000118273	down			567	Lung_NSCLC_Others
ZNF689	10	1.80019e-05	yes	0.0205781	0.158285		0.969629	up			492	Lung_NSCLC_Squamous
RBBP8	10	8.5443e-05	yes	0.0191787	0.0781081		2.58332e-23	up		SYNE1 (depleted, 2% vs 10%)	492	Lung_NSCLC_Squamous
SRSF2	10	0.000109869	yes	-0.208141	0.191189	AML_Act,CESC_Act	6.18763e-20	up			492	Lung_NSCLC_Squamous
BCCIP	10	1.62488e-06	yes	-0.0622546	0.271624							Lung_SCLC
CRBN	10	2.23339e-05	yes	0.05555	0.134804							Lung_SCLC
NDST4	9	2.57757e-05	yes	0.0979277	0.126187							Lung_SCLC
FABP9	10	2.9862e-05	yes	0.0163305	0.101382							Lung_SCLC
LCP1	9	3.00748e-05	yes	0.0437754	0.352574							Lung_SCLC
LTV1	10	3.58672e-05	yes	-0.0817293	0.303611							Lung_SCLC
DRD1	10	5.23919e-05	yes	-0.0524702	0.16002							Lung_SCLC
LRIG2	10	7.69891e-05	yes	-0.112099	0.0713497							Lung_SCLC
DARS	5	3.28282e-10	yes	-0.787752	0.423925						37	Lymphoma_NH_B_cell
COPS8	5	4.67288e-10	yes	-0.372053	0.360685						37	Lymphoma_NH_B_cell
DDX19B	5	1.06334e-08	yes	-0.2543	0.137112						37	Lymphoma_NH_B_cell
WDR74	5	1.99249e-08	yes	-0.507992	0.199773						37	Lymphoma_NH_B_cell
PPP1CB	5	2.48381e-08	yes	0.233598	0.108765						37	Lymphoma_NH_B_cell
XRCC6	5	3.11309e-08	yes	-0.995905	0.216576						37	Lymphoma_NH_B_cell
PSAT1	5	4.12567e-08	yes	-0.0259644	0.116365						37	Lymphoma_NH_B_cell
RTP1	4	6.01025e-08	yes	0.204479	0.115974						37	Lymphoma_NH_B_cell
MCM6	5	6.67704e-08	yes	-0.652349	0.0744393						37	Lymphoma_NH_B_cell
INTS4	5	7.94462e-08	yes	-0.500904	0.471798						37	Lymphoma_NH_B_cell
ARPC1A	5	1.54587e-07	yes								37	Lymphoma_NH_B_cell
PPP1CC	5	2.00521e-07	yes	-0.0807809	0.0560773						37	Lymphoma_NH_B_cell
USP5	5	3.01798e-07	yes	-0.512813	0.220518						37	Lymphoma_NH_B_cell
WDR46	5	3.21081e-07	yes	-1.15915	0.163735						37	Lymphoma_NH_B_cell
ACTG1	5	3.41306e-07	yes	-0.674237	0.463388						37	Lymphoma_NH_B_cell
PRDM14	5	3.57157e-07	yes	0.0768736	0.0776135						37	Lymphoma_NH_B_cell
PRPF6	5	3.83748e-07	yes	-0.699748	0.215576						37	Lymphoma_NH_B_cell
AATF	5	5.23648e-07	yes	-0.351035	0.198579						37	Lymphoma_NH_B_cell
ITGA1	5	5.39905e-07	yes	0.241934	0.0494726						37	Lymphoma_NH_B_cell
EEF2	5	5.64353e-07	yes	-1.06947	0.352271						37	Lymphoma_NH_B_cell
UBASH3B	4	5.6526e-07	yes	-0.0311425	0.214156						37	Lymphoma_NH_B_cell
ATRIP	5	5.84913e-07	yes	-0.266482	0.184839						37	Lymphoma_NH_B_cell
FTSJ3	5	6.37682e-07	yes	-0.569833	0.532734						37	Lymphoma_NH_B_cell
CDK1	5	7.24024e-07	yes	-0.554808	0.389596						37	Lymphoma_NH_B_cell
STIL	5	7.3171e-07	yes	-0.0461416	0.144662	CESC_ambiguous					37	Lymphoma_NH_B_cell
SERPINA3	5	8.32205e-07	yes	0.00283559	0.117927						37	Lymphoma_NH_B_cell
PRPF4B	5	8.45021e-07	yes	-0.231808	0.333817						37	Lymphoma_NH_B_cell
DDX59	5	9.98646e-07	yes	0.153094	0.105507						37	Lymphoma_NH_B_cell
STC2	5	1.18516e-06	yes	0.313889	0.150745						37	Lymphoma_NH_B_cell
PIP5K1B	5	1.19632e-06	yes	0.448982	0.361978						37	Lymphoma_NH_B_cell
SNRPF	5	1.34473e-06	yes	-1.13356	0.369413						37	Lymphoma_NH_B_cell
RPP40	5	1.60159e-06	yes	-0.412918	0.380344						37	Lymphoma_NH_B_cell
RRM2	5	2.29884e-06	yes	-0.226169	0.242864						37	Lymphoma_NH_B_cell
RPS10	5	2.51153e-06	yes	-1.24513	0.849598						37	Lymphoma_NH_B_cell
RPS10-NUDT3	5	2.51153e-06	yes	-0.364349	0.202086						37	Lymphoma_NH_B_cell
RRP9	5	2.9199e-06	yes	-1.19419	0.771366						37	Lymphoma_NH_B_cell
EPB41L4A	5	3.30301e-06	yes	0.0931837	0.433182						37	Lymphoma_NH_B_cell
KDM5B	5	3.41888e-06	yes	-0.0541254	0.241313						37	Lymphoma_NH_B_cell
KAT8	5	3.78048e-06	yes	-0.3	0.23154						37	Lymphoma_NH_B_cell
USP7	5	4.44013e-06	yes	0.871831	0.328548						37	Lymphoma_NH_B_cell
MKL2	4	6.03167e-06	yes	0.188164	0.121233						37	Lymphoma_NH_B_cell
MEIS1	5	6.17102e-06	yes	0.239102	0.101447						37	Lymphoma_NH_B_cell
ITGA8	5	7.01309e-06	yes	0.244235	0.204704						37	Lymphoma_NH_B_cell
FBXO5	5	8.95619e-06	yes	-0.286268	0.141267						37	Lymphoma_NH_B_cell
LGALSL	5	1.09885e-05	yes	-0.0589858	0.260216						37	Lymphoma_NH_B_cell
PABPN1	5	1.10051e-05	yes	-0.960162	0.454283						37	Lymphoma_NH_B_cell
MMP14	5	1.16196e-05	yes	0.406747	0.509076						37	Lymphoma_NH_B_cell
VPRBP	5	1.19551e-05	yes								37	Lymphoma_NH_B_cell
NR1I3	5	1.22434e-05	yes	0.447896	0.337776						37	Lymphoma_NH_B_cell
WDR12	5	1.32971e-05	yes	-0.82209	0.145837						37	Lymphoma_NH_B_cell
CDC27	5	1.39708e-05	yes	-0.307971	0.294482						37	Lymphoma_NH_B_cell
WDR36	4	1.46827e-05	yes	-0.577995	0.25264						37	Lymphoma_NH_B_cell
NR1H2	5	1.51186e-05	yes	-0.00729336	0.194836						37	Lymphoma_NH_B_cell
BRCA2	5	1.52478e-05	yes	0.333395	0.39279	BLCA_LoF,BRCA_LoF,CM_LoF,COREAD_LoF,HNSC_LoF,MBL_LoF,OV_LoF,PAAD_LoF,PRAD_LoF,VV_LoF					37	Lymphoma_NH_B_cell
CENPW	5	1.58194e-05	yes	-0.499895	0.302642						37	Lymphoma_NH_B_cell
DDX27	5	1.62246e-05	yes	-0.844789	0.388154						37	Lymphoma_NH_B_cell
PLRG1	5	1.71113e-05	yes	-1.09286	0.381533						37	Lymphoma_NH_B_cell
RBMXL1	5	1.79078e-05	yes	-0.36929	0.373891						37	Lymphoma_NH_B_cell
CDKN1B	4	1.82094e-05	yes	0.516452	0.604721	BCNET_LoF,BRCA_LoF,DLBCL_LoF,HC_LoF,MM_LoF,PRAD_LoF					37	Lymphoma_NH_B_cell
NLE1	5	2.10457e-05	yes	-0.914267	0.79918						37	Lymphoma_NH_B_cell
EIF5A	4	2.1313e-05	yes	-0.130686	0.434962						37	Lymphoma_NH_B_cell
SMN1	5	2.24237e-05	yes								37	Lymphoma_NH_B_cell
SMN2	5	2.24237e-05	yes								37	Lymphoma_NH_B_cell
TCF15	5	2.38133e-05	yes	-0.235146	0.143409						37	Lymphoma_NH_B_cell
GABPB1	5	2.49799e-05	yes	-0.542419	0.282719						37	Lymphoma_NH_B_cell
DDX41	5	2.5051e-05	yes	-1.20372	0.59282						37	Lymphoma_NH_B_cell
SBDS	5	2.73167e-05	yes	0.151482	0.15093						37	Lymphoma_NH_B_cell
SBDSP1	5	2.73167e-05	yes	0.137116	0.345076						37	Lymphoma_NH_B_cell
SUSD3	5	2.84115e-05	yes	0.152324	0.208405						37	Lymphoma_NH_B_cell
EIF5AL1	4	4.51332e-05	yes	-0.424655	0.104656						37	Lymphoma_NH_B_cell
TNK1	4	4.61108e-05	yes	-0.0396142	0.40685						37	Lymphoma_NH_B_cell
RRAS	5	4.64139e-05	yes	-0.651209	0.112591						37	Lymphoma_NH_B_cell
RBM25	4	5.18091e-05	yes	-0.526148	0.14821						37	Lymphoma_NH_B_cell
DHX15	5	5.2518e-05	yes	-0.499474	0.170538						37	Lymphoma_NH_B_cell
UBL5	5	5.57429e-05	yes	-0.730221	0.213473						37	Lymphoma_NH_B_cell
PARP12	5	5.72889e-05	yes	0.252825	0.175674						37	Lymphoma_NH_B_cell
UBE2I	5	5.92528e-05	yes	-0.760289	0.131687						37	Lymphoma_NH_B_cell
PPP1R12A	5	6.05489e-05	yes	-0.0660996	0.253405						37	Lymphoma_NH_B_cell
RAB3D	5	6.18081e-05	yes	0.097926	0.0804674						37	Lymphoma_NH_B_cell
USPL1	4	6.26147e-05	yes	-0.330602	0.367466						37	Lymphoma_NH_B_cell
DDX6	5	6.38163e-05	yes	0.126579	0.165538	MBL_ambiguous					37	Lymphoma_NH_B_cell
MKI67IP	5	6.45047e-05	yes									Lymphoma_NH_B_cell
NACA2	5	6.47819e-05	yes	-0.0515022	0.417849						37	Lymphoma_NH_B_cell
TBC1D9	4	6.60803e-05	yes	-0.141557	0.550223						37	Lymphoma_NH_B_cell
PWP2	5	6.94667e-05	yes	0.0821841	0.340351						37	Lymphoma_NH_B_cell
CBX5	5	7.17611e-05	yes	-0.0836667	0.135807						37	Lymphoma_NH_B_cell
TOP2A	5	7.26555e-05	yes	-0.890561	0.622928	ST_Act					37	Lymphoma_NH_B_cell
RALY	5	7.37992e-05	yes	-0.141221	0.0682518						37	Lymphoma_NH_B_cell
RHOBTB3	5	7.62017e-05	yes	0.170463	0.160854						37	Lymphoma_NH_B_cell
FARP2	5	8.00394e-05	yes	0.109901	0.421525						37	Lymphoma_NH_B_cell
PLEKHA4	5	8.252e-05	yes	0.189866	0.234253						37	Lymphoma_NH_B_cell
EMILIN2	4	8.2834e-05	yes	0.31233	0.289512						37	Lymphoma_NH_B_cell
TCF7	5	8.42207e-05	yes	-0.126318	0.125854						37	Lymphoma_NH_B_cell
CCL2	5	8.75066e-05	yes	0.188516	0.355367						37	Lymphoma_NH_B_cell
RHEB	5	8.80172e-05	yes	-0.0602427	0.436388						37	Lymphoma_NH_B_cell
PRKD3	5	0.000110027	yes	0.39408	0.125575						37	Lymphoma_NH_B_cell
GSTA1	5	0.000119177	yes	0.0441076	0.265356						37	Lymphoma_NH_B_cell
GSTA3	5	0.000119177	yes	-0.0644387	0.339136						37	Lymphoma_NH_B_cell
GSTA7P	5	0.000119177	yes	0.627365	0.391878						37	Lymphoma_NH_B_cell
CDC40	4	0.000119432	yes	-0.943869	0.298935						37	Lymphoma_NH_B_cell
PRKCD	5	0.00013267	yes	-0.0260383	0.44341	DLBCL_LoF,NHLY_LoF				KMT2D (depleted, 6% vs 47%)	37	Lymphoma_NH_B_cell
GJA8	5	0.000134881	yes	0.230065	0.0969911						37	Lymphoma_NH_B_cell
DDX42	5	0.000142085	yes	-0.575878	0.152936						37	Lymphoma_NH_B_cell
AMT	5	0.000142214	yes	0.280708	0.633552						37	Lymphoma_NH_B_cell
CEBPZ	4	0.000147388	yes	-0.476683	0.206297						37	Lymphoma_NH_B_cell
CLNS1A	5	0.000150014	yes	-0.291388	0.164535						37	Lymphoma_NH_B_cell
HSD17B14	5	0.000156193	yes	0.0103206	0.635033						37	Lymphoma_NH_B_cell
CEACAM8	5	0.000159709	yes	-0.212049	0.254366						37	Lymphoma_NH_B_cell
CBX2	5	0.000159859	yes	-0.0615797	0.198391						37	Lymphoma_NH_B_cell
ITGAV	13	2.56639e-11	yes	0.145349	0.17225		0.0211727	up			184	Oesophagus_Carcinoma
SRSF4	14	2.10395e-10	yes	0.0362666	0.0766627		0.000772498	up			184	Oesophagus_Carcinoma
FERMT2	11	5.24228e-09	yes	0.122082	0.071882		0.531831	down			184	Oesophagus_Carcinoma
OR2T5	14	6.25273e-09	yes	-0.137863	0.122272						184	Oesophagus_Carcinoma
MSI2	15	7.62949e-08	yes	0.111429	0.0789494	NB_ambiguous	0.0265687	up			184	Oesophagus_Carcinoma
CNKSR1	13	1.47982e-07	yes	0.151131	0.077321		0.0511413	up			184	Oesophagus_Carcinoma
HIST1H2BB	13	2.10694e-07	yes	0.0329577	0.115043						184	Oesophagus_Carcinoma
IKBKB	12	8.10388e-07	yes	0.112338	0.0908698	MM_ambiguous	0.0108494	up			184	Oesophagus_Carcinoma
CPS1	14	8.61447e-07	yes	-0.00861093	0.10722		0.683657	up			184	Oesophagus_Carcinoma
GPX4	12	1.2428e-06	yes	0.0521258	0.0843171		0.00180946	up			184	Oesophagus_Carcinoma
ITGB5	11	1.40226e-06	yes	0.0272441	0.138379		0.0278684	up			184	Oesophagus_Carcinoma
H6PD	15	1.44001e-06	yes	0.125681	0.0572041		0.365381	down			184	Oesophagus_Carcinoma
SUSD5	15	1.62757e-06	yes	-0.0518349	0.0810134		0.982629	down			184	Oesophagus_Carcinoma
OR2T29	13	1.73955e-06	yes								184	Oesophagus_Carcinoma
RNF8	14	2.56198e-06	yes	0.0369544	0.0694069		0.000216962	up			184	Oesophagus_Carcinoma
CES1	13	4.97743e-06	yes	-0.0555956	0.189582		0.697414	up			184	Oesophagus_Carcinoma
CDC42	14	5.62207e-06	yes	-0.0470641	0.183948		0.00180946	up			184	Oesophagus_Carcinoma
ARHGEF26	11	1.16917e-05	yes	0.19707	0.106834		0.162528	down	MUC16 (depleted, 6% vs 34%)		184	Oesophagus_Carcinoma
MAGOHB	14	1.21317e-05	yes	0.0491115	0.0838787		1.20604e-05	up			184	Oesophagus_Carcinoma
SLC12A7	13	1.33532e-05	yes	0.0764474	0.0352909		0.18004	up			184	Oesophagus_Carcinoma
TINF2	13	1.45797e-05	yes	0.0959826	0.0669548		0.0726909	up			184	Oesophagus_Carcinoma
RAB11A	15	1.55981e-05	yes	-0.0475276	0.058998		0.64303	up			184	Oesophagus_Carcinoma
HTR1B	13	1.62499e-05	yes	0.020631	0.0764724		0.0522617	down		KMT2D (depleted, 0% vs 18%)	184	Oesophagus_Carcinoma
UTS2D	11	1.63858e-05	yes									Oesophagus_Carcinoma
TERF1	14	1.67207e-05	yes	0.0741738	0.0489698		0.223905	up			184	Oesophagus_Carcinoma
ADRM1	14	1.72878e-05	yes	0.022569	0.146832		3.66291e-07	up			184	Oesophagus_Carcinoma
WEE1	13	1.86735e-05	yes	-0.237861	0.221834		0.0422382	up			184	Oesophagus_Carcinoma
SERPINC1	15	2.01287e-05	yes	0.0308672	0.0971928		0.930593	up			184	Oesophagus_Carcinoma
FGD6	14	2.20584e-05	yes	0.0978771	0.105656		8.54135e-06	up			184	Oesophagus_Carcinoma
PBX3	14	2.21018e-05	yes	0.11384	0.105245		0.84464	down			184	Oesophagus_Carcinoma
DIRAS1	13	2.44185e-05	yes	-0.0648877	0.145492		0.00516831	down			184	Oesophagus_Carcinoma
SEMA6C	15	2.46149e-05	yes	0.0206029	0.142531		0.168216	up			184	Oesophagus_Carcinoma
DHRS11	14	2.48921e-05	yes	0.0785189	0.0915068		0.878859	up			184	Oesophagus_Carcinoma
SPOP	14	2.51208e-05	yes	-0.00112658	0.0834884	NHLY_Act,PRAD_Act,UCEC_Act,UCS_Act	0.132999	up			184	Oesophagus_Carcinoma
LETM2	15	2.95466e-05	yes	0.0553811	0.0566734		0.0912177	up			184	Oesophagus_Carcinoma
SLC24A6	14	3.08873e-05	yes									Oesophagus_Carcinoma
SLC25A13	13	3.28676e-05	yes	0.0576345	0.0398221		0.000477435	up			184	Oesophagus_Carcinoma
AGTR1	13	3.47833e-05	yes	0.029074	0.155815		0.0461418	down			184	Oesophagus_Carcinoma
TNFRSF25	15	3.56154e-05	yes	0.0806236	0.0801465		5.92763e-05	up			184	Oesophagus_Carcinoma
ARHGEF15	13	3.88616e-05	yes	0.143591	0.126896		0.336477	down		KMT2D (depleted, 1% vs 16%)	184	Oesophagus_Carcinoma
BCAS3	14	4.02068e-05	yes	0.0577946	0.0775768		0.0598549	up			184	Oesophagus_Carcinoma
BTG1	15	4.20298e-05	yes	0.12942	0.0747425	CLL_ambiguous,DLBCL_ambiguous,LY_ambiguous,MM_ambiguous,NHLY_ambiguous	0.0496771	up			184	Oesophagus_Carcinoma
IL6R	15	4.75697e-05	yes	-0.0731077	0.0876679		0.355579	down			184	Oesophagus_Carcinoma
MYF5	14	4.93781e-05	yes	-0.0416289	0.140172		0.933972	down			184	Oesophagus_Carcinoma
TEX15	10	4.96414e-05	yes	0.186458	0.0608717		0.544064	up			184	Oesophagus_Carcinoma
SRSF12	15	6.12113e-05	yes	-0.00390574	0.0588631		0.692817	up			184	Oesophagus_Carcinoma
GABRR1	15	6.39293e-05	yes	0.0613649	0.100663		0.0038948	up			184	Oesophagus_Carcinoma
TBC1D2B	14	7.34692e-05	yes	0.085151	0.126293		0.820371	down		KMT2D (depleted, 0% vs 18%)	184	Oesophagus_Carcinoma
CPD	14	7.71692e-05	yes	0.0512892	0.21311		0.573433	down			184	Oesophagus_Carcinoma
BTAF1	13	7.89777e-05	yes	0.0342145	0.112458		0.651972	up			184	Oesophagus_Carcinoma
ULK4	14	8.53014e-05	yes	-0.0103956	0.164228		0.0960875	up			184	Oesophagus_Carcinoma
HCLS1	12	8.74713e-05	yes	0.0295118	0.113913		0.0726909	up			184	Oesophagus_Carcinoma
EMP1	14	9.02926e-05	yes	0.145986	0.168846		0.365381	down			184	Oesophagus_Carcinoma
MDM2	13	9.13619e-05	yes	0.171837	0.0678074	LEIS_Act	0.0496771	up			184	Oesophagus_Carcinoma
UGT8	15	9.32253e-05	yes	0.0321576	0.107536		0.406252	up			184	Oesophagus_Carcinoma
ZNF192	13	0.000104226	yes									Oesophagus_Carcinoma
TMED10P1	13	0.000112143	yes	0.236744	0.150635						184	Oesophagus_Carcinoma
MC1R	14	0.000113132	yes	0.0814053	0.123509		0.0047839	up			184	Oesophagus_Carcinoma
PKMYT1	14	0.000129995	yes	-0.0135973	0.197922		6.15931e-07	up			184	Oesophagus_Carcinoma
SCAF4	15	0.00013402	yes	-0.0203869	0.0916053		0.00782592	up			184	Oesophagus_Carcinoma
KDM5A	12	0.000143636	yes	0.0300617	0.0646017	CM_Act	0.0120668	up			184	Oesophagus_Carcinoma
TP53	2	2.19551e-06	yes	0.34856	0.161699	ACC_LoF,ALL_LoF,AML_LoF,AN_LoF,ANGS_LoF,BC_LoF,BLCA_LoF,BLY_LoF,BRCA_LoF,CESC_LoF,CH_LoF,CLL_LoF,CM_LoF,COREAD_LoF,DLBCL_LoF,ESCA_LoF,EWS_LoF,GBM_LoF,HC_LoF,HGG_LoF,HNSC_LoF,LEIS_LoF,LGG_LoF,LUAD_LoF,LUSC_LoF,LY_LoF,MBL_LoF,MESO_LoF,MM_LoF,NHLY_LoF,NSCLC_LoF,NSPH_LoF,OS_LoF,OV_LoF,PAAD_LoF,PAIS_LoF,PIA_LoF,PRAD_LoF,RCCC_LoF,RCH_LoF,RPC_LoF,S_LoF,SBCC_LoF,SCLC_LoF,SSCC_LoF,ST_LoF,THCA_LoF,THYM_LoF…			TP53 (enriched, 85% vs 22%)	TP53 (depleted, 7% vs 68%)	434	Ovary_Carcinoma
CDK6	13	4.984e-06	yes	0.143805	0.340091						434	Ovary_Carcinoma
ERI1	14	1.59587e-05	yes	0.0514731	0.157523						434	Ovary_Carcinoma
BIVM-ERCC5	14	2.35947e-05	yes	0.123897	0.0979199						434	Ovary_Carcinoma
KIT	15	3.97807e-05	yes	0.0561218	0.062237	AML_Act,CM_Act,LGG_Act,MGCT_Act,OS_Act,ST_Act					434	Ovary_Carcinoma
IRAK2	13	6.14306e-05	yes	-0.0340574	0.120904						434	Ovary_Carcinoma
ESRRB	12	6.24427e-05	yes	0.18092	0.174871						434	Ovary_Carcinoma
SH2D4B	12	8.14572e-05	yes	0.135513	0.0673714						434	Ovary_Carcinoma
GTF2H5	12	8.75817e-05	yes	0.133082	0.107046						434	Ovary_Carcinoma
COL25A1	13	9.94862e-05	yes	-0.117321	0.335394						434	Ovary_Carcinoma
USP33	11	0.000100508	yes	0.0506728	0.137553						434	Ovary_Carcinoma
ERCC5	15	0.000104478	yes	-0.038825	0.127717						434	Ovary_Carcinoma
IMPDH1	13	0.000123587	yes	-0.101237	0.206112						434	Ovary_Carcinoma
HSPE1-MOB4	9	1.85441e-12	yes	0.216243	0.490459							PNET_Neuroblastoma
TP53I3	7	1.0798e-11	yes	0.195866	0.125449							PNET_Neuroblastoma
COPS8	9	1.69946e-09	yes	-0.4721	0.440018							PNET_Neuroblastoma
BTF3	9	3.09956e-09	yes	-0.340763	0.212804							PNET_Neuroblastoma
WDR12	9	3.42407e-09	yes	-0.578462	0.20613							PNET_Neuroblastoma
SNRPB2	9	1.28527e-08	yes	-0.162668	0.194463							PNET_Neuroblastoma
DDX19B	9	1.64508e-08	yes	-0.625571	0.312082							PNET_Neuroblastoma
CDC40	9	1.96236e-08	yes	-0.711579	0.352665							PNET_Neuroblastoma
MAP1B	8	2.10753e-08	yes	0.204272	0.263172							PNET_Neuroblastoma
TMEM44	9	2.3618e-08	yes	0.126559	0.209759							PNET_Neuroblastoma
ATP6V1B2	8	2.94951e-08	yes	-0.353314	0.416312							PNET_Neuroblastoma
SP3	9	5.11182e-08	yes	0.269359	0.274753							PNET_Neuroblastoma
RGPD1	8	5.66876e-08	yes									PNET_Neuroblastoma
RGPD2	8	5.66876e-08	yes									PNET_Neuroblastoma
RGPD5	8	5.66876e-08	yes									PNET_Neuroblastoma
RGPD6	8	5.66876e-08	yes									PNET_Neuroblastoma
WWTR1	9	1.371e-07	yes	0.160153	0.163901							PNET_Neuroblastoma
CAPZA2	9	2.21138e-07	yes	0.198342	0.248736							PNET_Neuroblastoma
MASP1	9	2.86057e-07	yes									PNET_Neuroblastoma
UBA3	8	2.86991e-07	yes	-0.151512	0.207971							PNET_Neuroblastoma
NT5E	9	3.77859e-07	yes	0.0472962	0.201751							PNET_Neuroblastoma
SART3	9	6.15339e-07	yes	-0.3585	0.251975							PNET_Neuroblastoma
F11R	7	6.6372e-07	yes	0.0319748	0.18226							PNET_Neuroblastoma
MKI67IP	8	1.2989e-06	yes									PNET_Neuroblastoma
WDR70	8	1.42241e-06	yes	-0.604921	0.186571							PNET_Neuroblastoma
WASL	9	1.49863e-06	yes	0.0432219	0.303615							PNET_Neuroblastoma
NNMT	8	1.51404e-06	yes	0.15068	0.0816087							PNET_Neuroblastoma
PAK1IP1	9	1.78567e-06	yes	-0.304874	0.315641							PNET_Neuroblastoma
PRPF4	8	1.88005e-06	yes	-0.579205	0.568788							PNET_Neuroblastoma
RGPD3	6	1.96682e-06	yes	-0.430147	0.13064	CM_ambiguous,THCA_ambiguous						PNET_Neuroblastoma
NUP43	9	2.68656e-06	yes	-0.157511	0.188453							PNET_Neuroblastoma
ALX1	9	2.75174e-06	yes	0.0852444	0.227329							PNET_Neuroblastoma
GPR89A	6	3.07287e-06	yes									PNET_Neuroblastoma
GPR89B	6	3.07287e-06	yes									PNET_Neuroblastoma
GPR89C	6	3.07287e-06	yes									PNET_Neuroblastoma
RGPD8	6	3.21124e-06	yes	0.800901	0.231697							PNET_Neuroblastoma
RBFOX3	8	3.26495e-06	yes	-0.0207478	0.152638							PNET_Neuroblastoma
METTL2B	9	3.66651e-06	yes	0.00538995	0.133527							PNET_Neuroblastoma
UBE2I	9	3.7788e-06	yes	-0.460517	0.414951							PNET_Neuroblastoma
DARS	8	3.96916e-06	yes	-0.684899	0.387995							PNET_Neuroblastoma
MED19	9	4.30646e-06	yes	-0.160785	0.0959585							PNET_Neuroblastoma
CASP8AP2	9	4.79953e-06	yes	-0.188216	0.200271							PNET_Neuroblastoma
SNAI2	9	4.91866e-06	yes	-0.141233	0.218938							PNET_Neuroblastoma
ATP1A1	9	5.09882e-06	yes	-0.0449371	0.165711							PNET_Neuroblastoma
RGPD4	5	6.10812e-06	yes	0.414983	0.48684							PNET_Neuroblastoma
DDX50	9	6.73826e-06	yes	0.0507735	0.159575							PNET_Neuroblastoma
FIGLA	9	7.10066e-06	yes	0.0042513	0.357638							PNET_Neuroblastoma
PABPN1	9	7.42222e-06	yes	-1.16834	0.301645							PNET_Neuroblastoma
ATRIP	8	7.56766e-06	yes	-0.0526207	0.233378							PNET_Neuroblastoma
FTSJ3	8	8.02651e-06	yes	-0.653383	0.172303							PNET_Neuroblastoma
DAPK3	9	8.09921e-06	yes	-0.173285	0.20502							PNET_Neuroblastoma
RNF20	8	8.23136e-06	yes	-0.245546	0.435152							PNET_Neuroblastoma
PPP2CA	8	8.43454e-06	yes	-0.138126	0.179725							PNET_Neuroblastoma
WDR3	9	9.018e-06	yes	-0.550162	0.196636							PNET_Neuroblastoma
LHX3	8	9.56625e-06	yes	0.247232	0.113873							PNET_Neuroblastoma
RANBP2	8	1.02761e-05	yes	-0.519922	0.174884	HC_LoF,NB_LoF,NSPH_LoF,PCPG_LoF,PRAD_LoF,RCCC_LoF						PNET_Neuroblastoma
NAA15	8	1.08055e-05	yes	-0.35213	0.204408							PNET_Neuroblastoma
KIF5A	9	1.09254e-05	yes	0.0766018	0.0956675							PNET_Neuroblastoma
NFE2L2	9	1.22799e-05	yes	0.0857351	0.0831582	BLCA_Act,CESC_Act,ESCA_Act,HC_Act,HNSC_Act,LUSC_Act,RPC_Act,UCEC_Act						PNET_Neuroblastoma
RBMXL1	9	1.25004e-05	yes	-0.27218	0.049572							PNET_Neuroblastoma
CEACAM1	9	1.32557e-05	yes	-0.0126867	0.12184							PNET_Neuroblastoma
CYP2J2	9	1.33611e-05	yes	-0.0861825	0.30564							PNET_Neuroblastoma
CTSB	9	1.38067e-05	yes	0.00952969	0.173067							PNET_Neuroblastoma
GABARAPL2	9	1.41367e-05	yes	0.264747	0.249033							PNET_Neuroblastoma
RRAS	8	1.56604e-05	yes	-0.0618622	0.243574							PNET_Neuroblastoma
YME1L1	8	1.59515e-05	yes	0.081987	0.130458							PNET_Neuroblastoma
COPS3	9	1.621e-05	yes	-0.527592	0.408082							PNET_Neuroblastoma
KLRG2	9	1.62487e-05	yes	0.0761787	0.0600278							PNET_Neuroblastoma
CRSP8P	9	1.80546e-05	yes	-0.168075	0.436648							PNET_Neuroblastoma
MED27	9	1.80546e-05	yes	-0.21712	0.139177							PNET_Neuroblastoma
RNF40	9	1.81185e-05	yes	-0.170311	0.311667							PNET_Neuroblastoma
TTL	9	1.83328e-05	yes	-0.0384443	0.29597							PNET_Neuroblastoma
ILF3	8	2.13397e-05	yes	-0.341447	0.402707							PNET_Neuroblastoma
UBE2G1	9	2.16792e-05	yes	0.108901	0.14076							PNET_Neuroblastoma
WDHD1	8	2.18068e-05	yes	-0.0458848	0.0750355							PNET_Neuroblastoma
GMNN	9	2.50415e-05	yes	-0.110945	0.0561394							PNET_Neuroblastoma
ZFP36L2	7	2.62468e-05	yes	0.0756907	0.140036							PNET_Neuroblastoma
GLRB	8	2.65652e-05	yes	0.147482	0.344781							PNET_Neuroblastoma
SBDS	9	2.80947e-05	yes	0.00551576	0.323683							PNET_Neuroblastoma
SBDSP1	9	2.80947e-05	yes	-0.255253	0.301027							PNET_Neuroblastoma
SKIV2L2	9	3.46567e-05	yes	-0.577667	0.182459							PNET_Neuroblastoma
KCNE3	9	3.46757e-05	yes	-0.0152342	0.262227							PNET_Neuroblastoma
CCNB1	9	3.51531e-05	yes	-0.160696	0.303784							PNET_Neuroblastoma
PPP1CC	9	3.51723e-05	yes	-0.151865	0.299773							PNET_Neuroblastoma
NRG2	9	3.77312e-05	yes	-0.0679061	0.12983							PNET_Neuroblastoma
AK1	9	3.88926e-05	yes	-0.0197711	0.163116							PNET_Neuroblastoma
NEDD8-MDP1	9	3.89557e-05	yes	-0.313078	0.447759							PNET_Neuroblastoma
FBXO5	9	4.14888e-05	yes	-0.373055	0.177756							PNET_Neuroblastoma
TFRC	9	4.57692e-05	yes	-0.478048	0.300645							PNET_Neuroblastoma
RPS6KA4	9	5.2982e-05	yes	-0.00176936	0.342002							PNET_Neuroblastoma
MYC	8	6.35263e-05	yes	-0.0648249	0.178955	AML_Act,BLY_Act,LY_Act,NHLY_Act						PNET_Neuroblastoma
USP5	8	6.41847e-05	yes	-0.373236	0.423609							PNET_Neuroblastoma
CDC25B	9	6.43379e-05	yes	0.0320864	0.266525							PNET_Neuroblastoma
ATP6V1G2-DDX39B	9	6.50647e-05	yes	-0.403876	0.317246							PNET_Neuroblastoma
DDX39B	9	6.50647e-05	yes	-0.0041591	0.209201							PNET_Neuroblastoma
MMS22L	9	7.55396e-05	yes	-0.576159	0.364274							PNET_Neuroblastoma
WDR74	9	7.73787e-05	yes	-0.395947	0.242713							PNET_Neuroblastoma
GNL3	7	8.40942e-05	yes	-0.429453	0.304185							PNET_Neuroblastoma
OTX1	9	8.71409e-05	yes	-0.0140628	0.221075							PNET_Neuroblastoma
GABRA2	9	8.73132e-05	yes	0.0274938	0.267576							PNET_Neuroblastoma
GNL2	9	9.35826e-05	yes	-0.429266	0.164703							PNET_Neuroblastoma
HNF4G	9	9.36285e-05	yes	0.0968204	0.162689							PNET_Neuroblastoma
NFYB	9	9.92297e-05	yes	-0.0409568	0.166093							PNET_Neuroblastoma
POLG	9	0.000100346	yes	-0.0279478	0.288868							PNET_Neuroblastoma
SUFU	9	0.000105789	yes	0.0215662	0.181353							PNET_Neuroblastoma
ABCF1	9	0.00010754	yes	-0.194107	0.156269							PNET_Neuroblastoma
CDK1	9	0.000108896	yes	-0.871301	0.386227							PNET_Neuroblastoma
TNFRSF13C	8	0.000110861	yes	0.212213	0.432582							PNET_Neuroblastoma
DDX56	8	0.000114225	yes	-0.434781	0.568297							PNET_Neuroblastoma
SREBF2	8	0.000121156	yes	0.25053	0.153906							PNET_Neuroblastoma
NAE1	9	0.000122089	yes	-0.121527	0.268045							PNET_Neuroblastoma
USP10	8	0.000129331	yes	0.120414	0.253896							PNET_Neuroblastoma
ADSL	8	0.000130215	yes	-0.110719	0.137949							PNET_Neuroblastoma
PSMD14	8	0.000134717	yes	-0.639731	0.327698							PNET_Neuroblastoma
NACA2	8	0.000138704	yes	0.223404	0.278634							PNET_Neuroblastoma
ACTG1	8	0.000142499	yes	-0.696675	0.118735							PNET_Neuroblastoma
LRFN2	9	0.000147294	yes	-0.165242	0.356199							PNET_Neuroblastoma
DDX47	8	0.00015137	yes	-0.680388	0.315014							PNET_Neuroblastoma
CEL	9	0.000152233	yes	-0.0681968	0.126909							PNET_Neuroblastoma
ARID4B	5	0.000153141	yes	0.10675	0.108098							PNET_Neuroblastoma
RDH12	9	0.000156883	yes	0.138132	0.150653							PNET_Neuroblastoma
CLEC1A	20	1.2068e-07	yes	0.0529652	0.0868372						178	Pancreas_Carcinoma
PIM3	22	2.03328e-07	yes	0.127035	0.0766111						178	Pancreas_Carcinoma
MADD	19	3.1375e-07	yes	0.124319	0.146574						178	Pancreas_Carcinoma
TNFRSF19	20	3.58615e-07	yes	0.0770045	0.135515						178	Pancreas_Carcinoma
BCHE	17	7.04168e-07	yes	0.250883	0.200706						178	Pancreas_Carcinoma
MCL1	22	7.65401e-07	yes	0.303497	0.196455						178	Pancreas_Carcinoma
UGT8	20	7.79681e-07	yes	0.0812198	0.121294						178	Pancreas_Carcinoma
GPSM1	20	1.92679e-06	yes	-0.0210316	0.202647						178	Pancreas_Carcinoma
CHRM1	20	1.93712e-06	yes	0.0273223	0.233491						178	Pancreas_Carcinoma
WDR35	20	2.92503e-06	yes	0.0918503	0.127971						178	Pancreas_Carcinoma
LOC100507203	20	3.8501e-06	yes									Pancreas_Carcinoma
NIM1	20	3.98046e-06	yes									Pancreas_Carcinoma
FH	19	5.53027e-06	yes	0.0656344	0.0960473	NSCLC_LoF					178	Pancreas_Carcinoma
CNR2	22	7.34256e-06	yes	0.0499715	0.125334						178	Pancreas_Carcinoma
EP300	15	1.02086e-05	yes	0.165888	0.276102	BLCA_LoF,CESC_LoF,COREAD_LoF,DLBCL_LoF,ESCA_LoF,HC_LoF,HNSC_LoF,LUSC_LoF,MBL_LoF,NHLY_LoF,NSPH_LoF,SCLC_LoF					178	Pancreas_Carcinoma
STK38	22	1.3365e-05	yes	0.148853	0.149228						178	Pancreas_Carcinoma
HSPA8	21	1.57921e-05	yes	0.00586618	0.181708					SMAD4 (depleted, 8% vs 24%)	178	Pancreas_Carcinoma
ARHGAP22	21	1.59316e-05	yes	-0.0308136	0.0901399						178	Pancreas_Carcinoma
LY6E	19	1.77401e-05	yes	0.0577417	0.169619				KRAS (enriched, 93% vs 69%)		178	Pancreas_Carcinoma
TMEM14C	18	2.23758e-05	yes	0.0989175	0.0544035						178	Pancreas_Carcinoma
SLC24A6	21	2.29926e-05	yes									Pancreas_Carcinoma
RBMS2	19	2.38811e-05	yes	0.0176224	0.097451						178	Pancreas_Carcinoma
SMYD1	20	2.43975e-05	yes	0.00322738	0.189003						178	Pancreas_Carcinoma
SETD6	20	3.17035e-05	yes	0.00421903	0.137265						178	Pancreas_Carcinoma
LRP1B	15	4.20236e-05	yes	0.0696991	0.0970264	AML_LoF,AN_LoF,BRCA_LoF,CH_LoF,CLL_LoF,CM_LoF,COREAD_LoF,ESCA_LoF,GBM_LoF,HC_LoF,HNSC_LoF,LUAD_LoF,LUSC_LoF,MBL_LoF,MGCT_LoF,MM_LoF,NB_LoF,NSCLC_LoF,OS_LoF,OV_LoF,PAAD_LoF,PRAD_LoF,RCCC_LoF,RHBDS_LoF,SBCC_LoF,SCLC_LoF,ST_LoF,THCA_LoF,UCS_LoF,UVM_LoF				SMAD4 (depleted, 8% vs 24%)	178	Pancreas_Carcinoma
KCNK7	20	5.0675e-05	yes	-0.066233	0.166837						178	Pancreas_Carcinoma
CDC20	21	5.10534e-05	yes	-0.0364961	0.125413						178	Pancreas_Carcinoma
ATOH1	21	5.18788e-05	yes	0.1111	0.0776164						178	Pancreas_Carcinoma
TNFRSF12A	19	5.65996e-05	yes	0.0549561	0.106341				KRAS (enriched, 96% vs 66%)		178	Pancreas_Carcinoma
PAPL	16	6.06368e-05	yes								178	Pancreas_Carcinoma
CCNI2	20	6.39744e-05	yes	0.122424	0.0796895						178	Pancreas_Carcinoma
CHST9	20	0.000102858	yes	0.012469	0.0723408						178	Pancreas_Carcinoma
HK3	21	0.000104713	yes	-0.0243462	0.121419						178	Pancreas_Carcinoma
MAP1LC3B	21	0.000113355	yes	0.0570737	0.111304						178	Pancreas_Carcinoma
TPCN2	21	0.000117428	yes	0.0510134	0.193059					SMAD4 (enriched, 25% vs 8%)	178	Pancreas_Carcinoma
ZFYVE1	21	0.000140915	yes	0.0230024	0.0857622						178	Pancreas_Carcinoma
PALB2	21	0.000144424	yes	0.0546401	0.0919609						178	Pancreas_Carcinoma
ADK	21	0.000146194	yes	-0.00677497	0.144426						178	Pancreas_Carcinoma
TP53	21	1.66533e-15	yes	0.843887	0.600634	ACC_LoF,ALL_LoF,AML_LoF,AN_LoF,ANGS_LoF,BC_LoF,BLCA_LoF,BLY_LoF,BRCA_LoF,CESC_LoF,CH_LoF,CLL_LoF,CM_LoF,COREAD_LoF,DLBCL_LoF,ESCA_LoF,EWS_LoF,GBM_LoF,HC_LoF,HGG_LoF,HNSC_LoF,LEIS_LoF,LGG_LoF,LUAD_LoF,LUSC_LoF,LY_LoF,MBL_LoF,MESO_LoF,MM_LoF,NHLY_LoF,NSCLC_LoF,NSPH_LoF,OS_LoF,OV_LoF,PAAD_LoF,PAIS_LoF,PIA_LoF,PRAD_LoF,RCCC_LoF,RCH_LoF,RPC_LoF,S_LoF,SBCC_LoF,SCLC_LoF,SSCC_LoF,ST_LoF,THCA_LoF,THYM_LoF…			ANK3 (depleted, 22% vs 40%), CASR (depleted, 8% vs 21%), DDX60 (depleted, 3% vs 14%), EFCAB13 (depleted, 0% vs 7%), HIVEP2 (depleted, 2% vs 15%), LRRN1 (depleted, 2% vs 11%), MACF1 (depleted, 5% vs 17%), PCDH15 (depleted, 17% vs 33%), SLITRK3 (depleted, 4% vs 16%), TRANK1 (depleted, 12% vs 28%), TRHDE (depleted, 7% vs 21%), WNK2 (depleted, 1% vs 11%)	PTEN (enriched, 9% vs 2%), TP53 (depleted, 0% vs 12%), TTN (depleted, 13% vs 25%)	467	Skin_Melanoma
CFL1	32	2.80109e-13	yes	0.00347075	0.17144						467	Skin_Melanoma
CDC37	31	3.35509e-13	yes	-0.129957	0.387802						467	Skin_Melanoma
CDK1	34	6.08957e-13	yes	-0.496468	0.453032						467	Skin_Melanoma
NBN	36	7.47402e-13	yes	0.00761072	0.260644						467	Skin_Melanoma
SNRPA	34	7.80487e-13	yes	-0.245076	0.292051						467	Skin_Melanoma
PTPN13	31	3.33977e-12	yes	0.17668	0.213373	BRCA_LoF					467	Skin_Melanoma
RNF20	35	6.04661e-12	yes	-0.252399	0.234173						467	Skin_Melanoma
CLP1	33	1.09429e-11	yes	-0.254856	0.379961						467	Skin_Melanoma
ATP5A1	34	1.26884e-11	yes	-0.228873	0.141579						467	Skin_Melanoma
NR2E3	36	1.67832e-11	yes	0.010079	0.300032						467	Skin_Melanoma
AGAP2	34	2.068e-11	yes	0.00317049	0.148759						467	Skin_Melanoma
SNRPB2	36	2.47289e-11	yes	-0.139695	0.227952						467	Skin_Melanoma
PTPN11	33	5.37845e-11	yes	0.128663	0.107524	ALL_Act,AML_Act,CLL_Act,COREAD_Act,GBM_Act,LGG_Act,MM_Act,NB_Act,PIA_Act					467	Skin_Melanoma
NCBP2	34	5.46562e-11	yes	-0.32915	0.152673						467	Skin_Melanoma
RFC4	34	5.51361e-11	yes	-0.564889	0.470932				ERICH3 (enriched, 31% vs 13%)		467	Skin_Melanoma
INPP5A	34	6.04851e-11	yes	0.0173534	0.222442				BRAF (depleted, 38% vs 61%)		467	Skin_Melanoma
SERPINE3	36	6.89856e-11	yes	0.0899615	0.121405						467	Skin_Melanoma
CD79A	33	7.24407e-11	yes	0.0704769	0.180781						467	Skin_Melanoma
MAP3K3	33	7.51686e-11	yes	0.00755043	0.337474						467	Skin_Melanoma
GABRA6	32	8.12868e-11	yes								467	Skin_Melanoma
RASGEF1C	33	1.62361e-10	yes	0.174989	0.283744						467	Skin_Melanoma
ARFRP1	32	2.14413e-10	yes	-0.0553239	0.228492						467	Skin_Melanoma
GPR149	30	2.83817e-10	yes	0.00177454	0.261616						467	Skin_Melanoma
ACTG1	32	3.01242e-10	yes	-0.657898	0.325383				BRAF (depleted, 36% vs 63%)		467	Skin_Melanoma
ICK	36	3.32138e-10	yes	0.0784695	0.120787						467	Skin_Melanoma
FUBP1	33	3.9811e-10	yes	-0.363808	0.281166	CLL_LoF,LGG_LoF					467	Skin_Melanoma
GNRHR	36	5.44547e-10	yes	0.175666	0.439092						467	Skin_Melanoma
PDZK1IP1	34	7.67833e-10	yes	0.202052	0.214064						467	Skin_Melanoma
CDC40	35	9.84543e-10	yes	-0.757384	0.417739						467	Skin_Melanoma
MAP4K1	34	1.03748e-09	yes	0.055073	0.153359						467	Skin_Melanoma
PLRG1	34	1.11602e-09	yes	-0.732061	0.290375						467	Skin_Melanoma
KRAS	34	1.14256e-09	yes	-0.0482483	0.140421	ALL_Act,AML_Act,AN_Act,BC_Act,BCNET_Act,BLCA_Act,BRCA_Act,CESC_Act,CH_Act,CLL_Act,CM_Act,COREAD_Act,DLBCL_Act,ESCA_Act,HC_Act,LUAD_Act,MGCT_Act,MM_Act,NSCLC_Act,OV_Act,PAAD_Act,PAIS_Act,PIA_Act,PRAD_Act,RPC_Act,ST_Act,THCA_Act,UCEC_Act,UCS_Act					467	Skin_Melanoma
STAT3	35	1.20889e-09	yes	0.0245813	0.172378	DLBCL_ambiguous,NHLY_ambiguous					467	Skin_Melanoma
ATP1A1	31	1.52271e-09	yes	-0.173954	0.254281				PRLR (enriched, 16% vs 3%)		467	Skin_Melanoma
GPR31	33	1.67565e-09	yes	0.0988901	0.204035						467	Skin_Melanoma
CDC27	33	2.45723e-09	yes	-0.377205	0.265692						467	Skin_Melanoma
WDR24	35	2.79925e-09	yes	0.0640627	0.280725						467	Skin_Melanoma
FADD	30	2.94483e-09	yes	-0.0284447	0.144402						467	Skin_Melanoma
ATP6V1G2-DDX39B	34	3.17446e-09	yes	-0.407658	0.283578						467	Skin_Melanoma
DDX39B	34	3.17446e-09	yes	0.0987148	0.197045						467	Skin_Melanoma
MAPKAP1	36	3.47174e-09	yes	-0.0274496	0.161917						467	Skin_Melanoma
NACC1	33	3.68943e-09	yes	0.0805344	0.153719						467	Skin_Melanoma
CCNA2	36	3.79088e-09	yes	-0.317772	0.421199						467	Skin_Melanoma
FGF3	29	4.02843e-09	yes	-0.0428862	0.41421						467	Skin_Melanoma
ZBTB49	36	4.51335e-09	yes	0.0230971	0.268046						467	Skin_Melanoma
TRPM7	33	4.59854e-09	yes	-0.0410695	0.225411						467	Skin_Melanoma
PBK	34	4.82138e-09	yes	0.0974462	0.207876					DNAH7 (enriched, 9% vs 2%)	467	Skin_Melanoma
DGKZ	34	5.43479e-09	yes	-0.00465501	0.142132						467	Skin_Melanoma
TCF7	35	6.04147e-09	yes	-0.110922	0.178893						467	Skin_Melanoma
EEF2	35	6.26135e-09	yes	-0.722792	0.376781						467	Skin_Melanoma
TLE6	34	6.28596e-09	yes	0.0915416	0.219201						467	Skin_Melanoma
TNFRSF21	36	6.8777e-09	yes	0.156566	0.169392						467	Skin_Melanoma
NCOA7	32	7.36047e-09	yes	0.145744	0.184767						467	Skin_Melanoma
PRKACG	33	7.4475e-09	yes	0.0503938	0.260168						467	Skin_Melanoma
COPS8	35	1.03104e-08	yes	-0.702112	0.427999						467	Skin_Melanoma
RAPGEF3	30	1.07744e-08	yes	0.15625	0.191088						467	Skin_Melanoma
PHKB	32	1.09447e-08	yes	0.0141572	0.17751						467	Skin_Melanoma
DDX41	34	1.14071e-08	yes	-0.825561	0.322927						467	Skin_Melanoma
LIFR	30	1.23627e-08	yes	0.0890803	0.278769	SCLC_Act					467	Skin_Melanoma
WDR49	29	1.37085e-08	yes	0.0878769	0.292829						467	Skin_Melanoma
RRH	36	2.12347e-08	yes	0.116533	0.28888						467	Skin_Melanoma
ADRA1A	32	2.16785e-08	yes	-0.00442875	0.140098						467	Skin_Melanoma
KDM4A	35	2.32987e-08	yes	-0.102721	0.246501						467	Skin_Melanoma
PPP1CB	35	2.46809e-08	yes	-0.272606	0.406829						467	Skin_Melanoma
PRPF4	35	2.50297e-08	yes	-0.53044	0.304795						467	Skin_Melanoma
LCN12	36	2.61675e-08	yes	0.167841	0.224953						467	Skin_Melanoma
ATG4D	32	2.79306e-08	yes	0.0103371	0.203509						467	Skin_Melanoma
DCAF4L2	34	2.95548e-08	yes	0.0216826	0.198488						467	Skin_Melanoma
GRK7	34	3.14882e-08	yes	-0.0519062	0.275003						467	Skin_Melanoma
ACTB	28	3.14899e-08	yes	-0.335547	0.183713						467	Skin_Melanoma
UPF3A	34	3.61962e-08	yes	0.108783	0.244617						467	Skin_Melanoma
DTL	32	3.64839e-08	yes	-0.296584	0.201875					DNAH8 (enriched, 9% vs 2%), OBSCN (enriched, 6% vs 0%), SCN10A (enriched, 6% vs 0%)	467	Skin_Melanoma
FZR1	32	3.82941e-08	yes	0.00342935	0.256157						467	Skin_Melanoma
CDH1	35	3.84487e-08	yes	0.0480204	0.131594	BLCA_LoF,BRCA_LoF,DLBCL_LoF,SSCC_LoF,ST_LoF					467	Skin_Melanoma
RARA	34	3.95417e-08	yes	0.0896624	0.177867	BC_Act					467	Skin_Melanoma
ADRBK1	33	4.28162e-08	yes								467	Skin_Melanoma
WHSC1	32	4.30031e-08	yes								467	Skin_Melanoma
ARPC1B	30	4.49744e-08	yes	0.120614	0.146993				BRAF (enriched, 61% vs 38%)		467	Skin_Melanoma
CDC7	33	4.55556e-08	yes	-0.243513	0.340009						467	Skin_Melanoma
YAP1	32	5.32174e-08	yes	0.0775277	0.102217						467	Skin_Melanoma
GABRR3	35	5.54207e-08	yes	-0.0787714	0.235461						467	Skin_Melanoma
ARL6	34	5.63112e-08	yes	-0.00175438	0.321836				STXBP5L (enriched, 28% vs 11%)		467	Skin_Melanoma
FOXA2	33	5.96848e-08	yes	0.168314	0.272569	UCEC_LoF					467	Skin_Melanoma
DDX5	33	6.09209e-08	yes	-0.128685	0.218376						467	Skin_Melanoma
NCKIPSD	36	6.26728e-08	yes	-0.0890772	0.223747					ARID2 (enriched, 11% vs 3%)	467	Skin_Melanoma
FEM1B	35	6.69132e-08	yes	0.0264051	0.16077						467	Skin_Melanoma
SLC6A15	35	7.17284e-08	yes	0.105264	0.210541					CSMD3 (enriched, 8% vs 1%), DNAH5 (enriched, 17% vs 5%)	467	Skin_Melanoma
HSPE1-MOB4	35	7.1948e-08	yes	0.32774	0.350151						467	Skin_Melanoma
TFAP2E	32	7.32534e-08	yes	0.00346761	0.145148						467	Skin_Melanoma
INO80E	35	8.02159e-08	yes	-0.113084	0.15729						467	Skin_Melanoma
RBM39	34	8.16139e-08	yes	-0.571836	0.399952	UCEC_Act					467	Skin_Melanoma
ATP10A	32	8.56203e-08	yes	-0.0179095	0.163981						467	Skin_Melanoma
HEATR6	33	8.64614e-08	yes	0.0915527	0.244954						467	Skin_Melanoma
TRPC3	36	8.71226e-08	yes	0.0561888	0.176654						467	Skin_Melanoma
ATP6V1B2	33	8.72166e-08	yes	-0.308224	0.282701						467	Skin_Melanoma
DHX40	33	9.61757e-08	yes	0.126311	0.23052						467	Skin_Melanoma
AKR7A3	33	9.74423e-08	yes	-0.0146114	0.137381						467	Skin_Melanoma
UCKL1	33	1.00392e-07	yes	0.0781886	0.138743						467	Skin_Melanoma
AANAT	31	1.0116e-07	yes	0.121444	0.175408						467	Skin_Melanoma
RAB6A	33	1.03195e-07	yes	0.0935452	0.180393						467	Skin_Melanoma
PTGS2	32	1.13407e-07	yes	0.142741	0.17468					DNAH5 (enriched, 16% vs 6%)	467	Skin_Melanoma
CDK2	34	1.17805e-07	yes	0.0341164	0.148441						467	Skin_Melanoma
FRMD6	34	1.2148e-07	yes	0.0383197	0.168826						467	Skin_Melanoma
RIT2	34	1.36041e-07	yes	-0.0588048	0.125424				IL1RAPL2 (enriched, 16% vs 3%), PTPN20 (enriched, 15% vs 2%)		467	Skin_Melanoma
SERPINA1	34	1.62361e-07	yes	0.0353775	0.159485						467	Skin_Melanoma
DCLK1	32	1.65176e-07	yes	-0.0491679	0.233136						467	Skin_Melanoma
DDHD2	35	1.7627e-07	yes	0.022934	0.168167						467	Skin_Melanoma
WDR26	34	1.95044e-07	yes	-0.135605	0.206065						467	Skin_Melanoma
SLC5A1	33	1.95277e-07	yes	0.0437616	0.261554						467	Skin_Melanoma
NEK8	34	2.02231e-07	yes	0.0173998	0.161662				ADAMTS18 (depleted, 10% vs 23%), ANKRD30A (depleted, 10% vs 26%), ARHGAP29 (depleted, 3% vs 13%), C8B (depleted, 6% vs 16%), CACNA1E (depleted, 14% vs 28%), CALCRL (depleted, 2% vs 10%), CHRM2 (depleted, 2% vs 12%), CNGA2 (depleted, 2% vs 11%), CNTN6 (depleted, 3% vs 14%), CTAGE6 (depleted, 0% vs 8%), CYP2E1 (depleted, 0% vs 6%), DNAH5 (depleted, 35% vs 59%), DNAH7 (depleted, 23% vs 41%), DSC2 (d…		467	Skin_Melanoma
HDAC4	31	2.02798e-07	yes	0.125616	0.136646						467	Skin_Melanoma
CDC42SE2	35	2.19626e-07	yes	-0.275425	0.379747						467	Skin_Melanoma
CD33	36	2.42213e-07	yes	0.0752748	0.168517						467	Skin_Melanoma
TTF1	32	2.42528e-07	yes	-0.127978	0.222465						467	Skin_Melanoma
AHCTF1	31	2.47072e-07	yes	-0.694588	0.410282						467	Skin_Melanoma
CD79B	34	2.47151e-07	yes	0.0813371	0.300431	DLBCL_Act,NHLY_Act					467	Skin_Melanoma
IRF3	33	2.4816e-07	yes	0.024282	0.119583						467	Skin_Melanoma
B3GALT6	32	2.51875e-07	yes	0.070879	0.162866						467	Skin_Melanoma
CHRNA5	33	2.67193e-07	yes								467	Skin_Melanoma
C3AR1	35	2.68512e-07	yes	0.00417642	0.102057						467	Skin_Melanoma
UBL5	33	2.69137e-07	yes	-0.885566	0.372674						467	Skin_Melanoma
COL23A1	33	2.80274e-07	yes	0.0919171	0.184209						467	Skin_Melanoma
NDUFS7	35	2.89436e-07	yes	-0.0431178	0.169799						467	Skin_Melanoma
RAPGEFL1	35	3.01578e-07	yes	-0.0283125	0.203667						467	Skin_Melanoma
DBF4	30	3.27628e-07	yes	-0.019976	0.161331						467	Skin_Melanoma
WNT10B	34	3.48793e-07	yes	-0.0486771	0.155595						467	Skin_Melanoma
GALK1	29	3.49244e-07	yes	-0.0758784	0.232719						467	Skin_Melanoma
ITIH3	34	3.49855e-07	yes	0.0327022	0.222137						467	Skin_Melanoma
TNK1	35	3.81864e-07	yes	0.00156176	0.167978						467	Skin_Melanoma
ANKRD42	34	4.21976e-07	yes	0.101038	0.240802						467	Skin_Melanoma
RHOD	33	4.47544e-07	yes	-0.0230127	0.27135				CSMD3 (depleted, 18% vs 38%), OBSCN (depleted, 12% vs 28%), PAPPA2 (depleted, 13% vs 31%), PKHD1L1 (depleted, 23% vs 42%), TENM2 (depleted, 6% vs 19%)	THSD7B (depleted, 1% vs 7%)	467	Skin_Melanoma
TP53BP1	32	4.79526e-07	yes	0.246111	0.352385						467	Skin_Melanoma
SUFU	35	4.87148e-07	yes	-0.00654228	0.236845						467	Skin_Melanoma
EIF3I	35	5.05483e-07	yes	-0.816494	0.201002				DNAH5 (enriched, 57% vs 37%), NYAP2 (enriched, 18% vs 5%), RBM47 (enriched, 10% vs 1%), TCHHL1 (enriched, 19% vs 6%), TNXB (enriched, 26% vs 11%), TPO (enriched, 19% vs 4%), ZBED9 (enriched, 23% vs 9%)		467	Skin_Melanoma
RASL12	35	5.21632e-07	yes	0.0425136	0.181746						467	Skin_Melanoma
DHX16	33	5.26623e-07	yes	-0.325703	0.332163						467	Skin_Melanoma
ITGB1	35	5.53539e-07	yes	0.0545725	0.148513						467	Skin_Melanoma
FOSL1	32	5.59223e-07	yes	0.129921	0.289042					ARID2 (enriched, 11% vs 3%)	467	Skin_Melanoma
ALDOC	36	5.76195e-07	yes	0.019598	0.283691						467	Skin_Melanoma
WDR46	35	6.15489e-07	yes	-0.753024	0.379509						467	Skin_Melanoma
HBZ	34	6.30872e-07	yes	0.133436	0.229017						467	Skin_Melanoma
CDC25B	33	6.47977e-07	yes	0.0313158	0.161772						467	Skin_Melanoma
EPSTI1	35	6.49187e-07	yes	-0.035772	0.227949						467	Skin_Melanoma
KIF5A	34	6.57248e-07	yes	-0.0280025	0.170113						467	Skin_Melanoma
CDKN1A	34	6.92703e-07	yes	0.369686	0.656676	BLCA_LoF,HC_LoF,RCH_LoF			TP53 (depleted, 1% vs 15%)	TP53 (depleted, 0% vs 11%)	467	Skin_Melanoma
HECW2	29	7.67192e-07	yes	0.0160242	0.284158						467	Skin_Melanoma
LTK	35	7.92073e-07	yes	0.0985858	0.211137						467	Skin_Melanoma
PTGR1	36	8.40361e-07	yes	0.0205035	0.151106						467	Skin_Melanoma
AHCY	35	8.915e-07	yes	0.03069	0.170467						467	Skin_Melanoma
BNC1	32	8.95125e-07	yes	-0.0309789	0.178374						467	Skin_Melanoma
FBXO5	35	9.46031e-07	yes	-0.485259	0.362406					TP53 (enriched, 10% vs 2%)	467	Skin_Melanoma
KCNJ2	31	9.46433e-07	yes	0.0803244	0.163827						467	Skin_Melanoma
BCLAF1	29	9.56465e-07	yes	-0.229753	0.221937	AML_Act,CM_Act,ST_Act					467	Skin_Melanoma
ADH4	34	9.68573e-07	yes	0.176414	0.205433					LRP1B (enriched, 12% vs 3%)	467	Skin_Melanoma
DND1	35	9.76375e-07	yes	0.00819772	0.139859						467	Skin_Melanoma
PROCR	33	9.96326e-07	yes	0.07225	0.161557						467	Skin_Melanoma
SEMA4B	32	1.05051e-06	yes	0.0134365	0.220912						467	Skin_Melanoma
PRKCDBP	35	1.06055e-06	yes								467	Skin_Melanoma
DCT	34	1.08469e-06	yes	-0.127356	0.329625						467	Skin_Melanoma
VCAN	27	1.15819e-06	yes	0.0846287	0.298421						467	Skin_Melanoma
DAPK2	35	1.17643e-06	yes	0.0548525	0.0641585						467	Skin_Melanoma
NEK2	35	1.2013e-06	yes	-0.0228331	0.160129				COL21A1 (enriched, 26% vs 10%), DNAH10 (enriched, 29% vs 12%), SYNE1 (enriched, 31% vs 14%)		467	Skin_Melanoma
CBX2	31	1.20402e-06	yes	-0.0291774	0.215378						467	Skin_Melanoma
ATP5B	36	1.23109e-06	yes	-0.305441	0.153242						467	Skin_Melanoma
FBXO11	34	1.27767e-06	yes	0.0507352	0.168663	BLY_LoF,NHLY_LoF					467	Skin_Melanoma
THBS1	32	1.34727e-06	yes	0.128121	0.198029						467	Skin_Melanoma
BTRC	35	1.37765e-06	yes	-0.0381844	0.142433				BRAF (depleted, 39% vs 60%)		467	Skin_Melanoma
GPR152	31	1.38292e-06	yes	0.0105617	0.276737						467	Skin_Melanoma
AKR1A1	36	1.41049e-06	yes	0.0122433	0.193945						467	Skin_Melanoma
KIF26A	30	1.41399e-06	yes	-0.0151884	0.167948				PTPRT (depleted, 14% vs 33%)		467	Skin_Melanoma
UBE2S	34	1.42769e-06	yes	-0.105554	0.249621						467	Skin_Melanoma
PABPC3	32	1.44984e-06	yes	-0.24621	0.278037						467	Skin_Melanoma
RRAD	35	1.53961e-06	yes	0.0249342	0.155151						467	Skin_Melanoma
IDH1	34	1.56467e-06	yes	0.0129943	0.180767	AML_Act,CH_Act,CM_Act,GBM_Act,HC_Act,HGG_Act,LGG_Act,MBL_Act,MM_Act,NSCLC_Act,OS_Act,PIA_Act,PRAD_Act					467	Skin_Melanoma
IL8	35	1.60367e-06	yes								467	Skin_Melanoma
C1QTNF6	35	1.69085e-06	yes	-0.0794277	0.167516						467	Skin_Melanoma
SPOPL	35	1.70546e-06	yes	0.0310124	0.201109				LGR5 (enriched, 10% vs 0%)		467	Skin_Melanoma
SFRP4	29	1.72873e-06	yes	0.119422	0.221251						467	Skin_Melanoma
SMN1	35	1.84615e-06	yes						SLCO1B3 (enriched, 18% vs 5%)		467	Skin_Melanoma
SMN2	35	1.84615e-06	yes								467	Skin_Melanoma
LY9	32	1.86998e-06	yes	-0.031937	0.175544						467	Skin_Melanoma
ARF3	35	1.90579e-06	yes	-0.0103091	0.235581						467	Skin_Melanoma
CHST1	35	1.98511e-06	yes	-0.0691188	0.324181						467	Skin_Melanoma
RAB38	35	2.09365e-06	yes	-0.0898319	0.224817						467	Skin_Melanoma
ZCCHC3	33	2.24944e-06	yes	0.0639627	0.152174						467	Skin_Melanoma
SLIRP	35	2.25605e-06	yes	-0.079735	0.191416						467	Skin_Melanoma
CYP2A7	35	2.26659e-06	yes	0.0671808	0.1679						467	Skin_Melanoma
TECPR2	34	2.39346e-06	yes	0.175331	0.190477						467	Skin_Melanoma
CCR7	34	2.6013e-06	yes	0.0521818	0.167076	DLBCL_LoF					467	Skin_Melanoma
HS3ST4	34	2.66613e-06	yes	-0.175585	0.208877						467	Skin_Melanoma
ARG1	35	2.92227e-06	yes	0.0435133	0.236622						467	Skin_Melanoma
POLD1	35	2.99456e-06	yes	-0.488571	0.304114	BRCA_Act					467	Skin_Melanoma
SMAD7	33	3.02296e-06	yes	0.0265948	0.161677						467	Skin_Melanoma
C11orf24	32	3.05288e-06	yes	0.0211264	0.189195						467	Skin_Melanoma
TRA2A	30	3.06704e-06	yes	-0.0535039	0.166072						467	Skin_Melanoma
GNMT	36	3.08248e-06	yes	-0.0660002	0.200278						467	Skin_Melanoma
RBM28	30	3.08916e-06	yes	-0.458222	0.269787						467	Skin_Melanoma
PRKD2	35	3.08956e-06	yes	-0.128329	0.368653	MM_ambiguous					467	Skin_Melanoma
ARID3C	34	3.1903e-06	yes	0.0308872	0.156973						467	Skin_Melanoma
PPAT	36	3.26094e-06	yes	-0.0316061	0.11182						467	Skin_Melanoma
RPP14	35	3.29391e-06	yes								467	Skin_Melanoma
SIGLEC12	31	3.31726e-06	yes	0.0100007	0.205443						467	Skin_Melanoma
JMJD4	34	3.34214e-06	yes	0.135174	0.181129						467	Skin_Melanoma
PKMYT1	35	3.35866e-06	yes	-0.059803	0.146649						467	Skin_Melanoma
SLC6A3	32	3.38704e-06	yes	-0.0473106	0.164302						467	Skin_Melanoma
ERBB2	36	3.44167e-06	yes	0.0260906	0.139892	BLCA_Act,BRCA_Act,CESC_Act,CH_Act,COREAD_Act,ESCA_Act,NSCLC_Act,OV_Act,RPC_Act,ST_Act					467	Skin_Melanoma
KIF17	34	3.62969e-06	yes	0.0539109	0.1099						467	Skin_Melanoma
RAC2	36	3.69876e-06	yes	0.0251635	0.142682						467	Skin_Melanoma
AKR1D1	30	3.93207e-06	yes	0.0700409	0.153621						467	Skin_Melanoma
ABCA10	32	4.14004e-06	yes	-0.263561	0.37401						467	Skin_Melanoma
GPR63	33	4.38918e-06	yes	-0.0478774	0.21731						467	Skin_Melanoma
RFC2	34	4.39493e-06	yes	-0.270918	0.23242						467	Skin_Melanoma
SH3TC2	33	4.47866e-06	yes	0.0270106	0.281008						467	Skin_Melanoma
XRRA1	33	4.5086e-06	yes	-0.297268	0.307706						467	Skin_Melanoma
RNF40	34	4.65616e-06	yes	-0.272624	0.177556						467	Skin_Melanoma
WDR3	27	4.76861e-06	yes	-0.520893	0.322365				NRAS (enriched, 35% vs 15%)		467	Skin_Melanoma
JAK1	34	4.81443e-06	yes	0.145714	0.136358	OV_ambiguous,PRAD_ambiguous,UCEC_ambiguous					467	Skin_Melanoma
ATP8B1	31	5.10707e-06	yes	0.0682901	0.110961						467	Skin_Melanoma
ADRBK2	34	5.19205e-06	yes								467	Skin_Melanoma
NFE2L2	34	5.33014e-06	yes	0.0869887	0.220621	BLCA_Act,CESC_Act,ESCA_Act,HC_Act,HNSC_Act,LUSC_Act,RPC_Act,UCEC_Act				TTN (depleted, 13% vs 25%)	467	Skin_Melanoma
CNR1	34	5.42504e-06	yes	0.048615	0.209831						467	Skin_Melanoma
HOXD10	35	5.52869e-06	yes	0.0831121	0.205369						467	Skin_Melanoma
PRKAA1	31	5.63068e-06	yes	0.107137	0.228806						467	Skin_Melanoma
C5	33	5.88561e-06	yes	0.0115892	0.208609						467	Skin_Melanoma
XDH	31	6.48776e-06	yes	0.199954	0.222354				FAM135B (enriched, 31% vs 12%)		467	Skin_Melanoma
SERPINB8	32	6.59627e-06	yes	0.105331	0.138437						467	Skin_Melanoma
GAK	34	6.91602e-06	yes	-0.494117	0.475234						467	Skin_Melanoma
NEK10	33	7.03104e-06	yes	0.0397308	0.138054						467	Skin_Melanoma
LDHB	34	7.03881e-06	yes	-0.136412	0.239286						467	Skin_Melanoma
SOX9	32	7.21698e-06	yes	0.0312687	0.139554	COREAD_LoF					467	Skin_Melanoma
SHC1	34	7.38577e-06	yes	0.0632664	0.140482						467	Skin_Melanoma
ARID2	30	7.68073e-06	yes	0.13699	0.206267	BLCA_LoF,CH_LoF,CM_LoF,ESCA_LoF,HC_LoF,HNSC_LoF,LGG_LoF,LUAD_LoF,MBL_LoF,NSCLC_LoF,PAAD_LoF,PIA_LoF,SSCC_LoF,ST_LoF,THCA_LoF				ARID2 (depleted, 3% vs 12%)	467	Skin_Melanoma
PPP1R10	35	7.80943e-06	yes	-0.242923	0.438392						467	Skin_Melanoma
PSMA8	32	7.85525e-06	yes	0.0696009	0.254237						467	Skin_Melanoma
SLA2	35	7.96404e-06	yes	0.029994	0.172487						467	Skin_Melanoma
NDRG1	34	8.02466e-06	yes	-0.0154105	0.272675				SVEP1 (depleted, 11% vs 28%)		467	Skin_Melanoma
TET1	33	8.03545e-06	yes	-0.0973405	0.13459	GBM_ambiguous,HC_ambiguous,RPC_ambiguous,SBCC_ambiguous,ST_ambiguous					467	Skin_Melanoma
SH2D3A	34	8.05109e-06	yes	0.0666827	0.140639						467	Skin_Melanoma
GNG5	34	8.26955e-06	yes	0.172132	0.190222				PRKCQ (enriched, 11% vs 1%)		467	Skin_Melanoma
SLC7A7	35	8.53136e-06	yes	0.0103128	0.170312						467	Skin_Melanoma
GABPB1	32	8.58666e-06	yes	-0.337173	0.424503						467	Skin_Melanoma
ARSG	30	8.64019e-06	yes	0.0949118	0.173325						467	Skin_Melanoma
LARP7	35	8.68538e-06	yes	-0.0439328	0.259048						467	Skin_Melanoma
MYO7B	33	8.95105e-06	yes	0.0421752	0.140029						467	Skin_Melanoma
CCNB1	35	9.01129e-06	yes	-0.380475	0.275765					TP53 (enriched, 10% vs 2%)	467	Skin_Melanoma
FKBP11	34	9.04329e-06	yes	0.0306474	0.179849				PTPRB (depleted, 10% vs 25%)		467	Skin_Melanoma
BET1	28	9.06453e-06	yes	-0.15181	0.183966				BRAF (enriched, 63% vs 36%)		467	Skin_Melanoma
MYC	34	9.12356e-06	yes	-0.371134	0.288547	AML_Act,BLY_Act,LY_Act,NHLY_Act					467	Skin_Melanoma
ATP5O	36	9.48632e-06	yes	-0.114251	0.153712						467	Skin_Melanoma
FEN1	33	9.59853e-06	yes	0.00166171	0.181395						467	Skin_Melanoma
THBS2	33	9.7948e-06	yes	0.168074	0.164689						467	Skin_Melanoma
SFTPD	36	1.00728e-05	yes	0.119898	0.127136						467	Skin_Melanoma
COLEC11	34	1.01007e-05	yes	0.0803478	0.354518						467	Skin_Melanoma
PVRL4	32	1.01658e-05	yes								467	Skin_Melanoma
PNPT1	35	1.035e-05	yes	-0.353882	0.235475						467	Skin_Melanoma
GPT2	36	1.05364e-05	yes	-0.0756897	0.208776						467	Skin_Melanoma
PGC	35	1.05566e-05	yes	-0.0775372	0.172979						467	Skin_Melanoma
AIFM2	35	1.07793e-05	yes	0.0668564	0.242434						467	Skin_Melanoma
HPN	32	1.08628e-05	yes	0.147775	0.313597						467	Skin_Melanoma
LTC4S	35	1.12154e-05	yes	0.103925	0.23169						467	Skin_Melanoma
PPP1R12A	35	1.1341e-05	yes	-0.26114	0.454386						467	Skin_Melanoma
TCL1A	35	1.13674e-05	yes	-0.086654	0.189956						467	Skin_Melanoma
QPCT	35	1.19013e-05	yes	0.133873	0.153993						467	Skin_Melanoma
TNFRSF10A	33	1.24527e-05	yes	-0.040792	0.153094						467	Skin_Melanoma
HDAC3	34	1.28472e-05	yes	-0.0745932	0.25478						467	Skin_Melanoma
TSC22D1	33	1.31969e-05	yes	0.0562114	0.170501						467	Skin_Melanoma
TLR9	35	1.33088e-05	yes	-0.0795676	0.224165						467	Skin_Melanoma
HOXB6	34	1.33268e-05	yes	-0.248341	0.371665						467	Skin_Melanoma
CISH	36	1.33447e-05	yes	0.048206	0.199736						467	Skin_Melanoma
VRK1	33	1.34648e-05	yes	0.10315	0.241122						467	Skin_Melanoma
RFC5	35	1.3692e-05	yes	-0.420979	0.230444					SYNE1 (enriched, 8% vs 1%), TP53 (enriched, 10% vs 2%)	467	Skin_Melanoma
LCN1	34	1.39691e-05	yes	-0.112549	0.0959212						467	Skin_Melanoma
BUD31	29	1.41467e-05	yes	-0.515983	0.2483				BRAF (enriched, 61% vs 38%), NRAS (depleted, 16% vs 34%)		467	Skin_Melanoma
GABPA	35	1.41497e-05	yes	-0.134139	0.222276						467	Skin_Melanoma
ENTPD5	36	1.41917e-05	yes	-0.0152273	0.147089						467	Skin_Melanoma
CD1E	31	1.42089e-05	yes								467	Skin_Melanoma
TMEM64	36	1.49947e-05	yes	-0.0549804	0.151154						467	Skin_Melanoma
TGIF1	33	1.52884e-05	yes	0.0993592	0.15409	COREAD_LoF					467	Skin_Melanoma
LEPREL2	35	1.58187e-05	yes								467	Skin_Melanoma
MTSS1L	35	1.62536e-05	yes	-0.0058832	0.151442						467	Skin_Melanoma
CDH24	34	1.63418e-05	yes	0.078527	0.194815						467	Skin_Melanoma
ADCK1	34	1.6589e-05	yes	0.192786	0.17119						467	Skin_Melanoma
IRX6	33	1.69298e-05	yes	0.0383212	0.185298						467	Skin_Melanoma
RPS27L	34	1.70506e-05	yes	0.117206	0.164304					TP53 (depleted, 2% vs 10%)	467	Skin_Melanoma
ATF5	35	1.7718e-05	yes	0.0149182	0.128467						467	Skin_Melanoma
CA10	33	1.77454e-05	yes	-0.0100466	0.264408						467	Skin_Melanoma
ATP5J2-PTCD1	30	1.78767e-05	yes	-0.0239719	0.249215						467	Skin_Melanoma
CORO6	35	1.79126e-05	yes	0.145087	0.200266						467	Skin_Melanoma
ANGEL2	32	1.79526e-05	yes	-0.151829	0.323185						467	Skin_Melanoma
SEMA7A	35	1.82034e-05	yes	-0.0903964	0.368996						467	Skin_Melanoma
STAG3L1	34	1.92176e-05	yes								467	Skin_Melanoma
STAG3L2	34	1.92176e-05	yes	0.0404037	0.18348						467	Skin_Melanoma
STAG3L3	34	1.92176e-05	yes								467	Skin_Melanoma
RRN3P1	36	1.92346e-05	yes	-0.190505	0.277972						467	Skin_Melanoma
RRN3P2	36	1.92346e-05	yes	0.133056	0.239313						467	Skin_Melanoma
UBE2G1	33	2.028e-05	yes	-0.0290762	0.169686						467	Skin_Melanoma
SH2B1	36	2.0438e-05	yes	-0.0461861	0.234461						467	Skin_Melanoma
HMGB4	35	2.16938e-05	yes	0.123634	0.170034						467	Skin_Melanoma
AKAP13	32	2.18121e-05	yes	0.128774	0.246951						467	Skin_Melanoma
UBA3	30	2.20309e-05	yes	-0.327101	0.295639						467	Skin_Melanoma
DGKQ	35	2.22076e-05	yes	0.0778953	0.239138						467	Skin_Melanoma
GMNN	35	2.22506e-05	yes	-0.101695	0.147225						467	Skin_Melanoma
MAT2A	35	2.2484e-05	yes	-0.228256	0.304773						467	Skin_Melanoma
NPR1	33	2.28045e-05	yes	0.0530813	0.177157						467	Skin_Melanoma
SDHA	29	2.43387e-05	yes	0.066003	0.20114						467	Skin_Melanoma
ATN1	33	2.44025e-05	yes	-0.0356209	0.241997						467	Skin_Melanoma
ATG9A	33	2.4757e-05	yes	-0.00964238	0.16017						467	Skin_Melanoma
RAE1	29	2.49841e-05	yes	-0.594873	0.31996						467	Skin_Melanoma
GJB3	35	2.54135e-05	yes	0.0515683	0.188835						467	Skin_Melanoma
CYP2E1	32	2.54553e-05	yes	0.015354	0.138149						467	Skin_Melanoma
SERPINB1	30	2.54785e-05	yes	0.18842	0.227838						467	Skin_Melanoma
PRRT2	35	2.56596e-05	yes	0.072781	0.364995						467	Skin_Melanoma
BMI1	34	2.6899e-05	yes						CACNA1G (enriched, 14% vs 3%), COL5A1 (enriched, 25% vs 9%), CSMD3 (enriched, 37% vs 20%), GRIN2A (enriched, 30% vs 15%), LAMA3 (enriched, 20% vs 6%), NLRP11 (enriched, 19% vs 7%), PAPPA2 (enriched, 30% vs 14%), PIK3C2G (enriched, 21% vs 7%), ST6GAL2 (enriched, 18% vs 6%), ZNF488 (enriched, 8% vs 0%)		467	Skin_Melanoma
OXA1L	33	2.69208e-05	yes	-0.522011	0.245562						467	Skin_Melanoma
IFT140	34	2.70431e-05	yes	-0.0644548	0.168604						467	Skin_Melanoma
CA8	36	2.7651e-05	yes	0.0236329	0.193935						467	Skin_Melanoma
CSNK1D	33	2.82987e-05	yes	-0.0638824	0.129877						467	Skin_Melanoma
LRP5	31	2.8624e-05	yes	-0.0167843	0.231073						467	Skin_Melanoma
ABCA7	33	2.86461e-05	yes	0.046869	0.133871						467	Skin_Melanoma
ARL2	34	2.8705e-05	yes	0.0291905	0.166787						467	Skin_Melanoma
ZKSCAN4	35	2.89243e-05	yes	-0.1936	0.182294						467	Skin_Melanoma
WDR1	35	2.91539e-05	yes	0.00911775	0.356089						467	Skin_Melanoma
SEMA4G	35	2.96823e-05	yes	0.0521543	0.23352						467	Skin_Melanoma
ZBTB32	35	2.98265e-05	yes	0.0952453	0.173712						467	Skin_Melanoma
RAB11B	35	3.04814e-05	yes	-0.0101276	0.0990452						467	Skin_Melanoma
PLIN1	32	3.06739e-05	yes	-0.0523958	0.182006						467	Skin_Melanoma
SOCS1	36	3.08791e-05	yes	0.052468	0.160846	DLBCL_LoF,LY_LoF,NHLY_LoF					467	Skin_Melanoma
P2RY12	33	3.16322e-05	yes	0.064268	0.110091						467	Skin_Melanoma
NPBWR1	36	3.1634e-05	yes	0.043613	0.184482						467	Skin_Melanoma
KIF23	36	3.32669e-05	yes	-0.568672	0.34101					TP53 (enriched, 10% vs 2%)	467	Skin_Melanoma
NGB	36	3.38572e-05	yes	-0.0925821	0.29758						467	Skin_Melanoma
SP140	33	3.39334e-05	yes	0.0375335	0.143093	MM_ambiguous					467	Skin_Melanoma
EPB41L5	34	3.40091e-05	yes	-0.0866486	0.185599						467	Skin_Melanoma
AURKA	30	3.4019e-05	yes	-0.289677	0.24511						467	Skin_Melanoma
FER	34	3.4271e-05	yes						MARCO (enriched, 19% vs 5%)		467	Skin_Melanoma
COL6A1	36	3.46915e-05	yes	0.0401123	0.262931						467	Skin_Melanoma
SH2D2A	32	3.47181e-05	yes	0.174815	0.26405						467	Skin_Melanoma
CTNNBL1	32	3.52817e-05	yes	-0.59655	0.283415						467	Skin_Melanoma
PLEKHF1	33	3.54528e-05	yes	0.0109764	0.122392						467	Skin_Melanoma
DCAF7	32	3.64131e-05	yes	-0.0655893	0.108834						467	Skin_Melanoma
ADM2	33	3.67232e-05	yes	0.0638091	0.245724						467	Skin_Melanoma
CLASP1	35	3.67301e-05	yes	0.0124889	0.251556						467	Skin_Melanoma
FKBP15	35	3.70068e-05	yes	-0.0551108	0.205882						467	Skin_Melanoma
FNDC4	35	3.72809e-05	yes	0.00677424	0.174223						467	Skin_Melanoma
RCC1	35	3.73015e-05	yes	-0.340346	0.67337						467	Skin_Melanoma
HHAT	34	3.74192e-05	yes	-0.0699317	0.149461						467	Skin_Melanoma
XRCC6	31	3.77521e-05	yes	-0.828406	0.315548						467	Skin_Melanoma
DDX39A	33	3.87279e-05	yes	-0.31475	0.253069						467	Skin_Melanoma
GPR132	34	3.88362e-05	yes	0.0305226	0.309874						467	Skin_Melanoma
EIF5A	34	3.95501e-05	yes	-0.336715	0.326182						467	Skin_Melanoma
ZAP70	32	3.95609e-05	yes	0.0322806	0.145207					TTN (enriched, 26% vs 12%)	467	Skin_Melanoma
XAF1	35	4.01583e-05	yes	0.00705452	0.370889						467	Skin_Melanoma
RBFOX2	35	4.07355e-05	yes	0.223203	0.160461	THCA_Act					467	Skin_Melanoma
MINA	34	4.21694e-05	yes								467	Skin_Melanoma
BCL11A	32	4.48598e-05	yes	0.139173	0.109039	NHLY_Act					467	Skin_Melanoma
NCSTN	33	4.54477e-05	yes	-0.0527715	0.199162						467	Skin_Melanoma
SMARCA2	31	4.55855e-05	yes	0.0471134	0.101321						467	Skin_Melanoma
COMMD3-BMI1	35	4.70099e-05	yes								467	Skin_Melanoma
DNAI1	33	4.80685e-05	yes	-0.109107	0.14238						467	Skin_Melanoma
DCAKD	35	4.87532e-05	yes	0.0654367	0.115701						467	Skin_Melanoma
CRABP1	33	4.91007e-05	yes	0.0673157	0.232351						467	Skin_Melanoma
DDX1	35	4.95103e-05	yes	0.0375794	0.140891						467	Skin_Melanoma
KAT6B	31	4.95923e-05	yes	-0.131767	0.206247	BRCA_Act,MBL_Act,PRAD_Act					467	Skin_Melanoma
DUSP2	36	4.96044e-05	yes	0.127172	0.191222						467	Skin_Melanoma
LRRC7	29	5.00319e-05	yes	-0.161217	0.292743						467	Skin_Melanoma
CAMK2N1	34	5.03957e-05	yes	-0.0507947	0.11268						467	Skin_Melanoma
ATG4B	32	5.06142e-05	yes	0.186841	0.177609						467	Skin_Melanoma
CEBPZ	33	5.09055e-05	yes	-0.447978	0.255289						467	Skin_Melanoma
CLC	36	5.21558e-05	yes	-0.00296206	0.21541						467	Skin_Melanoma
CACNG1	31	5.28791e-05	yes	-0.0403331	0.130561						467	Skin_Melanoma
IGF2BP1	34	5.32692e-05	yes	-0.0552748	0.208511						467	Skin_Melanoma
PFKP	35	5.33646e-05	yes	-0.0634149	0.156808						467	Skin_Melanoma
PRKAA2	34	5.3663e-05	yes	0.162258	0.192221						467	Skin_Melanoma
HBD	34	5.43542e-05	yes	-0.0684018	0.214744						467	Skin_Melanoma
NEK9	35	5.49125e-05	yes	-0.0518337	0.1734						467	Skin_Melanoma
DHX38	34	5.61415e-05	yes	-0.634539	0.309304						467	Skin_Melanoma
USF2	33	5.70231e-05	yes	-0.075016	0.223434						467	Skin_Melanoma
ERN2	31	5.86015e-05	yes								467	Skin_Melanoma
TBC1D19	34	5.86241e-05	yes	0.0297745	0.249566						467	Skin_Melanoma
TRAF7	35	6.03153e-05	yes	-0.118128	0.2916						467	Skin_Melanoma
CLRN3	36	6.05146e-05	yes	-0.0122752	0.156849						467	Skin_Melanoma
KAT2A	34	6.06211e-05	yes	-0.00992138	0.140401						467	Skin_Melanoma
TOP2A	35	6.1145e-05	yes	-0.624119	0.228287	ST_Act				DNAH7 (enriched, 10% vs 1%), TP53 (enriched, 10% vs 2%)	467	Skin_Melanoma
CRSP8P	36	6.15677e-05	yes	-0.384665	0.280191						467	Skin_Melanoma
MED27	36	6.15677e-05	yes	0.056102	0.27141						467	Skin_Melanoma
WNT7B	32	6.21302e-05	yes	-0.187582	0.317665						467	Skin_Melanoma
GEMIN5	30	6.24962e-05	yes	-0.554919	0.418191						467	Skin_Melanoma
GPR151	33	6.30412e-05	yes	0.0574459	0.330178						467	Skin_Melanoma
RRN3	33	6.33641e-05	yes	-0.182387	0.349669						467	Skin_Melanoma
CHEK2	32	6.35015e-05	yes	0.220302	0.379313	THCA_LoF					467	Skin_Melanoma
ITSN2	34	6.35571e-05	yes	0.0167686	0.185655						467	Skin_Melanoma
DSC1	32	6.37482e-05	yes	-0.0858679	0.164695						467	Skin_Melanoma
ZBTB17	32	6.38132e-05	yes	0.0209558	0.140375						467	Skin_Melanoma
MPZL1	34	6.58002e-05	yes	0.00476785	0.209396						467	Skin_Melanoma
HOXD8	35	6.58341e-05	yes	0.0969424	0.364392						467	Skin_Melanoma
RFC1	34	6.68456e-05	yes	-0.530088	0.353565						467	Skin_Melanoma
FANCC	35	7.14421e-05	yes	0.0786586	0.118187	GBM_LoF					467	Skin_Melanoma
ATAD1	32	7.42576e-05	yes	0.0178155	0.260938						467	Skin_Melanoma
ZBTB26	35	7.50405e-05	yes	-0.0134219	0.200713						467	Skin_Melanoma
BMP2	31	7.80903e-05	yes	0.12107	0.212479						467	Skin_Melanoma
CDC25A	36	8.01166e-05	yes	-0.00829845	0.159852						467	Skin_Melanoma
VMP1	32	8.0358e-05	yes	-0.103538	0.148257					NF1 (enriched, 15% vs 4%)	467	Skin_Melanoma
MAP3K8	33	8.10218e-05	yes	0.0110614	0.140127						467	Skin_Melanoma
KCNC3	36	8.2854e-05	yes	0.10976	0.149667						467	Skin_Melanoma
SMAD5	34	8.36565e-05	yes	-0.0937389	0.0968737						467	Skin_Melanoma
NDNL2	35	8.57247e-05	yes								467	Skin_Melanoma
CRCT1	34	8.69215e-05	yes	0.0176434	0.19551						467	Skin_Melanoma
SEMA3B	36	8.93204e-05	yes	-0.0234552	0.137594						467	Skin_Melanoma
RBP5	35	9.03938e-05	yes	-0.0304948	0.221537						467	Skin_Melanoma
TRAIP	34	9.2181e-05	yes	-0.157195	0.186124				MUC17 (enriched, 38% vs 19%), PCDHA5 (enriched, 15% vs 2%)	TP53 (enriched, 10% vs 2%)	467	Skin_Melanoma
RAB5B	35	9.36775e-05	yes	0.112167	0.110749						467	Skin_Melanoma
ANO1	29	9.75309e-05	yes	0.0465986	0.192172						467	Skin_Melanoma
PIK3CG	30	9.86709e-05	yes	0.0513882	0.172196						467	Skin_Melanoma
SRSF6	33	0.000100412	yes	0.0292554	0.209213						467	Skin_Melanoma
MOK	33	0.000101149	yes	0.0229886	0.34064						467	Skin_Melanoma
ARHGEF10	33	0.000102969	yes	0.105083	0.22747	ANGS_ambiguous,NSCLC_ambiguous,SCLC_ambiguous,SSCC_ambiguous					467	Skin_Melanoma
ABCF2	30	0.000103238	yes	0.0188423	0.13992						467	Skin_Melanoma
PTBP1	34	0.000104155	yes	-0.240363	0.464324						467	Skin_Melanoma
IRX2	33	0.000104533	yes	-0.0936427	0.172011						467	Skin_Melanoma
LDHAL6A	34	0.000105097	yes	-0.039794	0.240057						467	Skin_Melanoma
RPL22	32	0.000106204	yes	0.158149	0.199849	HC_Act					467	Skin_Melanoma
PRR5L	35	0.000106403	yes	0.0356278	0.230515						467	Skin_Melanoma
FAM8A1	33	0.00010722	yes	-0.0176304	0.350305						467	Skin_Melanoma
HPCA	35	0.000113361	yes	-0.0255693	0.225328						467	Skin_Melanoma
TBC1D2	35	0.000113524	yes	0.117742	0.145698						467	Skin_Melanoma
PAPSS1	33	0.000114682	yes	-0.00601625	0.192033				HEATR5B (depleted, 0% vs 10%)		467	Skin_Melanoma
NUDT3	35	0.000115755	yes	0.39871	0.344738						467	Skin_Melanoma
MIXL1	34	0.000116466	yes	-0.0227048	0.197646						467	Skin_Melanoma
SELL	31	0.000116859	yes	-0.0273796	0.244099						467	Skin_Melanoma
TCF7L2	34	0.000118837	yes	-0.0263659	0.215243	COREAD_Act,UCEC_Act					467	Skin_Melanoma
TMEM207	33	0.000119011	yes								467	Skin_Melanoma
VPS4B	35	0.000120269	yes	-0.129386	0.180162						467	Skin_Melanoma
OR2W3	32	0.000122185	yes	0.00487002	0.134964						467	Skin_Melanoma
HIC2	32	0.000123155	yes	0.0615981	0.161073				BRAF (depleted, 38% vs 61%), NRAS (enriched, 35% vs 15%)		467	Skin_Melanoma
CAMK1D	35	0.000124569	yes	0.0342177	0.13721						467	Skin_Melanoma
PTCH1	33	0.000124647	yes	0.024937	0.109737	ESCA_LoF,MBL_LoF,MESO_LoF,OS_LoF,PIA_LoF,SBCC_LoF					467	Skin_Melanoma
SOS1	35	0.00012673	yes	0.212378	0.149087	UCEC_Act					467	Skin_Melanoma
F11R	34	0.000127175	yes	-0.0336976	0.240037						467	Skin_Melanoma
CNNM1	33	0.000129202	yes	0.053416	0.160897						467	Skin_Melanoma
PTAFR	35	0.00013062	yes	0.123927	0.139649						467	Skin_Melanoma
MIOS	26	0.00013203	yes	-0.000594542	0.194771						467	Skin_Melanoma
PDHA2	35	0.000138208	yes	-0.0213988	0.216564						467	Skin_Melanoma
CBX4	32	0.000140362	yes	0.129058	0.18571						467	Skin_Melanoma
DCP2	35	0.000141384	yes	-0.00767961	0.167266						467	Skin_Melanoma
ARHGAP29	32	0.000141825	yes	-0.0130901	0.138723						467	Skin_Melanoma
ANKRD62P1-PARP4P3	31	0.000143065	yes	0.0021748	0.176324						467	Skin_Melanoma
ID3	34	0.000145428	yes	-0.111403	0.160536	DLBCL_LoF					467	Skin_Melanoma
AKR1B1	29	0.000145444	yes	-0.047021	0.174359						467	Skin_Melanoma
WDR16	33	0.000145698	yes								467	Skin_Melanoma
ST6GAL1	33	0.00014764	yes	0.0626515	0.186678						467	Skin_Melanoma
FANCD2	33	0.000148327	yes	-0.0070502	0.212628	CM_LoF,COREAD_LoF					467	Skin_Melanoma
SIRPA	34	0.000150542	yes	0.126189	0.132426	AML_LoF,CESC_LoF,COREAD_LoF,HGG_LoF,MBL_LoF					467	Skin_Melanoma
NR4A1	33	0.000150891	yes	0.0395855	0.177247						467	Skin_Melanoma
EIF5AL1	35	0.000151904	yes	-0.213786	0.333563						467	Skin_Melanoma
SELE	33	0.000152668	yes	0.144951	0.140387				PKHD1L1 (depleted, 22% vs 42%)		467	Skin_Melanoma
PIK3CA	36	0.000154582	yes	-0.00708294	0.10256	ACY_Act,AN_Act,ANGS_Act,BLCA_Act,BRCA_Act,CESC_Act,CH_Act,CM_Act,COREAD_Act,EPD_Act,ESCA_Act,GBM_Act,HC_Act,HGG_Act,HNSC_Act,LEIS_Act,LGG_Act,LUAD_Act,LUSC_Act,MBL_Act,MESO_Act,MGCT_Act,NSCLC_Act,OS_Act,OV_Act,PAAD_Act,PIA_Act,PRAD_Act,RCCC_Act,RPC_Act,S_Act,SBCC_Act,ST_Act,UCEC_Act,UCS_Act,VV_Act					467	Skin_Melanoma
STEAP1	28	0.00015784	yes	0.0241767	0.170762						467	Skin_Melanoma
MUC1	32	0.000158637	yes	0.127725	0.264978					PTEN (enriched, 9% vs 1%)	467	Skin_Melanoma
AHCTF1	9	8.8716e-09	yes	-0.740632	0.262676						236	Soft_Tissue_Sarcoma_Rhabdoid
TP53	3	4.59917e-08	yes	0.84006	0.120797	ACC_LoF,ALL_LoF,AML_LoF,AN_LoF,ANGS_LoF,BC_LoF,BLCA_LoF,BLY_LoF,BRCA_LoF,CESC_LoF,CH_LoF,CLL_LoF,CM_LoF,COREAD_LoF,DLBCL_LoF,ESCA_LoF,EWS_LoF,GBM_LoF,HC_LoF,HGG_LoF,HNSC_LoF,LEIS_LoF,LGG_LoF,LUAD_LoF,LUSC_LoF,LY_LoF,MBL_LoF,MESO_LoF,MM_LoF,NHLY_LoF,NSCLC_LoF,NSPH_LoF,OS_LoF,OV_LoF,PAAD_LoF,PAIS_LoF,PIA_LoF,PRAD_LoF,RCCC_LoF,RCH_LoF,RPC_LoF,S_LoF,SBCC_LoF,SCLC_LoF,SSCC_LoF,ST_LoF,THCA_LoF,THYM_LoF…				TP53 (depleted, 10% vs 25%)	236	Soft_Tissue_Sarcoma_Rhabdoid
EEF2	8	5.88894e-07	yes	-0.697847	0.330864						236	Soft_Tissue_Sarcoma_Rhabdoid
TFRC	8	6.65486e-07	yes	-0.423825	0.38039						236	Soft_Tissue_Sarcoma_Rhabdoid
MCM6	5	9.18086e-07	yes	-0.510644	0.0891077						236	Soft_Tissue_Sarcoma_Rhabdoid
PABPN1	6	9.98871e-07	yes	-0.98669	0.19904						236	Soft_Tissue_Sarcoma_Rhabdoid
RGPD5	9	3.03485e-06	yes								236	Soft_Tissue_Sarcoma_Rhabdoid
RGPD6	9	3.03485e-06	yes								236	Soft_Tissue_Sarcoma_Rhabdoid
RGPD8	9	3.03485e-06	yes	0.728869	0.4993						236	Soft_Tissue_Sarcoma_Rhabdoid
RRM2	6	3.34591e-06	yes	-0.363242	0.0828384						236	Soft_Tissue_Sarcoma_Rhabdoid
CDC27	7	3.84603e-06	yes	-0.276147	0.206827						236	Soft_Tissue_Sarcoma_Rhabdoid
GNL2	7	5.07772e-06	yes	-0.356379	0.251915						236	Soft_Tissue_Sarcoma_Rhabdoid
NFKBIA	8	6.24145e-06	yes	0.0124658	0.178986	DLBCL_LoF,MM_LoF					236	Soft_Tissue_Sarcoma_Rhabdoid
RTN4RL2	9	1.03337e-05	yes	-0.32786	0.351108						236	Soft_Tissue_Sarcoma_Rhabdoid
GKN1	9	1.86739e-05	yes	0.00890526	0.0751226						236	Soft_Tissue_Sarcoma_Rhabdoid
ATP6V1G2-DDX39B	6	1.98018e-05	yes	-0.329163	0.521708						236	Soft_Tissue_Sarcoma_Rhabdoid
DDX39B	6	1.98018e-05	yes	0.0660477	0.219208						236	Soft_Tissue_Sarcoma_Rhabdoid
RPAP3	8	2.19364e-05	yes	-0.207177	0.158804						236	Soft_Tissue_Sarcoma_Rhabdoid
RGPD3	8	2.5216e-05	yes	-0.703148	0.359119	CM_ambiguous,THCA_ambiguous					236	Soft_Tissue_Sarcoma_Rhabdoid
PSMC4	8	5.79243e-05	yes	-0.708326	0.111755						236	Soft_Tissue_Sarcoma_Rhabdoid
FUBP1	8	6.36343e-05	yes	-0.428433	0.34398	CLL_LoF,LGG_LoF					236	Soft_Tissue_Sarcoma_Rhabdoid
WDR70	9	7.61937e-05	yes	-0.539453	0.169384					ATRX (enriched, 22% vs 5%)	236	Soft_Tissue_Sarcoma_Rhabdoid
CDC40	9	8.8358e-05	yes	-0.907006	0.434935						236	Soft_Tissue_Sarcoma_Rhabdoid
RNF43	8	9.95728e-05	yes	-0.0809212	0.2263	ALL_LoF,CH_LoF,COREAD_LoF,ESCA_LoF,PAAD_LoF,PRAD_LoF,ST_LoF,UCEC_LoF				TP53 (depleted, 10% vs 25%)	236	Soft_Tissue_Sarcoma_Rhabdoid
RGPD4	7	0.000114497	yes	0.196649	0.133125						236	Soft_Tissue_Sarcoma_Rhabdoid
SART3	8	0.000122784	yes	-0.535733	0.291382						236	Soft_Tissue_Sarcoma_Rhabdoid
SERPINB5	7	0.000125183	yes	-0.0379808	0.26649						236	Soft_Tissue_Sarcoma_Rhabdoid
SMN1	9	0.0001284	yes								236	Soft_Tissue_Sarcoma_Rhabdoid
SMN2	9	0.0001284	yes								236	Soft_Tissue_Sarcoma_Rhabdoid
TTK	8	0.000145905	yes	-0.51371	0.380424						236	Soft_Tissue_Sarcoma_Rhabdoid
TFRC	5	1.41297e-07	yes	-0.0975906	0.206092		8.67804e-18	down			492	Thyroid_Carcinoma
RASL10A	5	1.62303e-06	yes	0.0722358	0.0575862		0.553065	down			492	Thyroid_Carcinoma
ILF3	5	2.3566e-06	yes	-0.132533	0.260894		0.365152	down			492	Thyroid_Carcinoma
EPHB2	5	4.39987e-06	yes	0.14618	0.09547		1.23731e-05	down			492	Thyroid_Carcinoma
RRP9	5	7.55227e-06	yes	-0.386368	0.309182		6.62335e-15	up	BRAF (enriched, 79% vs 31%), NRAS (depleted, 4% vs 15%)		492	Thyroid_Carcinoma
ELL3	5	1.49455e-05	yes	-0.00617774	0.411493		0.000848257	down	BRAF (enriched, 77% vs 33%), HRAS (depleted, 1% vs 8%), NRAS (depleted, 3% vs 15%)		492	Thyroid_Carcinoma
AATF	5	1.6849e-05	yes	-0.457825	0.236571		0.00165201	up			492	Thyroid_Carcinoma
GUCA1B	5	1.83307e-05	yes	0.0954873	0.266881		2.38122e-08	down	BRAF (depleted, 43% vs 67%), NRAS (enriched, 13% vs 6%)		492	Thyroid_Carcinoma
RFC4	4	2.04131e-05	yes	-0.513991	0.180617		0.00198462	up	BRAF (enriched, 62% vs 48%)		492	Thyroid_Carcinoma
TTC28	5	2.57286e-05	yes	0.456096	0.328627		8.7805e-06	down			492	Thyroid_Carcinoma
FCGRT	5	2.58606e-05	yes	0.134571	0.208669		2.45159e-08	down	BRAF (depleted, 41% vs 68%)		492	Thyroid_Carcinoma
RAD23B	5	6.12688e-05	yes	-0.015337	0.061478		2.28462e-23	up	BRAF (enriched, 84% vs 27%), HRAS (depleted, 1% vs 8%), NRAS (depleted, 4% vs 15%)		492	Thyroid_Carcinoma
MYLIP	5	7.36368e-05	yes	0.0960964	0.218907		0.0096414	down			492	Thyroid_Carcinoma
ATP1A1	5	8.52303e-05	yes	-0.0930128	0.117865		2.73397e-18	down			492	Thyroid_Carcinoma
WDR3	5	8.73116e-05	yes	-0.480608	0.170999		1.19248e-08	down			492	Thyroid_Carcinoma
KPNA6	5	0.000135987	yes	0.224613	0.0823105		9.83284e-05	up			492	Thyroid_Carcinoma
CFL1	5	0.000139263	yes	0.0957104	0.100663		1.676e-11	up	NRAS (depleted, 5% vs 14%)		492	Thyroid_Carcinoma
FERMT2	9	3.18087e-10	yes	0.201186	0.0574303		0.189851	up			508	Upper_Aerodigestive_Tract_Carcinoma
CES1	9	1.87794e-09	yes	0.0287134	0.0649106		3.17321e-08	up			508	Upper_Aerodigestive_Tract_Carcinoma
YIF1B	10	2.02117e-08	yes	-0.146209	0.158122		8.83663e-16	up			508	Upper_Aerodigestive_Tract_Carcinoma
RFWD2	9	3.1474e-08	yes	0.101656	0.13666						508	Upper_Aerodigestive_Tract_Carcinoma
MDM2	10	1.25465e-07	yes	0.163293	0.0791279	LEIS_Act	0.583262	up		CDKN2A (depleted, 12% vs 22%), TP53 (depleted, 26% vs 41%)	508	Upper_Aerodigestive_Tract_Carcinoma
ITGB5	10	2.07519e-07	yes	0.0859105	0.0845058		7.12728e-12	up		CASP8 (depleted, 1% vs 11%)	508	Upper_Aerodigestive_Tract_Carcinoma
ECHS1	10	2.90355e-07	yes	0.0373109	0.0758151		3.33959e-08	down			508	Upper_Aerodigestive_Tract_Carcinoma
TLK2	9	6.53858e-07	yes	0.0323602	0.0278549		4.10518e-15	up			508	Upper_Aerodigestive_Tract_Carcinoma
MLNR	10	7.77447e-07	yes	0.109412	0.109461		0.00459213	up		CSMD3 (enriched, 7% vs 1%)	508	Upper_Aerodigestive_Tract_Carcinoma
SRSF4	9	1.01133e-06	yes	0.0390955	0.0486348		1.50172e-12	up	PRKDC (enriched, 8% vs 0%)		508	Upper_Aerodigestive_Tract_Carcinoma
OR2T12	10	1.46789e-06	yes	0.137214	0.0768964		0.984346	up			508	Upper_Aerodigestive_Tract_Carcinoma
OR2T8	10	1.46789e-06	yes	0.0965187	0.155144		0.787168	up		FLG (enriched, 7% vs 1%), NSD1 (depleted, 1% vs 10%)	508	Upper_Aerodigestive_Tract_Carcinoma
RHOQ	9	1.80082e-06	yes	0.0860444	0.058747		0.127187	down		TP53 (enriched, 40% vs 27%)	508	Upper_Aerodigestive_Tract_Carcinoma
DUSP27	9	1.9585e-06	yes	0.220362	0.103678		0.00021362	down		TP53 (enriched, 40% vs 26%)	508	Upper_Aerodigestive_Tract_Carcinoma
CNKSR1	9	3.10186e-06	yes	0.152571	0.0454566		0.970983	up			508	Upper_Aerodigestive_Tract_Carcinoma
SARDH	8	3.23254e-06	yes	-0.0389239	0.0518608		0.000381787	up			508	Upper_Aerodigestive_Tract_Carcinoma
ANGPTL4	10	3.27862e-06	yes	0.00705204	0.121017		0.220457	up			508	Upper_Aerodigestive_Tract_Carcinoma
ITGAV	8	6.09282e-06	yes	0.13611	0.120788		5.61251e-14	up		CASP8 (depleted, 2% vs 10%)	508	Upper_Aerodigestive_Tract_Carcinoma
MAGOHB	10	6.49872e-06	yes	0.05427	0.118183		4.18436e-19	up			508	Upper_Aerodigestive_Tract_Carcinoma
OR2T33	9	6.9957e-06	yes	-0.118666	0.244264		0.676667	up			508	Upper_Aerodigestive_Tract_Carcinoma
OR2T5	10	7.40178e-06	yes	-0.0492831	0.142047				MGAM (enriched, 60% vs 4%)		508	Upper_Aerodigestive_Tract_Carcinoma
ADCY7	10	7.50146e-06	yes	-0.0050557	0.0948449		0.000250265	up		KRT5 (depleted, 1% vs 6%)	508	Upper_Aerodigestive_Tract_Carcinoma
SAR1B	10	8.5969e-06	yes	-0.077751	0.0781433		4.86413e-11	down		AJUBA (depleted, 1% vs 9%)	508	Upper_Aerodigestive_Tract_Carcinoma
ONECUT3	9	1.00286e-05	yes	0.0311926	0.100031		6.16854e-16	up			508	Upper_Aerodigestive_Tract_Carcinoma
SCYL2	10	1.0722e-05	yes	-0.037089	0.0865962		0.00235708	up			508	Upper_Aerodigestive_Tract_Carcinoma
TRIM17	10	1.10007e-05	yes	-0.00988649	0.0803406		0.241799	up		NSD1 (enriched, 13% vs 1%)	508	Upper_Aerodigestive_Tract_Carcinoma
SMUG1	10	1.16464e-05	yes	0.0465904	0.154537		1.15958e-16	up			508	Upper_Aerodigestive_Tract_Carcinoma
EZH2	10	1.17003e-05	yes	0.158599	0.13678	ALL_LoF,AML_LoF,DLBCL_LoF,EWS_LoF,LUAD_LoF,LY_LoF,NHLY_LoF	1.20492e-08	up			508	Upper_Aerodigestive_Tract_Carcinoma
MAPK10	10	1.24197e-05	yes	0.0969843	0.0548149		0.590122	up		CASP8 (depleted, 2% vs 9%), KMT2D (enriched, 15% vs 7%), NSD1 (enriched, 13% vs 2%)	508	Upper_Aerodigestive_Tract_Carcinoma
EMP1	10	1.28079e-05	yes	0.122434	0.111432		3.87181e-12	down			508	Upper_Aerodigestive_Tract_Carcinoma
UPK1A	10	1.34325e-05	yes	0.117797	0.0839109		3.54836e-06	down			508	Upper_Aerodigestive_Tract_Carcinoma
MIR200A	10	1.43478e-05	yes	0.0492927	0.0687929		0.561179	up			508	Upper_Aerodigestive_Tract_Carcinoma
FOXO1	10	1.53672e-05	yes	0.0942819	0.0449729	BLY_Act,NHLY_Act	0.664276	down		NSD1 (depleted, 3% vs 12%)	508	Upper_Aerodigestive_Tract_Carcinoma
ZNF219	10	1.7025e-05	yes	-0.0148309	0.125713		0.0725954	down			508	Upper_Aerodigestive_Tract_Carcinoma
OR2T27	10	1.73447e-05	yes	0.148173	0.0881679						508	Upper_Aerodigestive_Tract_Carcinoma
KLF15	10	1.79734e-05	yes	0.11819	0.0335972		1.60005e-14	down			508	Upper_Aerodigestive_Tract_Carcinoma
BCAS3	10	2.24657e-05	yes	0.066345	0.0355794		0.721629	up		CASP8 (depleted, 2% vs 10%)	508	Upper_Aerodigestive_Tract_Carcinoma
TAL2	10	2.79092e-05	yes	0.103313	0.0506728		0.761519	down			508	Upper_Aerodigestive_Tract_Carcinoma
SIK3	10	3.31186e-05	yes	0.0090053	0.101762		0.850207	up			508	Upper_Aerodigestive_Tract_Carcinoma
SMEK2	9	3.39436e-05	yes								508	Upper_Aerodigestive_Tract_Carcinoma
ARHGEF15	10	3.50283e-05	yes	0.148488	0.121931		0.371084	down			508	Upper_Aerodigestive_Tract_Carcinoma
HRH2	10	3.71486e-05	yes	0.0133517	0.167185		0.00799127	up		NSD1 (depleted, 3% vs 11%)	508	Upper_Aerodigestive_Tract_Carcinoma
CPEB2	9	3.96137e-05	yes	-0.132386	0.106875		0.0320189	down		KMT2D (depleted, 7% vs 15%), NSD1 (depleted, 4% vs 11%)	508	Upper_Aerodigestive_Tract_Carcinoma
MTG1	10	4.00064e-05	yes	0.043089	0.128918		1.60913e-10	up			508	Upper_Aerodigestive_Tract_Carcinoma
SH2D7	10	4.14588e-05	yes	0.0866604	0.0725244		0.000281654	up	PLCL1 (depleted, 0% vs 7%)		508	Upper_Aerodigestive_Tract_Carcinoma
SH2D4A	9	4.2276e-05	yes	0.00587126	0.024722		3.13734e-08	down			508	Upper_Aerodigestive_Tract_Carcinoma
DNASE1	10	4.24191e-05	yes	-0.107795	0.0582357		2.78728e-05	up		NSD1 (enriched, 11% vs 3%)	508	Upper_Aerodigestive_Tract_Carcinoma
UTS2D	8	4.36402e-05	yes									Upper_Aerodigestive_Tract_Carcinoma
SHC4	9	4.44504e-05	yes	0.139153	0.0585189		0.464169	down			508	Upper_Aerodigestive_Tract_Carcinoma
LRWD1	10	4.47855e-05	yes	0.0155529	0.084692		5.78616e-14	up			508	Upper_Aerodigestive_Tract_Carcinoma
UBE2K	10	4.67076e-05	yes	0.124511	0.100926		0.000124855	up			508	Upper_Aerodigestive_Tract_Carcinoma
RAB5A	10	4.8007e-05	yes	-0.0209221	0.129628		9.33351e-11	down			508	Upper_Aerodigestive_Tract_Carcinoma
SUZ12	9	5.45233e-05	yes	0.0860663	0.0408886	AML_Act,PRAD_Act	7.97101e-10	up			508	Upper_Aerodigestive_Tract_Carcinoma
SLC1A3	8	5.72036e-05	yes	0.0278269	0.0517472		0.0100906	down			508	Upper_Aerodigestive_Tract_Carcinoma
EGR3	10	6.21229e-05	yes	-0.0956788	0.0670836		0.0340685	down			508	Upper_Aerodigestive_Tract_Carcinoma
CBFA2T2	9	6.39772e-05	yes	-0.0674219	0.106946		0.000366186	up	HRAS (depleted, 1% vs 10%)	CASP8 (depleted, 2% vs 10%), CDKN2A (depleted, 12% vs 21%), EPHA2 (depleted, 1% vs 7%), FAT1 (depleted, 13% vs 24%), NOTCH1 (depleted, 4% vs 11%), NSD1 (enriched, 12% vs 2%)	508	Upper_Aerodigestive_Tract_Carcinoma
NSMAF	10	6.49665e-05	yes	0.00848465	0.0922938		3.01544e-10	up		CASP8 (depleted, 2% vs 9%)	508	Upper_Aerodigestive_Tract_Carcinoma
CPVL	10	6.53292e-05	yes	0.114676	0.0879995		0.418093	up		NSD1 (depleted, 1% vs 13%)	508	Upper_Aerodigestive_Tract_Carcinoma
TAAR1	10	6.77737e-05	yes	0.105628	0.0982455		5.69611e-05	down	LAMA2 (enriched, 18% vs 4%)		508	Upper_Aerodigestive_Tract_Carcinoma
CACNA2D2	10	6.81521e-05	yes	-0.0320961	0.0494751		3.12347e-05	down			508	Upper_Aerodigestive_Tract_Carcinoma
TAS1R2	10	7.04245e-05	yes	0.0115594	0.0774551		0.254812	down			508	Upper_Aerodigestive_Tract_Carcinoma
HCLS1	9	7.09336e-05	yes	0.0897186	0.157726		0.00108564	up			508	Upper_Aerodigestive_Tract_Carcinoma
ING3	9	7.20949e-05	yes	0.00452182	0.0760519		0.686125	up			508	Upper_Aerodigestive_Tract_Carcinoma
CEACAM8	10	8.20678e-05	yes	0.0684156	0.092955		0.424147	up			508	Upper_Aerodigestive_Tract_Carcinoma
SLC24A6	10	8.26998e-05	yes									Upper_Aerodigestive_Tract_Carcinoma
OR52I2	10	8.72623e-05	yes	0.0807794	0.0347835		0.94179	up			508	Upper_Aerodigestive_Tract_Carcinoma
GNB2	9	8.72736e-05	yes	0.0929372	0.140504		0.0779885	up		AJUBA (enriched, 9% vs 1%)	508	Upper_Aerodigestive_Tract_Carcinoma
MYF5	9	8.93164e-05	yes	-0.0415606	0.0802002		0.315372	down		TP53 (enriched, 40% vs 27%)	508	Upper_Aerodigestive_Tract_Carcinoma
LPAR1	10	9.34989e-05	yes	-0.0243157	0.0710677		0.122052	down			508	Upper_Aerodigestive_Tract_Carcinoma
NPAS3	8	9.41802e-05	yes	0.0436242	0.119584		0.00621618	down		CASP8 (depleted, 2% vs 9%), NSD1 (depleted, 3% vs 11%)	508	Upper_Aerodigestive_Tract_Carcinoma
MYT1L	10	0.000102458	yes	0.154384	0.0729985		0.271298	down			508	Upper_Aerodigestive_Tract_Carcinoma
PKMYT1	10	0.000103825	yes	0.0451063	0.150284		2.20473e-24	up			508	Upper_Aerodigestive_Tract_Carcinoma
LINGO3	10	0.000108919	yes	0.012429	0.118134		0.311005	up			508	Upper_Aerodigestive_Tract_Carcinoma
PSKH2	9	0.000112248	yes	0.133533	0.139512		0.0317398	up			508	Upper_Aerodigestive_Tract_Carcinoma
KIRREL3	10	0.0001199	yes	0.0178	0.0922542		0.171366	down			508	Upper_Aerodigestive_Tract_Carcinoma
ARHGAP8	9	0.000120533	yes	0.00695607	0.207508		2.09431e-07	up			508	Upper_Aerodigestive_Tract_Carcinoma
PRR5-ARHGAP8	9	0.000120533	yes	0.181452	0.214512		1.02547e-08	up		NSD1 (enriched, 12% vs 3%)	508	Upper_Aerodigestive_Tract_Carcinoma
ANKRD65	10	0.000120798	yes	0.0263027	0.0703648		0.834615	up		NSD1 (enriched, 13% vs 1%)	508	Upper_Aerodigestive_Tract_Carcinoma
ASCL4	10	0.000123357	yes	0.108595	0.0897774		0.327003	up			508	Upper_Aerodigestive_Tract_Carcinoma
SLC12A7	9	0.000129925	yes	0.0787497	0.0188707		0.00250141	up	HRAS (depleted, 1% vs 10%)	CASP8 (depleted, 2% vs 9%)	508	Upper_Aerodigestive_Tract_Carcinoma
C12orf5	9	0.000131325	yes								508	Upper_Aerodigestive_Tract_Carcinoma
ZBTB39	10	0.000137112	yes	0.00483048	0.0694325		2.6731e-06	up			508	Upper_Aerodigestive_Tract_Carcinoma
HIVEP3	10	0.000137165	yes	0.0582482	0.0963341		0.26158	down		NSD1 (depleted, 3% vs 11%)	508	Upper_Aerodigestive_Tract_Carcinoma
RAB3GAP1	10	0.000153754	yes	0.0091957	0.118199		6.02387e-07	up			508	Upper_Aerodigestive_Tract_Carcinoma
GABARAP	9	0.000158722	yes	0.125067	0.0410928		0.000593068	down		FAT1 (depleted, 13% vs 25%)	508	Upper_Aerodigestive_Tract_Carcinoma
