# Supplementary material for: Systematic identification of novel cancer genes through analysis of deep shRNA perturbation screens
Source: Nucleic Acids Res. 2021 Jul 27;49(15):8488–504. doi: 10.1093/nar/gkab627 (PMC8421231; doi:10.1093/nar/gkab627)
Supplement: gkab627_Supplemental_Files [file gkab627_supplemental_files.zip › Montazeri et al. Supplementary Table S5.xlsx]

## Sheet: description
Supplementary Table S5: Clustering of the 500 most variable P-values (in terms of median absolute deviation) for effectors using the APSiC algorithm for the 26 cancer types in the DRIVE perturbation screen.
a, Clustering of cancer types based on the 500 most variable P values (in terms of median absolute deviation) for effectors by consensus hierarchical clustering and consensus NMF clustering.
b, Data matrix for clustering.
c-d, Pathways enriched among genes with differential dependencies between clusters 1 and 2 based on (c) consensus hierarchical clustering and (d) consensus NMF clustering.

## Sheet: a. clusters
Cancer type	Epithelial/ non-epithelial	Clusters (hierarchical clustering)	Clusters (NMF)
Bladder_Carcinoma	EPI	1	2
CNS_Glioma	NONEPI	1	1
CNS_Glioma_HighGrade	NONEPI	1	1
Kidney_Carcinoma	EPI	1	1
Leukemia_ALL	NONEPI	1	1
Leukemia_AML	NONEPI	1	2
Liver_HCC	EPI	1	2
Lung_Mesothelioma	NONEPI	1	1
Lymphoma_NH_B_cell	NONEPI	1	1
PNET_Neuroblastoma	NONEPI	1	1
Skin_Melanoma	EPI	1	1
Soft_Tissue_Sarcoma_Rhabdoid	NONEPI	1	1
Thyroid_Carcinoma	EPI	1	1
Breast_Carcinoma	EPI	2	2
Colorectal_Carcinoma	EPI	2	2
Endometrium_Carcinoma	EPI	2	2
Gastric_Carcinoma	EPI	2	2
Lung_NSCLC_Adeno	EPI	2	2
Lung_NSCLC_Large_Cell	EPI	2	2
Lung_NSCLC_Others	EPI	2	2
Lung_NSCLC_Squamous	EPI	2	2
Lung_SCLC	EPI	2	2
Oesophagus_Carcinoma	EPI	2	2
Ovary_Carcinoma	EPI	2	2
Pancreas_Carcinoma	EPI	2	2
Upper_Aerodigestive_Tract_Carcinoma	EPI	2	2

## Sheet: b. data
	Bladder_Carcinoma	Breast_Carcinoma	CNS_Glioma	CNS_Glioma_HighGrade	Colorectal_Carcinoma	Endometrium_Carcinoma	Gastric_Carcinoma	Kidney_Carcinoma	Leukemia_ALL	Leukemia_AML	Liver_HCC	Lung_Mesothelioma	Lung_NSCLC_Adeno	Lung_NSCLC_Large_Cell	Lung_NSCLC_Others	Lung_NSCLC_Squamous	Lung_SCLC	Lymphoma_NH_B_cell	Oesophagus_Carcinoma	Ovary_Carcinoma	PNET_Neuroblastoma	Pancreas_Carcinoma	Skin_Melanoma	Soft_Tissue_Sarcoma_Rhabdoid	Thyroid_Carcinoma	Upper_Aerodigestive_Tract_Carcinoma
FERMT2	0.190565	0.936238	0.992138	0.970575	2.04798e-09	0.366275	0.0108509	1	0.0220987	5.93491e-05	0.857385	0.999933	0.400975	0.587106	0.861286	0.0947634	0.990232	0.00176431	5.24228e-09	0.983828	0.204967	0.00147312	1	0.639621	0.996206	3.18087e-10
PSMC4	0.739576	0.999608	0.00589314	0.00228739	0.995964	0.748246	0.472274	1.35624e-05	0.0336897	0.454358	0.00370371	0.193642	0.985972	0.632157	0.925221	0.992051	0.144038	0.00877605	0.998384	0.513409	0.000375086	0.952877	0.00256877	5.79243e-05	0.623242	1
ANGPTL4	0.0407993	0.0373042	0.0333311	0.534784	0.74226	0.494499	0.793641	0.841816	0.999983	0.999412	0.00128846	0.935315	1.51647e-05	0.0369327	0.611773	0.00426724	0.0826252	0.619909	0.00027699	0.038803	1	0.0114144	1	0.885118	0.892869	3.27862e-06
RACGAP1	0.346957	0.992008	0.083609	0.0205397	0.976529	0.864625	0.895545	1.17768e-10	5.01943e-07	0.485562	0.658908	0.00230428	0.166975	0.125948	0.999956	0.98616	0.817928	0.00733793	0.998661	0.674788	0.525425	0.99302	0.000351282	0.00658611	0.408933	0.998004
RRP9	0.882585	0.412518	0.00113019	0.00508847	0.903465	0.853923	0.927725	0.0929596	0.00102333	1.70812e-05	0.00725131	0.000343167	0.937725	0.961187	0.999998	0.624043	0.616333	2.9199e-06	0.999999	0.915303	0.00364478	0.934847	0.00142707	0.0550573	7.55227e-06	0.999995
EEF2	0.739278	0.12539	2.96516e-06	0.00130301	0.998865	0.703511	0.587959	0.00431586	0.0614544	0.772385	0.356805	0.352247	0.861475	0.999237	0.994855	0.999811	0.0468732	5.64353e-07	0.952035	0.964312	0.178744	0.999997	6.26135e-09	5.88894e-07	0.247194	0.990311
EIF3I	0.740747	0.872508	9.55114e-05	0.00439796	0.972017	0.847097	0.642594	0.0176349	0.00275635	0.497606	0.149973	0.466536	0.85934	0.159032	0.999999	0.993012	0.0090502	0.000746279	0.997589	0.940251	0.180802	0.972009	5.05483e-07	0.000346482	0.0655608	0.999697
DDX5	0.248213	0.598866	0.003757	0.0449349	0.428915	0.0453027	0.996491	0.000896456	0.00103581	0.0213179	0.137025	0.601528	0.996244	0.982527	0.991997	0.909981	0.998264	0.00378826	0.851269	0.981315	0.0169783	0.807309	6.09209e-08	0.124959	0.74471	0.970433
FUBP1	0.315458	0.989333	0.0153347	0.013543	0.939329	0.0528586	0.727333	0.244032	0.00427621	1.66259e-11	0.00105108	0.761494	0.999943	0.98296	0.978162	0.980858	0.938984	0.0616897	0.993495	0.998551	0.0167124	0.998695	3.9811e-10	6.36343e-05	0.195892	0.983028
MYSM1	0.0989349	0.0130292	0.955076	0.926439	0.0764671	0.698814	0.60121	0.429214	0.979688	0.972168	0.284338	0.957726	0.000557907	0.0750898	0.000981292	0.186455	0.355573	0.959369	0.000476223	0.802713	0.994564	0.00862661	0.999998	0.989979	0.547252	0.0040042
UBE2G1	0.545149	0.982155	0.0001934	0.023954	0.679446	0.99935	0.834374	0.00573768	0.0368243	0.989851	0.413803	0.0172974	0.76143	0.878965	0.485951	0.0781582	0.982867	0.0152891	0.982191	0.998801	2.16792e-05	0.820377	2.028e-05	0.150677	0.0114324	0.964885
XAF1	0.0673706	0.306835	0.000783255	5.43284e-06	0.999972	0.75637	0.968188	0.0104378	0.983793	0.613881	0.253232	0.0182309	0.0171229	0.365968	0.983389	0.997582	0.128676	0.787194	0.914142	0.42218	0.996595	0.982079	4.01583e-05	0.0135092	0.747482	0.987609
XRCC5	0.996661	0.621013	4.4211e-09	0.000309081	0.744169	0.994408	0.626806	1.20045e-06	9.7323e-06	0.707446	0.0201697	0.0530585	0.0219106	0.480023	0.751757	0.788063	0.0719831	0.000236773	0.999999	0.944561	0.00280411	0.823484	0.0010234	0.0166636	0.490153	0.999997
TRPM7	0.0117001	0.82142	3.03312e-05	0.0425913	0.961671	0.517264	0.645166	8.6721e-05	0.330941	0.983687	0.992893	0.00271913	0.808503	0.913744	0.473035	0.811937	0.508074	0.0384796	0.999991	0.0199252	0.0124248	0.999948	4.59854e-09	0.530227	0.0843239	0.954247
UBA3	0.139375	0.730583	0.000623147	1.69924e-06	0.853922	0.299015	0.884607	0.00172822	0.485232	0.966513	0.0359112	3.82646e-05	0.500786	0.876409	0.999241	0.431018	0.999155	0.00214583	0.999424	0.994494	2.86991e-07	0.924882	2.20309e-05	0.324217	0.000819631	1
BRDT	0.0324686	0.00376067	0.925249	0.954134	0.00169135	0.111307	0.0944919	0.999365	0.928581	0.954626	0.556579	0.980639	0.442139	0.534042	0.269749	0.119429	0.379158	0.990523	0.0106942	0.00415576	0.97332	0.00967553	0.99918	0.786468	0.939187	0.332037
PLK2	0.00266208	0.620423	0.0203173	0.0105037	0.919806	0.792334	0.811406	4.48715e-06	0.999932	0.999908	0.957597	0.0178269	0.459961	0.665208	0.357588	0.297195	0.969589	0.999911	0.813763	0.565717	0.99129	0.000175515	0.441391	0.018122	0.441784	0.0273951
OR6S1	0.863007	0.693356	0.974717	0.999896	0.0428121	0.141601	0.96637	1	0.373421	0.0415175	0.809729	0.999982	0.322012	0.506275	0.202435	0.494207	0.0256197	0.138979	0.0290039	0.0664529	0.999439	0.785626	0.0356234	0.943601	0.99826	0.000671048
UBL5	0.49889	0.995974	1.56906e-05	1.39666e-05	0.999989	0.401275	0.999311	5.19433e-06	3.45431e-05	8.30303e-05	0.342133	0.0429849	0.997241	0.814314	0.99311	1	0.772914	5.57429e-05	0.989626	0.773006	0.000186166	0.92123	2.69137e-07	0.00713801	0.231064	0.999809
DMAP1	0.465233	0.659485	2.54291e-05	0.0224032	0.991986	0.00149206	0.89202	9.7001e-06	0.0455138	0.498543	0.000549785	0.178701	0.979647	0.975752	0.963214	0.995024	0.545244	0.0125389	0.269127	0.766067	0.545278	0.600766	0.704065	0.00170778	0.00279817	0.172292
DTL	0.134961	0.945048	8.98455e-07	0.0019808	0.999726	0.0533013	0.71424	0.00335447	0.166741	0.826713	0.00645972	0.0161615	0.570956	0.486342	0.99947	0.991978	0.610512	0.028882	0.989026	0.846542	0.067621	0.672778	3.64839e-08	0.0880733	0.521471	0.999836
LCN9	0.209706	0.00101496	0.752636	0.977733	0.971634	0.468752	0.995764	0.807308	0.0421272	0.000383883	0.00267943	0.465044	0.0110941	0.198295	0.374815	0.868186	0.0809059	0.844701	0.74736	0.588495	0.998943	0.0112875	1	0.00221762	0.98175	0.779028
MCM7	0.997582	0.87704	0.00563822	0.00245663	0.98012	0.469505	0.978253	0.00657379	0.0316188	0.972341	0.0289447	0.445753	0.740123	0.602615	0.999803	0.614905	0.177742	0.00596165	0.319158	0.598298	0.0218443	0.700891	0.00230169	0.00883519	0.934714	0.999737
ARL14	0.998512	0.0126516	0.924089	0.685321	1.16789e-05	0.463117	0.682658	0.989171	0.424823	0.489005	0.943306	0.934273	1.00399e-05	0.0535917	0.0229749	0.395156	0.962713	0.00293292	0.114897	0.517891	0.997768	0.0469909	0.824714	0.961874	0.996587	0.298202
CCNB1	0.928115	0.91216	0.00475854	0.00521159	0.405108	0.600021	0.856299	0.0553645	3.83755e-06	0.774886	0.631756	0.0537497	0.926596	0.389034	0.934006	0.0601657	0.113393	0.0182752	0.991216	0.99975	3.51531e-05	0.996648	9.01129e-06	0.00731979	0.821299	0.999946
PHKB	0.461769	0.0494518	0.991951	0.294202	0.999902	0.941808	0.407167	0.313108	0.99994	0.167388	0.995061	0.00820983	0.173327	0.955486	0.449776	0.241413	0.0370016	0.976894	0.995496	0.509406	0.0456175	0.999336	1.09447e-08	0.676715	0.598634	0.994829
FAM118A	0.577258	0.0187511	0.750631	0.865356	0.0688964	0.98695	0.959607	0.983219	0.00101321	0.0462044	0.755162	0.995676	0.137251	0.0243344	0.386245	0.744418	0.293917	0.0380312	0.465476	0.384854	0.0846822	0.550926	0.999768	0.0607961	0.991909	0.957517
SNRNP40	0.527899	0.433978	7.30513e-07	7.93087e-05	0.90551	0.905083	0.990805	0.0008873	0.979038	0.274929	0.363286	0.0771411	0.558569	0.89657	0.944195	0.242671	0.415904	0.453687	0.992605	0.894726	0.13179	0.986917	0.000261667	0.115635	0.0330602	0.998334
GTF3C3	0.376397	0.44972	0.285024	0.464492	0.999969	0.998927	0.246015	0.00642454	0.513803	0.0129528	0.98149	0.0436583	0.400318	0.0228272	0.930105	0.622299	0.528387	0.530733	0.999945	0.960595	0.74938	0.992537	0.00202041	0.00645703	0.18835	0.966393
USPL1	0.999988	0.0245835	0.206318	0.0310989	1.77159e-05	0.839107	0.884753	0.136656	0.0309486	0.0410863	0.754716	0.383554	0.915651	0.757362	0.228018	0.963209	0.564215	6.26147e-05	0.999869	0.912772	0.0209175	0.944221	0.0114558	0.000467029	0.977192	0.999985
SETD4	0.949535	0.00503627	0.987454	0.997411	0.0238752	0.664714	0.0770437	0.999347	0.0915166	0.13238	0.986031	0.975046	0.00246933	0.289007	0.0502913	0.708905	0.0897977	0.346662	0.223436	0.391873	0.2148	0.998783	0.999963	0.66038	0.996815	0.901273
CDC42	0.206536	0.835888	0.99907	0.940049	5.94891e-08	0.0967289	0.611188	0.987699	0.0902635	9.80088e-05	0.0743944	0.999981	0.997809	0.245297	0.999893	0.12141	0.973566	0.00815768	5.62207e-06	0.820477	0.268767	0.46906	0.99999	0.443168	0.96672	0.0202844
SBDSP1	0.993889	0.0228612	0.384862	0.783305	0.0871847	0.0795639	0.766888	0.999992	0.221066	0.0884834	0.971145	0.978192	0.564132	0.410441	0.803069	0.0171528	0.0107145	2.73167e-05	0.817903	0.485821	2.80947e-05	0.999981	0.723603	0.05707	0.687838	0.992179
WNK1	0.463902	0.952552	0.118087	0.0106458	0.999999	0.000410284	0.987683	0.0125282	0.550524	0.981759	0.87945	0.02958	0.817051	0.439299	0.328252	0.92084	0.00142967	0.933532	0.768766	0.807232	0.312184	0.997117	0.00426096	0.409731	0.507868	0.0368396
DNAJC2	0.37278	0.0055349	0.586079	0.9995	0.0112025	0.00315433	0.962664	0.949317	0.00128034	0.897788	0.981073	0.999793	0.663876	0.052524	0.467587	0.475304	0.765528	0.174242	0.0553296	0.0353537	0.998387	0.138662	0.98502	0.931075	0.926958	0.0688664
GALK1	0.306655	0.635343	0.51056	0.00636389	0.993688	0.276196	0.984388	0.313488	0.075163	0.00169903	0.999877	0.0372964	0.0194451	0.963078	0.677868	0.877927	0.0872312	0.0121868	0.999713	0.581682	0.408492	0.99999	3.49244e-07	0.823474	0.483495	0.996501
CTR9	0.594478	0.997957	0.0231607	5.95845e-06	0.866264	0.0157312	0.989925	0.0108415	0.924617	0.241491	0.0139519	0.692089	0.536733	0.0504768	0.934101	0.819564	0.0438393	0.956587	0.961648	0.422626	0.00667531	0.558681	0.138477	0.0028759	0.156357	0.836724
FKBP4	0.987228	0.130905	0.996527	0.753458	0.183108	0.99851	0.663064	0.0291866	0.177888	0.00145513	0.0641566	0.948681	0.0506586	0.87838	0.95408	0.387206	0.329919	0.0108382	0.999593	0.149109	0.0174223	0.607498	0.0694121	0.968167	0.839179	0.997368
RPA3	0.0755356	0.992885	0.000176227	0.0170809	0.999989	0.952968	0.999854	0.000621283	0.373121	0.988683	0.901641	0.543749	0.924591	0.3079	0.837624	0.435134	0.119878	0.00187868	0.53721	0.947892	0.0528539	0.861626	0.0344392	0.0662182	0.0447863	0.993805
DHTKD1	0.359694	0.717011	0.885666	0.995196	0.00902	0.50502	0.00438601	0.980034	0.991853	0.935863	0.98643	0.57864	0.103617	0.0209834	0.00681854	0.223795	0.313907	0.173353	0.531957	0.491036	0.991717	0.0216971	0.999805	0.980159	0.0367702	0.657151
ANKIB1	0.998226	0.00496169	0.0733394	0.447004	0.0152185	0.0962522	0.790039	1	0.999973	0.437553	0.0656502	0.426581	0.714935	0.31186	0.0177654	0.773444	0.0742622	0.974468	0.998091	0.711331	0.070948	0.534189	0.688432	0.517563	0.843194	0.995247
CRSP8P	0.754661	0.581767	0.000380596	0.261113	0.907481	0.0295104	0.74756	0.000109608	0.355956	0.998082	0.0149172	0.0357852	0.913935	0.647753	0.943139	0.957783	0.0105706	0.738213	0.616902	0.153138	1.80546e-05	0.970774	6.15677e-05	0.114751	0.0831971	0.942977
ROS1	0.293042	0.0170561	0.300036	0.900345	0.195292	0.641309	0.636864	0.993024	0.0018343	4.82385e-07	0.895899	0.619131	0.939277	0.702778	0.0887461	0.222159	0.00298819	0.00435407	0.000458132	0.00493993	0.988993	0.788393	0.999656	0.712965	0.662721	0.00162258
ACTB	0.956632	0.998726	0.512521	0.0674072	0.997044	0.991332	0.914657	0.0669201	0.119987	0.239332	0.704632	0.00344066	0.903455	0.128558	0.529717	0.99819	0.801312	0.0722418	0.996989	0.503986	0.0149827	0.169199	3.14899e-08	0.13057	0.0176137	0.987037
WWTR1	0.879438	0.434616	0.963655	0.987193	8.36779e-09	0.145374	0.0041278	0.999995	0.00450957	0.0089509	0.827309	0.997695	0.983941	0.698681	0.343458	0.777263	0.0870068	0.00216608	0.0648603	0.619313	1.371e-07	0.949202	0.885476	0.228163	0.999799	0.363559
MED24	0.950619	0.594591	0.0218636	0.00160192	0.997776	0.211178	0.596312	0.00268003	0.587012	0.998649	0.327968	0.21493	0.00860067	0.728868	0.0317733	0.989651	0.399714	0.68889	0.996407	0.944741	0.0739562	0.861106	0.131042	0.0133643	0.368989	0.998908
URI1	0.998001	0.927374	0.0163217	0.0259645	0.512257	0.00229162	0.0155779	0.211138	0.000437541	0.00235205	0.972788	0.115412	0.942176	0.99856	0.91266	0.965929	0.00638802	0.000352161	0.999962	0.783672	0.35897	0.999151	0.302821	0.000561144	0.941474	0.99989
C5AR1	0.806418	0.0440354	0.99852	0.98122	4.85547e-07	0.0118278	0.371067	0.999995	0.550464	0.985896	0.10076	0.934339	0.0147953	0.686023	0.618453	0.0865312	0.0197306	0.000510195	0.2857	0.590179	0.0284135	0.470886	0.955759	0.911143	0.999208	0.157691
WDR26	0.981944	0.934696	0.114124	0.0395699	0.0560377	0.0497315	0.991435	0.215167	0.172219	0.0100975	0.0154031	0.689468	0.997267	0.980201	0.902413	0.995323	0.147991	0.00249781	0.664936	0.746082	0.000239796	0.993523	1.95044e-07	0.00945649	0.937252	0.956707
MCM4	0.00135497	0.999663	0.741127	0.68682	0.990402	0.778662	0.990627	0.00711878	0.0927014	0.00549559	0.0294534	0.0299295	0.98202	0.311558	0.999542	0.669007	0.754467	0.0620272	0.308968	0.615398	0.0234716	0.938589	0.01429	0.0196642	0.184624	0.704726
RAG2	0.980131	0.0408753	0.994836	0.999647	9.12937e-06	0.00742712	0.896172	0.998292	0.324211	0.181387	0.508579	0.991052	0.925295	0.0219387	0.178919	0.370385	0.0688292	0.615514	0.00458178	0.325252	0.509851	0.368333	1	0.880507	0.952292	0.00186965
RHOBTB3	0.454894	0.000358444	0.68703	0.932677	0.00620655	0.0141173	0.655155	0.930725	0.0188793	0.00518536	0.903109	0.998553	0.500294	0.487162	0.128782	0.313816	0.544044	7.62017e-05	0.0364285	0.446025	0.999586	0.52205	1	0.192545	0.962828	0.132771
AANAT	0.000746475	0.912551	0.0808955	0.000675169	0.987288	0.606633	0.820811	0.986122	0.995945	0.760399	0.169954	0.0538024	0.999366	0.0744147	0.813916	0.750792	0.890051	0.00848944	0.995246	0.171854	0.957222	0.120028	1.0116e-07	0.30879	0.00739786	0.480211
SETD6	0.9087	0.62222	0.0229166	0.0257147	0.990243	0.168327	0.286818	0.00435022	0.999986	0.999987	0.0939998	0.0240215	0.000283174	0.00389297	0.918709	0.306537	0.891648	0.215368	0.617896	0.194074	0.831972	3.17035e-05	0.864732	0.941735	0.686023	0.642558
LONP1	0.909895	0.59234	0.0330091	0.0598625	0.367227	0.159066	0.883399	3.63481e-08	5.82402e-08	0.0058708	0.00016014	0.286381	0.506693	0.729476	0.996313	0.720096	0.617207	0.00234198	0.999489	0.928858	0.000279379	0.999591	0.00100115	0.284844	0.673508	0.999937
ARHGEF15	0.599505	0.132625	0.417657	0.858776	0.0471534	0.47933	0.773289	0.0834969	0.999599	0.00528231	0.718176	0.961903	0.00578431	0.761227	0.607373	0.0533684	0.733729	0.00915946	3.88616e-05	0.482721	0.999598	0.000452415	0.99978	0.985726	0.81165	3.50283e-05
BRIP1	0.87699	0.0635379	0.994143	0.00119572	0.556241	0.541918	0.709811	0.999737	0.890321	0.0102644	0.999237	0.181725	0.340798	0.834959	0.991023	0.299293	0.00446764	0.0058197	0.982886	0.344571	0.296134	0.224339	0.0110682	0.0109363	0.985779	0.99986
RANBP2	0.391608	0.998278	1.55603e-08	1.95094e-05	0.76786	0.0188047	0.965428	0.00143216	0.180229	0.919704	0.214557	0.177084	0.963351	0.998494	0.997576	0.928211	0.847216	0.211415	0.937672	0.644747	1.02761e-05	0.926851	0.00642771	0.000434634	0.19006	0.980039
OR2AT4	0.381995	0.990863	0.795591	0.99782	0.998591	0.0267865	0.997594	0.997965	1.11414e-07	0.0113068	0.377763	0.938741	0.646941	0.463698	0.0334429	0.589349	0.0745175	0.445643	0.000837054	0.012145	0.834458	0.350336	0.979257	0.526842	0.884169	0.19552
MMP2	0.0918323	0.596939	0.987344	0.997226	0.00389291	0.347855	0.112258	0.999897	0.00710701	0.00127493	0.956366	0.994311	0.99923	0.178234	0.870765	0.943434	0.0387383	0.0394712	0.955325	0.281056	0.127956	0.955642	0.341836	0.0595812	0.547156	0.977691
TMED10	0.985271	0.982157	0.744398	0.896223	0.0447544	0.214663	0.611869	0.982104	0.000325735	0.0108091	0.969453	0.99174	0.943979	0.29219	0.447223	0.106738	0.844584	0.00712426	0.403441	0.996543	0.000281075	0.711816	0.128306	0.0619798	0.00760468	0.671315
BIRC5	0.944272	0.962082	0.00851395	0.00619684	0.999993	0.797557	0.911407	2.41015e-07	0.985251	0.597631	0.0150171	0.135993	0.0700679	0.029828	0.858046	0.409399	0.100012	0.0139716	0.999262	0.95533	0.012337	0.980739	0.898616	0.102128	0.462496	0.892802
COPS8	0.744861	0.62432	4.44944e-12	6.8331e-07	0.996334	0.388231	0.0940747	0.0061555	4.81217e-07	0.630935	0.887958	0.00780132	0.941207	0.899086	0.999999	0.619151	0.519141	4.67288e-10	0.999926	0.984089	1.69946e-09	0.997383	1.03104e-08	0.000568663	0.00427818	1
UBE3A	0.636119	0.00476799	0.603461	0.948024	0.0409823	0.158628	0.611335	0.897163	0.998655	0.990333	0.255648	0.828727	0.0697564	0.336523	0.273989	0.246501	0.259225	0.92419	0.0141202	0.0325487	0.998585	0.00223173	0.99895	0.902562	0.975094	0.0324654
CASC1	0.582704	0.596507	0.999562	0.926421	0.000444728	0.483761	0.035184	1	0.0200206	0.0379237	0.650544	0.980875	0.823767	0.475531	0.927941	0.185687	0.402313	0.00329763	0.0254946	0.987037	0.00954091	0.67045	0.566337	0.240007	0.496239	0.065774
NCOA7	0.00443399	0.991769	0.166517	0.419898	0.999577	0.0360886	0.771384	0.0086563	0.597179	0.999988	0.287172	0.00683572	0.0982985	0.877154	0.707208	0.630391	0.970741	0.992322	0.929599	0.268577	0.142055	0.946633	7.36047e-09	0.97309	0.051562	0.119401
CFL2	0.929506	0.995449	0.869607	0.91993	0.00167502	0.0447014	0.922068	0.936805	0.140169	0.0463049	0.290849	0.79566	0.69725	0.250998	0.0863746	0.0413858	0.596659	0.960675	0.0239925	0.0807441	0.926956	0.386726	0.945231	0.996978	0.362408	0.17
RGPD5	0.578721	0.9989	1.06543e-05	0.00688011	0.987115	0.0543089	0.994555	0.0169407	0.0213076	0.890163	0.039096	0.132814	0.932496	0.171748	0.997582	0.674219	0.70104	0.172481	0.764908	0.53716	5.66876e-08	0.871479	0.00833158	3.03485e-06	0.359405	0.979978
FUK	0.00179305	0.0320057	0.750846	0.146392	0.95064	0.703834	0.635362	0.255453	0.999996	0.97463	0.00318604	0.997387	0.0127321	0.608731	0.881619	0.0925367	0.174761	0.388813	0.992587	0.679491	0.941541	0.0393657	0.444347	0.99915	0.00757042	0.0848854
CD300LF	0.996845	0.101283	0.518283	0.961834	0.0612887	0.513154	0.852525	0.999849	0.95927	0.98714	0.375488	0.852879	0.000217777	0.491698	0.233843	0.0353	0.078699	0.965365	0.0389224	0.384941	0.937404	0.52366	0.999948	0.571876	0.972512	0.453013
RHEB	0.903312	0.994526	0.433704	0.0923574	0.129339	0.108059	0.711617	0.922022	0.00860202	0.0022752	0.983789	0.998631	0.987293	0.406965	0.434285	0.948277	0.084191	8.80172e-05	0.99118	0.793344	0.000617979	0.998441	0.000216524	0.154289	0.669809	0.214728
LY9	0.00596329	0.835581	0.951567	0.210221	0.0391819	0.531059	0.935626	0.963341	0.993801	0.687117	0.814753	0.0892678	0.946084	0.0584462	0.500133	0.304821	0.0302609	0.957499	0.991583	0.0387078	0.933844	0.221881	1.86998e-06	0.327351	0.0189456	0.738733
KIF18A	0.925496	0.999891	0.117917	0.911641	0.153782	0.360829	0.0383696	0.191013	2.10395e-05	0.0100479	0.959902	0.864335	0.435626	0.958836	0.983638	0.99029	0.851993	0.0455376	0.537257	0.753409	0.491824	0.963131	0.00651246	0.00319264	0.155939	0.998995
PSAT1	0.460154	0.000789984	0.0682509	0.151331	0.994811	0.780502	0.785998	0.999574	3.15657e-05	0.291874	0.0186823	0.875738	0.988041	0.95167	0.665873	0.389536	0.0971409	4.12567e-08	0.994947	0.00942525	0.0477078	0.993212	0.799989	0.921995	0.0331601	0.984611
ECI2	0.51821	0.00695087	0.999119	0.984315	0.998671	0.942275	0.101202	0.999996	0.000384836	0.00011349	0.2909	0.991484	0.980672	0.947349	0.311472	0.278198	0.659977	0.000449005	0.439694	0.09803	0.000208719	0.949185	0.557013	0.516505	0.657549	0.331698
GPX4	0.0136092	0.233352	0.21702	0.713798	0.000766727	0.0750039	0.010687	0.998392	0.955723	0.999999	0.851181	0.389359	0.570843	0.991238	0.407284	0.0507155	0.848037	0.759643	1.2428e-06	0.99988	0.991499	0.101013	0.00185259	0.513948	0.75717	0.883447
PRPF4B	0.213099	0.0471139	3.5778e-05	0.0103114	0.998456	0.94914	0.997949	0.0026354	0.658889	0.0552815	0.0198267	0.530384	0.793352	0.711452	0.992282	0.981624	0.218926	8.45021e-07	0.617869	0.993082	0.536017	0.930052	0.0838748	0.583432	0.00245328	0.63986
ATP2B4	0.314838	0.577375	0.987609	0.936732	0.000101336	0.975654	0.708347	0.995875	0.0296567	0.0838633	0.485226	0.272595	0.990385	0.0459561	0.534136	0.947287	0.348681	0.545427	0.00417648	0.320144	0.00198235	0.999917	0.999319	0.287573	0.082922	0.753076
HNRNPCL1	0.532192	0.962581	0.00303943	0.12822	0.891504	0.911461	0.623026	0.985222	0.0274103	0.0377022	0.178402	0.462876	0.648466	0.0187571	0.999912	0.995468	0.117906	0.00254936	0.982629	0.956953	0.0769551	0.518657	0.0884384	0.0591238	0.113455	0.986238
BIRC7	0.532198	0.946015	0.145742	0.447853	0.729039	0.0891091	0.255461	8.6901e-06	0.979925	0.866221	0.19067	0.000253975	0.973518	0.55324	0.969922	0.961906	0.992951	0.0416858	0.974625	0.768744	0.00393272	0.0123878	0.00700193	0.548216	0.14835	0.999727
SIGLEC6	0.968965	0.0728732	0.921668	0.946842	0.182901	0.320681	0.943745	0.961916	0.0171118	0.205342	0.499079	0.918308	0.0927619	0.274673	0.530095	0.668643	0.628868	0.00802294	0.963516	0.0676324	0.48401	0.984484	0.999846	0.162764	0.0599306	0.982979
DDX56	0.911284	0.467256	0.0222716	0.000812609	0.552001	0.977585	0.482544	0.00180809	0.0604929	0.91455	0.659583	0.0980427	0.46631	0.973206	0.999371	0.161845	0.293088	0.0119074	0.994131	0.822197	0.000114225	0.592988	0.00859334	0.147691	0.315991	0.999902
ATF1	0.693637	0.896852	0.808705	0.999997	0.0950842	0.036564	0.495264	0.935122	0.485956	0.000664499	0.818904	0.92502	0.00481646	0.0185211	0.0705244	0.145225	0.192116	0.677294	0.00111406	0.00737876	1	0.00418974	1	0.417857	0.858964	0.0011992
EPB41	0.951944	0.416638	0.597066	0.99932	0.791843	0.742841	0.322743	0.276299	0.371606	0.986477	0.43061	0.250034	0.524771	0.0967919	0.419892	0.0243359	0.961782	0.998646	0.00738643	0.0178267	0.87805	0.00337492	0.997386	0.999687	0.925834	0.0155543
IRF5	0.981802	0.0120034	0.0101393	0.0474392	0.476609	0.637028	0.991236	0.000171986	0.999096	0.998994	0.612632	0.234373	0.00185909	0.00799315	0.102116	0.41587	0.965942	0.998827	0.897435	0.512796	0.889412	0.0102345	0.813069	0.991835	0.205147	0.615018
C1R	0.986801	0.0880852	0.850682	0.923339	0.25314	0.926645	0.00482385	0.997551	0.999093	0.859517	0.99826	0.455867	0.0191661	0.627569	0.00714325	0.00290787	0.00162316	0.874405	0.0433181	0.298308	0.995645	0.00835812	1	0.96335	0.518868	0.0756623
MADD	0.12585	0.756724	0.514226	0.97237	1.03809e-05	0.441025	0.039377	0.93897	0.88908	0.500443	0.967233	0.993743	0.356469	0.00264189	0.0675902	0.437646	0.955026	0.786538	0.000216901	0.29883	0.922011	3.1375e-07	1	0.731467	0.584698	0.00524806
MAP4K3	0.584146	0.0685468	0.992587	0.999983	0.0235063	0.149842	0.524494	0.999936	0.810679	0.95885	0.956424	0.927317	0.00609777	0.298856	0.0604269	0.0112075	0.0104782	0.000193643	0.203011	0.394764	0.359043	0.596312	0.999883	0.860359	0.886788	0.449193
GPR68	0.854818	0.023165	0.000268753	0.0123444	0.928128	0.506954	0.946155	0.976319	0.999138	0.364276	0.968764	0.92012	0.795568	0.0837098	0.522418	0.306458	0.0542689	0.951603	0.0391664	0.690662	0.788873	0.259007	0.975795	0.184967	0.212288	0.00126833
ARPC4-TTLL3	0.59612	0.46645	0.0441993	0.91073	0.00392042	0.652109	0.835707	0.941758	0.00408859	2.63752e-05	0.427334	0.888552	0.458554	0.814016	0.965476	0.934101	0.0114731	0.00175289	0.926726	0.073006	0.0644344	0.911913	0.305322	0.0808121	0.998769	0.529837
CDX1	0.723594	0.999215	0.922354	0.109976	0.999832	0.0657361	0.940297	0.0621466	0.00245076	0.0664929	0.114252	0.18062	0.743504	0.667246	0.917997	0.440379	0.529905	0.662323	0.224058	0.985299	0.0274361	0.986187	0.00894195	0.00487046	0.0336022	0.785681
SUV39H2	0.999444	0.182187	0.888419	0.756505	0.0188956	0.0575299	0.756515	0.967166	0.113528	0.279203	0.924541	0.999894	0.0127847	0.0410232	0.078947	0.396397	0.944435	0.870494	0.00403492	0.149423	0.995764	0.0155221	0.999998	0.78018	0.962904	0.00238072
HES7	0.152829	0.629874	0.0179507	0.0221959	0.962215	0.968515	0.00740534	0.00213141	0.999951	0.964069	0.810754	0.0231108	0.573162	0.805609	0.388184	0.87661	0.498751	0.999756	0.911478	0.172404	0.985636	0.359873	0.0944152	0.0407914	0.00299864	0.36325
WIPI2	0.189737	0.106454	0.00615016	0.000287075	0.569681	0.697786	0.782192	9.52926e-06	1	1	0.687087	0.00924379	0.0683058	0.272636	0.472804	0.961797	0.966039	0.996078	0.0906202	0.180142	0.999716	0.402543	0.968321	0.947591	0.00835453	0.0245201
TFEC	0.52466	0.369524	0.963155	0.999566	0.0459603	0.719035	0.685041	0.939113	1.50955e-05	0.0041115	0.0942536	0.759585	0.149194	0.0340577	0.871165	0.221932	0.0431736	0.613266	0.0025412	0.536568	0.0584355	0.561034	1	0.974278	0.710031	0.00219152
CHMP4C	0.912328	0.0426042	0.85913	0.70336	1.2626e-06	0.017908	0.106155	0.982485	0.942771	0.957865	0.0162043	0.989343	0.0367777	0.196269	0.914177	0.265984	0.418451	0.942626	0.093586	0.864147	0.425987	0.0097404	0.987501	0.991324	0.99799	0.0937586
ITGA3	0.195822	0.481491	0.204129	0.201644	0.444539	0.102323	0.729031	0.00263866	0.830357	0.920057	0.13211	0.00743193	0.867029	0.775996	0.0647882	0.938103	0.990888	0.917468	0.972905	0.996513	0.000164449	0.904412	0.00142576	0.026504	0.0845625	0.971506
ABCF1	0.633105	0.0794009	0.000358724	0.00233435	0.835174	0.861615	0.512974	0.894083	0.0996761	0.00699883	0.0476708	0.261635	0.985173	0.965024	0.830021	0.802363	0.00774532	0.00380346	0.999733	0.88269	0.00010754	0.999999	0.702558	0.0125635	0.162224	0.999882
CAND1	0.0250556	0.988084	0.00472954	0.0522198	0.990651	0.968957	0.940841	0.00116806	0.0638985	0.611936	0.276201	0.000458125	0.996658	0.0638496	0.856909	0.894545	0.568732	0.0658475	0.606083	0.93243	0.00885675	0.964758	0.0564641	0.140518	0.00153044	0.986379
MKL2	0.0361458	0.247928	0.990568	0.9308	0.0684336	0.228798	0.0768401	0.997013	0.00668535	1.70877e-05	0.525935	0.88908	0.996138	0.78905	0.551853	0.803718	0.99308	6.03167e-06	0.51388	0.185737	0.26484	0.987303	0.0115222	0.175299	0.947504	0.922509
ORC4	0.997186	0.317407	0.0411449	0.0641949	0.0297786	0.975905	0.00285869	0.990499	0.913188	0.159359	0.782711	0.989665	0.67992	0.444366	0.242656	0.825621	0.0225094	0.902678	0.996338	0.409167	0.692154	0.458949	0.000353498	0.130813	0.48639	0.999732
YES1	0.776782	0.646364	0.982582	0.765924	0.944388	0.0119942	0.919424	0.977988	0.018953	0.0507969	0.0323519	0.99454	0.926611	0.118684	0.45083	0.314157	0.00956664	0.0443433	0.0614486	0.576889	0.202009	0.834761	0.634058	0.406854	0.939585	0.00177414
BCAR1	0.357632	0.555814	0.999622	0.841299	0.57144	0.193367	0.0250604	0.575327	0.00194377	0.000151348	0.0723199	0.999664	0.94639	0.686412	0.806188	0.537435	0.593691	0.0547515	0.205914	0.108196	0.0147951	0.992613	0.0464856	0.817023	0.991154	0.00702099
HIF1AN	0.352749	0.000352025	0.89857	0.969572	0.0913572	0.306011	0.0478517	0.999994	0.319492	0.155911	0.468888	0.992673	0.0205684	0.921639	0.873478	0.97169	0.387872	0.0424191	0.783339	0.367985	0.00875521	0.943551	0.468889	0.964338	0.999735	0.458786
PMP22	0.991031	0.496212	0.58258	0.993497	0.99997	0.889602	0.0666388	0.980786	0.00109806	0.000121474	0.00154883	0.988632	0.0735554	0.997169	0.0744103	0.182934	0.372463	0.0158354	0.531335	0.0179613	0.47381	0.58558	0.999996	0.480457	0.543269	0.251603
PPP1CC	0.547945	0.830702	0.0115713	0.0435456	0.138852	0.106894	0.440733	0.943629	1.70613e-05	0.0503483	0.619152	0.914559	0.3411	0.998139	0.993395	0.904225	0.451759	2.00521e-07	0.729339	0.907413	3.51723e-05	0.879891	0.0890886	0.00224738	0.441832	0.995605
SMN2	0.527271	0.625499	0.00337468	0.00215552	0.969558	0.574611	0.887785	0.0455384	0.0470014	0.629334	0.361705	0.0374449	0.94963	0.380961	0.990606	0.895296	0.510163	2.24237e-05	0.999997	0.758663	0.000596655	0.556285	1.84615e-06	0.0001284	0.828189	0.996872
STK16	0.985387	0.0410032	0.00723878	0.0508856	0.00896869	0.350537	0.254196	0.294436	1	0.914922	0.000667866	0.110979	0.16452	0.0339672	0.950127	0.543589	0.829603	0.874073	0.987682	0.927974	0.817017	0.966028	0.868129	0.0944147	0.175348	0.992643
CA10	0.009777	0.999781	0.131809	0.0138658	0.999549	0.898359	0.0133203	0.10478	0.958847	0.953948	0.704397	0.52443	0.185031	0.695836	0.702226	0.606586	0.975772	0.790561	0.991302	0.258037	0.0750102	0.371569	1.77454e-05	0.0328006	0.133463	0.989385
CBLC	0.603056	0.00758573	0.475547	0.963045	0.0515758	0.687777	0.154865	1	0.808627	0.61905	0.394344	0.9959	0.0426519	0.079689	0.573514	0.0316852	0.306395	0.995835	0.103066	0.58126	0.992796	0.0125388	1	0.761467	0.756066	0.0806203
SCN2B	0.0193319	0.66938	0.80914	0.908626	0.999982	0.62446	0.465942	0.109125	0.983764	0.942846	0.0282884	0.0112489	0.991933	0.936994	0.102054	0.0621729	0.518901	0.895623	0.0502523	0.343239	0.697598	0.545868	0.00095585	0.802362	0.0706996	0.00344628
TEAD1	0.962582	0.373624	0.989002	0.998433	0.00208683	0.00711791	0.126854	0.939714	0.000418667	3.02675e-10	0.538656	0.999845	0.998992	0.0452942	0.792364	0.967356	0.00530515	0.00269729	0.0297882	0.752951	0.000168594	0.975906	0.464845	0.00394891	0.991133	0.219373
DDX41	0.676601	0.426054	0.00200917	0.0178731	0.998544	0.851687	0.826866	0.0132482	0.218912	0.0588448	0.490444	0.0333203	0.866699	0.959585	0.961029	0.690258	0.600077	2.5051e-05	0.999249	0.377171	0.342308	0.946818	1.14071e-08	0.0582281	0.00164816	0.999869
CDC25A	0.488641	0.500694	0.0873347	0.276358	0.534716	0.00469012	0.996001	0.0479367	0.940929	0.0100311	0.546428	0.769535	0.0367341	0.0892472	0.631515	0.844858	0.307409	0.106306	0.964343	0.995226	0.995038	0.976209	8.01166e-05	0.697797	0.713786	0.949678
PTTG1IP	0.00773899	0.680987	0.86931	0.244122	0.87301	0.904945	0.696318	0.0248653	0.556013	0.947642	0.0288183	0.0267858	0.973683	0.434052	0.293283	0.841807	0.999709	1	0.07959	0.827015	0.00953833	0.00540769	0.236642	0.460278	0.0703145	0.0326684
CHST9	0.279316	0.0599438	0.777799	0.892703	0.035775	0.512659	0.928523	0.988328	0.976041	0.000390301	0.873484	0.975261	0.119051	0.135966	0.434862	0.184221	0.606606	0.881721	0.000253747	0.179138	0.999038	0.000102858	1	0.956045	0.393087	0.00400558
WDR25	0.428765	0.492764	0.523921	0.937929	0.0190194	0.00739622	0.0516229	0.00245579	0.990818	0.695506	0.658439	0.420839	0.127454	0.22204	0.880245	0.131946	0.309187	0.99999	0.0102295	0.00112122	0.962432	0.000317957	0.996763	0.846435	0.979268	0.00478283
PRPF4	0.447486	0.430257	0.00149411	0.0274096	0.906001	0.996823	0.921795	0.0421915	0.858852	0.274789	0.675682	0.00846513	0.386904	0.697275	0.976433	0.971982	0.135821	0.206619	0.923118	0.845207	1.88005e-06	0.999893	2.50297e-08	0.00434632	0.261396	0.79582
CEACAM1	0.950777	0.094974	0.19447	0.24615	0.67007	0.638919	0.876031	0.998142	0.0521997	0.111646	0.998383	0.942174	0.619998	0.515685	0.294716	0.545657	0.0470781	0.0641325	0.987633	0.516554	1.32557e-05	0.9998	0.000668951	0.30137	0.764839	0.996896
GAK	0.153706	0.921871	0.0244119	0.0222526	0.842301	0.904325	0.469157	0.00188514	0.0413389	0.0639703	0.391399	0.107788	0.972321	0.966609	0.807037	0.993319	0.971321	0.0132311	0.698503	0.787641	0.00298483	0.926139	6.91602e-06	0.000646139	0.152265	0.943688
AKT3	0.991638	0.00551726	0.117682	0.886524	0.000527664	0.988803	0.209224	0.935666	0.987159	0.141901	0.878072	0.962827	0.0147138	0.150796	0.660922	0.33055	0.578531	0.159542	0.891685	0.242279	0.987366	0.216768	0.999205	0.0496657	0.113091	0.84626
WDR35	0.0167545	0.0125352	0.0164295	0.100413	0.478362	0.637642	0.983653	0.992258	0.999588	0.995379	0.995643	0.134553	0.381658	0.10578	0.906626	0.487591	0.445496	0.733257	0.317479	0.155031	0.887483	2.92503e-06	0.9961	0.699234	0.950867	0.0373025
SLC2A4RG	0.558094	0.74478	0.994048	0.998053	0.0671464	0.119893	0.189919	0.961651	0.032492	0.0230933	0.627908	0.952147	0.439274	0.332252	0.0401142	0.505585	0.947943	0.0136449	0.435668	0.647461	0.000592225	0.924151	0.949647	0.0330095	0.874214	0.728579
DDX42	0.193812	0.999751	0.0011217	0.0178383	0.979995	0.9865	0.958559	0.212915	0.00750842	2.66569e-05	0.256365	0.868903	0.560187	0.416531	0.946484	0.300787	0.493583	0.000142085	0.999291	0.797626	0.148327	0.793737	0.0801799	0.0323686	0.582996	0.868767
GDEP	0.632515	0.0544965	0.53519	0.957108	0.0332064	0.203919	0.510197	0.993598	0.70596	0.0864659	0.542317	0.978018	0.0264259	0.347922	0.384606	0.377867	0.0253182	0.985748	0.0773765	0.507912	0.990732	0.912107	0.998737	0.996105	0.947828	0.812586
MED30	0.84091	0.975755	0.00421104	0.0619367	0.661013	0.00010145	0.863359	0.00683402	0.064484	0.0881854	0.290163	0.00715347	0.730119	0.993662	0.944728	0.816032	0.181609	0.000689143	0.883947	0.927161	0.000440238	0.999876	0.851925	0.432448	0.278811	0.999895
CBX8	0.998868	0.000391302	0.851943	0.800381	0.00408771	0.50656	0.567787	0.998764	0.17235	0.0936712	0.0828122	0.958695	0.0133687	0.116399	0.679898	0.0784091	0.521774	0.0804441	0.787264	0.810184	0.0216858	0.259987	0.999891	0.989932	0.56051	0.513858
DDX24	0.309205	0.660693	0.000797849	0.499744	0.879404	0.921287	0.534942	0.999396	1.48699e-06	0.188658	0.901926	0.913006	0.649729	0.85369	0.996072	0.304346	0.258455	0.00259403	0.857371	0.336996	0.000283014	0.335874	0.203893	0.00928522	0.0751081	0.944588
CXXC1	0.958965	0.170434	0.0813698	0.141083	0.0523923	0.929297	0.975459	0.0135478	0.790189	0.584042	0.0179467	0.000105366	0.0584312	0.546437	0.429481	0.844704	0.906617	0.353718	0.978703	0.299557	0.15247	0.955123	0.860128	0.840995	0.0699324	0.999967
RGPD6	0.578721	0.9989	9.46106e-05	0.00688011	0.987115	0.0223517	0.994555	0.0162758	0.0213076	0.771458	0.111257	0.132814	0.991503	0.171748	0.999991	0.674219	0.502666	0.172481	0.666918	0.53716	5.66876e-08	0.871479	0.00642635	3.03485e-06	0.359405	0.979978
KCNH3	0.902302	0.00382951	0.95481	0.420825	0.00202111	0.941543	0.642115	0.153093	0.258731	0.0890993	0.427814	0.336427	0.057283	0.960815	0.725122	0.337148	0.0229597	0.0767646	0.992133	0.67182	0.95212	0.897703	0.0226506	0.962875	0.854777	0.999988
SMN1	0.527271	0.625499	0.00337468	0.00215552	0.957433	0.574611	0.887785	0.0455384	0.0470014	0.629334	0.482322	0.0374449	0.94963	0.380961	0.990606	0.895296	0.510163	2.24237e-05	0.999997	0.758663	0.000596655	0.556285	1.84615e-06	0.0001284	0.828189	0.996872
ADM2	0.0444592	0.993708	0.864992	0.481746	0.184943	0.320527	0.0234653	0.131283	0.97301	0.573711	0.615527	0.00390761	0.919578	0.960789	0.740674	0.954785	0.0917544	0.99453	0.967625	0.195608	0.291887	0.995991	3.67232e-05	0.503632	0.189858	0.961735
KLC2	0.935097	0.017824	0.732321	0.715026	0.0669504	0.296099	0.0799299	0.999998	0.000669101	0.00208108	0.890402	0.996821	0.89529	0.914901	0.123518	0.557012	0.139292	0.00443888	0.0448696	0.227907	0.148379	0.99627	0.660338	0.543295	0.99624	0.392133
SAR1B	0.345637	0.00956826	0.918275	0.786413	0.47916	0.925483	0.479796	0.00359907	0.991343	0.999975	0.000371401	0.969258	0.000298354	0.870847	0.826537	0.0290256	0.0035341	0.199675	0.94745	0.857037	0.263574	0.00425396	0.915135	0.350247	0.299323	8.5969e-06
SMUG1	0.474051	0.0943262	0.686125	0.959747	0.15067	0.00442391	0.919204	0.757814	0.991327	0.859254	0.483426	0.121213	0.751371	0.245529	0.651629	0.133775	0.136292	0.803607	0.0427068	0.0175985	0.999944	0.000322391	0.996024	0.88947	0.97351	1.16464e-05
NACA2	0.369034	0.988366	0.00315478	0.0673721	0.801004	0.475558	0.889648	0.000763401	2.68784e-06	9.72775e-07	0.144123	0.771137	0.744839	0.0642907	0.850866	0.969973	0.264327	6.47819e-05	0.990854	0.706898	0.000138704	0.860542	0.520402	0.0032228	0.575224	0.997822
ABCC6	0.151465	0.00895062	0.879395	0.562642	0.966007	0.468689	0.550707	0.999999	0.905462	0.972407	0.39272	0.564423	0.03539	0.584367	0.0594352	0.264522	0.0759566	0.90914	0.00490311	0.143952	0.992211	0.0511329	0.998457	0.967971	0.976442	0.198771
WDR17	0.931905	0.493113	0.808101	0.978476	0.743583	0.0986714	0.494105	0.854471	0.99881	0.538461	0.552065	0.848382	0.0155432	0.0892678	0.0411762	0.791431	0.653056	0.429322	0.0299029	0.0947448	0.992223	0.0184285	0.995705	0.514568	0.979578	0.0255265
TMEM241	0.884851	0.055752	0.976546	0.412072	0.382919	0.00481617	0.251928	0.995917	0.000339259	0.0827135	0.963246	0.697489	0.126955	0.869492	0.516972	0.047553	0.555203	0.0495	0.115056	0.962644	0.0539399	0.632604	0.950072	0.961871	0.999922	0.371939
RAD23B	0.967913	0.543787	0.675798	0.00923994	0.944798	0.148099	0.523771	0.455954	0.869625	0.472333	0.945387	1.33841e-06	0.501093	0.95171	0.101745	0.957832	0.706955	0.317369	0.771919	0.995674	0.0718224	0.94142	0.048598	0.292948	6.12688e-05	0.998451
MATN1	0.542548	0.00906761	0.306717	0.991813	0.0127545	0.226604	0.133488	0.966755	0.125349	0.0250299	0.457881	0.842984	0.314513	0.612555	0.887605	0.947637	0.0150401	0.55654	0.0853032	0.861371	0.00363597	0.999997	0.997893	0.41859	0.408085	0.910706
FERMT3	0.339987	0.995165	0.933445	0.793663	0.337067	0.978025	0.954632	0.000583352	0.00283341	0.884607	0.241032	0.199918	0.167294	0.488706	0.961771	0.0708801	0.853236	0.936214	0.0216108	0.967794	0.370232	0.00401557	0.0572037	0.628163	0.473083	0.00248441
HOXC13	0.207446	0.999462	0.987681	0.982586	0.982182	0.988232	0.317315	0.0104172	0.000798322	0.630088	0.0251256	0.671	0.793908	0.60957	0.376574	0.0486145	0.449942	0.942304	0.0132565	0.866237	0.312822	0.834353	0.468121	0.207066	0.0312351	0.00871843
ZRANB2	0.767772	0.256901	0.456142	0.970541	0.00133514	0.897265	0.491932	0.993273	0.96804	0.0527705	0.927475	0.998224	0.812162	0.0123928	0.552777	0.409686	0.00170509	0.12896	0.120697	0.934789	0.0142676	0.342086	1	0.97998	0.0074407	0.564031
SERPINA12	0.0351301	0.61859	0.455308	0.976337	0.0934641	0.753644	0.315186	0.921773	0.964034	0.955298	0.481077	0.612733	0.0912195	0.00878613	0.290932	0.00179824	0.955958	0.99685	0.00304579	0.903677	0.250758	0.134034	0.997965	0.921803	0.632247	0.0750419
TAAR9	0.0698952	0.431238	0.484451	0.593763	0.0287606	0.257077	0.0249613	0.278168	0.96693	0.98575	0.82794	0.0386669	0.44134	0.548547	0.713068	0.918623	0.669797	0.0351973	0.992355	0.418051	0.136944	0.998671	0.000510615	0.956212	0.000958428	0.989731
TSSC1	0.0106389	0.0735849	0.8836	0.141711	0.0334575	0.259072	0.0906815	0.584748	0.917405	0.0330833	0.993997	0.0331546	0.991412	0.625223	0.973573	0.578012	0.555153	0.99978	0.26781	0.138369	0.965537	0.585412	0.0349733	0.891595	0.566854	0.536003
C10orf2	0.359149	0.607856	0.683328	0.0247601	0.894525	0.944543	0.86472	0.434133	0.00254944	0.981616	0.819554	0.00910238	0.193303	0.487982	0.789311	0.047643	0.290108	0.905603	0.999614	0.158999	0.000526561	0.99152	0.014831	0.0902939	0.142802	0.999681
KCNK3	0.969081	0.714389	0.188224	0.0163368	0.0863813	0.86007	0.84974	9.36729e-05	0.999288	0.999892	0.564361	0.074342	0.0488789	0.00207004	0.134711	0.891716	0.811936	0.571456	0.99948	0.152405	0.970196	0.24424	0.541588	0.24495	0.127344	0.837063
ANKRD24	0.31194	0.461808	0.516788	0.8698	0.13046	0.896202	0.120034	0.997713	0.0500971	0.135404	0.832768	0.941688	0.890417	0.915755	0.412257	0.508267	0.0223309	0.0641798	0.00252635	0.014653	0.368956	0.856402	0.97662	0.90765	0.994494	0.000162208
FOS	0.00719196	0.566912	0.923104	0.954357	0.331023	0.0880894	0.868892	0.233756	4.14038e-05	3.52586e-05	0.764971	0.966619	0.717902	0.963832	0.980498	0.981391	0.602428	0.0561763	0.992733	0.0800334	0.0056844	0.998253	0.422896	0.547251	0.0496855	0.213804
FAM58BP	0.867314	0.72018	0.99798	0.976381	0.997062	0.235	0.206762	0.809182	0.0125603	0.000445078	0.537501	0.994933	0.999673	0.0718815	0.633433	0.705271	0.54691	0.979269	0.00596284	0.553172	0.0183124	0.160277	0.0018163	0.0381801	0.566711	0.166385
ADK	0.82828	0.687332	0.0182342	0.24592	0.86048	0.713636	0.995366	0.12791	1	0.9999	0.559051	0.0315221	0.00317144	0.620333	0.0770663	0.266702	0.838113	0.999998	0.0216065	0.854985	0.991252	0.000146194	0.160213	0.948581	0.0387231	0.000603167
NUMB	0.731437	0.0232575	0.27289	0.952292	0.0147568	0.657044	0.941442	0.814128	0.867182	0.682322	0.0454811	0.997207	0.145879	0.371191	0.0110857	0.0597681	0.110016	0.71027	0.0116018	0.478325	0.999089	0.000481733	0.99915	0.931848	0.599571	0.0661687
LRRC4B	0.0449391	1.94646e-07	0.096619	0.0228603	0.99975	0.999969	0.822665	0.00086983	0.987881	0.104516	0.940804	0.646578	0.116662	0.885716	0.693175	0.691426	0.00550501	0.805606	0.0728927	0.681794	0.773909	0.278487	0.125433	0.944591	0.525664	0.0104086
RABL2B	0.716207	0.985319	0.171301	0.00495579	0.278133	0.872439	0.44877	0.379233	0.0442218	0.00787842	0.874514	0.378881	0.986441	0.21699	0.839514	0.924581	0.965398	0.103021	0.867449	0.905263	0.00802048	0.963031	0.000190202	0.118176	0.232866	0.999978
RNGTT	0.130061	0.647115	0.0030492	9.03775e-05	0.27498	0.827763	0.710807	0.00507182	0.740264	0.403558	0.319944	0.00211733	0.999924	0.46163	0.945375	0.484637	0.74089	0.0812679	0.945378	0.965815	0.624251	0.995965	0.000341528	0.042156	0.049862	0.999997
RUFY1	0.0123174	0.987747	0.760731	0.888205	0.445918	0.294219	0.205882	0.399318	0.995027	0.983403	0.12621	0.00186847	0.406359	0.0225918	0.872088	0.843479	0.931538	0.999878	0.646836	0.0145551	0.606022	0.000792525	0.564125	0.238898	0.0130857	0.235148
DENND5B	0.769969	0.10463	0.0718216	0.00543077	0.0206628	0.630431	0.545223	0.00390867	0.502027	0.122921	0.570112	0.0119026	0.885449	0.498021	0.958989	0.919739	0.391434	0.42036	0.997953	0.56669	0.00644885	0.999518	0.00688954	0.529903	0.0649483	0.999974
SALL2	0.0114913	0.998322	0.905819	0.823428	0.974509	0.92239	0.0332612	0.14659	0.30916	0.866688	0.808644	0.113455	0.946898	0.761494	0.961266	0.746888	0.994668	0.988657	0.40201	0.0104695	0.0612583	0.0488929	0.00360134	0.250367	0.065428	0.107153
RFXANK	0.169439	0.435985	0.877441	0.442845	0.99153	0.329789	0.56644	0.0208097	0.998461	0.985784	0.460095	0.106477	0.646411	0.866267	0.0754047	0.903266	0.0446763	0.968886	0.00422467	0.0446149	0.999382	0.530449	0.0145305	0.816868	0.0468779	0.00918832
CACNG1	0.0434998	0.994973	0.897241	0.874975	0.997909	0.601674	0.509434	0.0308131	0.0198926	0.429935	0.411357	0.599245	0.989471	0.968188	0.547807	0.993702	0.76754	0.970751	0.124835	0.931706	0.0929453	0.0470592	5.28791e-05	0.889688	0.0406017	0.0593717
ANKRD28	0.165603	0.556082	0.000697395	0.00207516	0.989236	0.204618	0.97987	0.00702055	0.180739	0.901729	0.929085	0.0444894	0.199523	0.937139	0.0430936	0.814629	0.82494	0.932083	0.998103	0.959584	0.190752	0.487599	0.000312774	0.904056	0.328208	0.927569
SRSF11	0.00014938	0.998758	6.68995e-05	0.000758824	0.305974	0.96367	0.0255743	0.893438	0.0138647	0.484371	0.40728	0.0438187	0.692483	0.962904	0.997381	0.655274	0.982804	0.202981	0.75632	0.856315	0.53107	0.18097	0.00364026	0.149125	0.129444	0.587801
PVRL3	0.440074	0.153635	0.595925	0.326603	0.786772	0.93073	0.836267	0.995822	0.000964395	0.251344	0.993245	0.448549	0.979507	0.95733	0.925694	0.0285132	0.229366	0.199406	0.779222	0.357945	0.00581897	0.996746	0.00495534	0.0610675	0.96337	0.996631
NDUFC2	0.228967	0.000427187	0.0157579	0.0257177	0.968472	0.746569	0.951398	0.905	0.999973	0.999963	0.608906	0.275211	0.256172	0.854378	0.783331	0.0565762	0.548724	0.301564	0.939238	0.068604	0.604067	0.003737	0.00230847	0.948877	0.0572966	0.376934
RASGRP4	0.367122	0.115091	0.451472	0.903586	0.910402	0.413375	0.33524	0.999265	0.999998	0.079877	0.180791	0.858459	0.669899	0.0474379	0.017515	0.43291	0.518933	0.97941	0.000201776	0.0926175	0.999999	0.0115637	0.882958	0.927075	0.568315	0.00337446
GPN3	0.961216	0.774669	0.3055	0.00184257	0.572807	0.00321961	0.637891	0.0764776	0.0219314	0.0438761	0.937321	0.192794	0.58375	0.12101	0.999791	0.0237813	0.713709	0.000796801	0.959782	0.606041	0.00175221	0.910046	0.169645	0.0128311	0.587956	0.999897
C1QBP	0.0578832	0.999346	0.965295	0.325819	0.894912	0.83322	0.0551143	0.0594279	0.0126017	0.594828	0.203882	0.504055	0.638523	0.795485	0.994919	0.423725	0.838474	0.662116	0.960853	0.239699	0.000707659	0.0494998	0.0151143	0.0851041	0.0181245	0.924534
IRF9	0.893674	0.26805	0.950562	0.99004	0.807076	0.955001	0.0493906	0.0902406	0.0012549	0.00642934	0.448518	9.64256e-05	0.925814	0.384528	0.971186	0.999485	0.149395	0.0253342	0.999277	0.401908	0.156052	0.617007	0.000469195	0.0368916	0.835349	0.738126
DHX16	0.886295	0.0769046	0.00105929	0.0297619	0.984232	0.2325	0.688604	0.30222	0.784634	0.999959	0.444123	0.508864	0.770572	0.242753	0.94274	0.782011	0.0515099	0.0235144	0.999739	0.769853	0.156473	0.954411	5.26623e-07	0.00805282	0.422072	0.999563
HNF4G	0.819497	0.538937	0.603646	0.28745	0.0359783	0.0222863	0.215124	0.292506	0.0349684	0.00329644	0.924816	0.0206039	0.816095	0.981076	0.846237	0.499087	0.539137	0.000894228	0.922441	0.773956	9.36285e-05	0.999893	0.00691915	0.784972	0.0610089	0.999531
MAP1B	0.189801	0.438388	0.963387	0.995697	0.825742	0.468132	0.0250891	0.982197	0.105872	0.00669796	0.695127	0.996654	0.0887952	0.946894	0.0213999	0.513212	0.083346	0.0810748	0.849987	0.851183	2.10753e-08	0.80709	0.0094859	0.377863	0.690946	0.996342
SEC62	0.0649802	0.000396737	0.919626	0.173661	0.296486	0.941121	0.205289	0.310541	0.996632	0.144798	0.996954	0.00374193	0.865203	0.29089	0.90325	0.999086	0.277849	0.990161	0.9001	0.96973	0.239658	0.687166	0.000905018	0.930494	0.0943231	0.719603
SRP19	0.72175	0.44643	0.0050185	0.0671617	0.969633	0.993499	0.453876	0.57433	0.948768	0.0241004	0.087793	0.00972033	0.814727	0.693343	0.913552	0.964871	0.551271	0.0372497	0.999931	0.267695	0.0110926	0.947391	0.00671708	0.0356984	0.59915	0.999995
NR1H4	0.204224	0.101731	0.993628	0.696216	0.0393811	0.822595	0.0629617	0.998883	0.871746	0.0540148	0.48724	0.369402	0.00233994	0.37087	0.4587	0.164584	0.926914	0.997746	0.0257032	0.727325	0.987566	0.0431132	0.999679	0.871059	0.806799	0.0136686
NEUROG3	0.660173	0.69528	0.899689	0.0176376	0.981067	0.0232484	0.465502	0.00621609	0.350758	0.324566	0.332051	5.62328e-05	0.933262	0.371963	0.809011	0.941981	0.970464	0.436162	0.91683	0.841574	0.0328574	0.0515404	0.0252843	0.090096	0.446519	0.907654
MED23	0.741794	0.668135	0.405582	0.0235315	0.95007	0.89902	0.710246	0.00849133	0.78003	0.995266	0.10238	0.0730056	0.302244	0.46288	0.184307	0.947316	0.625908	0.0709829	0.857135	0.793841	0.00213192	0.996082	0.00864281	0.134602	0.0675422	0.998713
CIT	0.684945	0.883644	0.0182279	0.00898959	0.999998	0.8658	0.907162	3.75479e-08	0.051625	0.733197	0.373078	0.000188067	0.767269	0.882076	0.857712	0.482037	0.869059	0.00630847	0.966779	0.444922	0.98643	0.133752	0.126927	0.000660778	0.0134658	0.476066
SMAD4	0.0764234	0.0382903	0.0412415	0.902809	0.999998	0.104984	0.39362	0.00850546	0.265599	0.888047	0.525381	0.716608	0.000169348	0.930814	0.522949	0.844331	0.214567	0.91309	0.0685336	0.0677299	0.64476	0.757873	0.994229	0.00767194	0.993089	0.00720375
WNT8A	0.55097	0.858227	0.0333936	0.00277422	0.688735	0.541157	0.883245	0.0255316	0.999999	0.999867	0.998092	0.0177833	0.689054	0.32128	0.0801098	0.0150935	0.911083	0.831021	0.814769	0.545109	0.103726	0.264273	0.0168171	0.0384013	0.992516	0.735291
ARPC1A	0.439933	0.41345	0.671698	0.0259341	0.199882	0.857487	0.0026809	0.00037578	0.302597	0.240319	0.993819	0.000125587	0.448718	0.999969	0.917062	0.704152	0.0889357	1.54587e-07	0.968732	0.875095	0.711702	0.998269	0.0102238	0.105103	0.508495	0.838137
GRAP2	0.135903	0.111967	0.0802988	0.114896	0.953603	0.116438	0.0604136	0.468638	0.652932	0.632377	0.742965	0.0403806	0.910352	0.948407	0.542501	0.937017	0.118233	0.298423	0.958652	0.0910485	0.99852	0.886903	0.0226536	0.870687	0.498214	0.667938
SHC2	0.971502	0.00303686	0.24172	0.0236188	0.0576508	0.447435	0.293043	0.0132421	0.943363	0.996228	0.906883	0.236719	0.0193743	0.991238	0.797826	0.829603	0.417069	0.940851	0.95969	0.697319	0.00160472	0.245091	0.234286	0.0831767	0.687622	0.936508
BMPER	0.99749	0.0712926	0.00162723	0.00955035	0.189023	0.593468	0.518801	0.12618	0.935857	0.0253237	0.693273	0.0575682	0.976399	0.239421	0.0890201	0.994759	0.591559	0.897818	0.938038	0.893234	0.940534	0.999999	0.0026969	0.965035	0.187181	0.996993
SBDS	0.993889	0.0442504	0.384862	0.882408	0.18043	0.031261	0.657923	1	0.221066	0.0257024	0.986091	0.978192	0.64542	0.410441	0.803069	0.0354559	0.0107145	2.73167e-05	0.690992	0.628259	2.80947e-05	0.999981	0.532221	0.00789619	0.687838	0.992179
MYNN	0.489965	0.595892	0.987433	0.988333	0.139763	0.158983	0.535402	0.998649	0.0479586	0.00293156	0.462834	0.977364	0.65294	0.330809	0.861969	0.875529	0.0245161	0.010181	0.0377274	0.0698699	0.31253	0.988255	0.999214	0.0122815	0.74707	0.107701
BNIP3	0.874409	0.183358	0.801013	0.166121	0.88436	0.991482	0.167251	0.998666	0.093985	0.108568	0.0158219	0.995174	0.73841	0.695483	0.972673	0.580121	0.574912	0.037983	0.0989188	0.394508	0.0107539	0.851253	0.958948	0.0737521	0.953452	0.0604363
CAMK2G	0.624203	0.980116	0.995366	0.827572	0.948724	0.88688	0.5937	0.0696375	0.00476158	0.799392	0.0170331	0.355639	0.931546	0.198985	0.685242	0.956237	0.68215	0.960337	0.210792	0.271127	0.0744411	0.255031	0.00713894	0.157802	0.000302576	0.0200044
IRF3	0.965132	0.567083	0.0554352	0.106995	0.980715	0.373344	0.943253	0.00428894	0.00747142	0.100497	0.590935	0.121391	0.0941575	0.988195	0.96613	0.581141	0.922922	0.901191	0.998938	0.53103	0.0010718	0.611144	2.4816e-07	0.736084	0.108377	0.971689
HAT1	0.385519	0.92019	0.65783	0.494155	0.0305744	0.176172	0.0571122	0.970704	0.981882	0.999782	0.889317	0.578877	0.0145241	0.0461483	0.871218	0.410076	0.412886	0.709726	0.114273	0.0591624	0.603185	0.0288415	0.999993	0.0027021	0.989512	0.105612
JHDM1D	0.288614	0.907493	0.719565	0.862241	0.0136032	0.0783815	0.889185	0.590794	0.054554	0.0148016	0.747458	0.801395	0.374957	0.627732	0.294989	0.0843709	0.924389	0.0579203	0.175221	0.9553	0.969251	0.717921	0.0156703	0.328572	0.967268	0.00244366
HIST1H1T	0.925147	0.190829	0.995134	0.999863	0.056818	0.000611413	0.0786842	0.902855	0.237213	0.648218	0.96969	0.944593	0.417241	0.0706119	0.330422	0.263574	0.000690192	0.850584	0.0336709	0.0196388	0.607839	0.196095	0.934431	0.613027	0.842804	0.86628
ARID3A	0.436676	0.100094	0.0132598	0.815438	0.501716	0.00708989	0.865053	0.969942	0.548211	0.342129	0.663062	0.449824	3.27795e-05	0.151442	0.220291	0.39731	0.000783409	0.935347	0.000917098	0.249955	0.999969	0.0832261	0.999814	0.941687	0.884095	0.000182695
RAPSN	0.477118	0.0328911	0.0925253	0.0445134	0.0543194	0.813623	0.964928	0.0338018	0.888335	0.999711	0.405646	0.104278	0.0020149	0.646352	0.10934	0.654976	0.680406	0.941256	0.996937	0.203318	0.723337	0.162949	0.997968	0.645176	0.431146	0.999724
C20orf151	0.610828	0.976548	0.0418727	0.00782157	0.999547	0.630784	0.721271	0.0292188	0.418755	0.0125643	0.909764	0.0206769	0.988793	0.671367	0.985979	0.459695	0.122202	0.596977	0.937457	0.871302	0.00582772	0.565769	0.000402357	0.0108863	0.253651	0.546353
OR51B2	0.147949	0.699999	0.346885	0.0039863	0.989262	0.510637	0.0500649	0.991352	0.931163	0.635099	0.467031	0.0061592	0.367502	0.223709	0.579066	0.0384836	0.00302425	0.973281	0.315771	0.477087	0.851943	0.965776	0.949002	0.487434	0.0037225	0.0216093
YWHAE	0.616736	0.123034	0.599293	0.995863	0.685486	0.117112	0.515308	0.99979	1	0.691426	0.329524	0.990092	0.113496	0.026331	0.0125144	0.0680595	0.0794846	0.869934	0.0498045	0.000374505	0.933454	0.0043487	0.999558	0.403994	0.696124	0.0287568
SORD	0.0452832	0.0540166	0.000468156	0.00407074	0.944308	0.590455	0.78914	6.04564e-05	0.993885	0.999836	0.247809	0.00787691	0.139959	0.941013	0.678458	0.42509	0.709264	0.534173	0.518343	0.759065	0.0592576	0.969177	0.900397	0.435598	0.0106913	0.884339
SLX4	0.540311	0.366019	0.375019	0.996097	0.00795889	0.0232458	0.792508	0.99486	0.0399642	0.0132928	0.8513	0.991938	0.69498	0.101477	0.129657	0.228245	0.00275032	0.277753	0.158169	0.91368	0.00914972	0.643355	0.878286	0.647186	0.988102	0.864926
GABRB1	0.998597	0.365194	0.0122988	0.743211	0.00313464	0.0206495	0.673665	0.981769	0.101736	0.168127	0.930336	0.996351	0.752781	0.39842	0.817799	0.629908	0.035996	0.190544	0.00947596	0.538378	0.998488	0.516203	0.987254	0.841975	0.992568	0.130478
CHCHD7	0.172835	0.95132	0.943101	0.954465	0.948208	0.124237	0.909889	0.832509	0.99884	0.983341	0.299086	0.1822	0.945603	0.0240215	0.0845028	0.383738	0.35967	0.88524	0.14885	0.917255	0.333958	0.975479	0.0224783	0.254311	0.273763	0.608304
GABARAPL1	0.948342	0.893927	0.659137	0.942316	0.400435	0.651391	0.947484	0.835063	0.0183944	0.101804	0.0722609	0.909403	0.0848374	0.0327719	0.164285	0.0210402	0.304411	0.651162	0.328632	0.0772252	0.785896	0.693681	0.980393	0.0575316	0.727546	0.0617772
LRRC30	0.991522	0.497098	0.024482	0.0752124	0.000814603	0.053961	0.870057	0.9987	0.922915	0.828301	0.102561	0.644316	0.00316891	0.160174	0.0229277	0.0551766	0.0162603	0.550604	0.366941	0.835747	0.0287109	0.644363	0.999985	0.0691968	0.987491	0.721169
PTPN3	0.462396	0.010751	0.0348086	0.119216	0.00498879	0.189487	0.0154589	0.995275	0.999929	0.59538	0.699719	0.939491	0.0161944	0.20666	0.954478	0.294766	0.850374	0.918773	0.386759	0.232615	0.750421	0.0254529	0.999643	0.998346	0.762787	0.621971
RBMXL1	0.874863	0.741361	1.00463e-05	0.000561505	0.995339	0.682539	0.785834	0.000223331	6.93668e-06	0.412364	0.7924	0.438726	0.507217	0.798695	0.999892	0.987136	0.174493	1.79078e-05	0.961535	0.993902	1.25004e-05	0.962892	0.00324435	0.106958	0.0353933	0.99874
FH	0.188579	0.379792	0.852557	0.0557117	0.521134	0.95007	0.896488	0.986832	0.970123	0.425191	0.0149416	0.69432	0.66313	0.0972386	0.168373	0.0733858	0.520177	0.923606	0.293559	0.902917	0.459612	5.53027e-06	0.997219	0.763544	0.0793079	0.00806049
RTN4RL2	0.396655	0.97421	0.940275	0.35787	0.999353	0.280639	0.60329	0.614591	0.00216946	0.141405	0.979005	0.0662445	0.996714	0.308716	0.297852	0.749763	0.815639	0.502519	0.991546	0.815432	0.0582683	0.999998	0.000578419	1.03337e-05	0.00251448	0.865652
ABCC11	0.600074	0.975443	0.0170665	0.00896115	0.184182	0.166684	0.801525	0.0600858	0.99996	0.999459	0.808484	0.228114	0.472308	0.467264	0.069282	0.883457	0.551271	0.984593	0.352155	0.470882	0.867875	0.0152496	0.881554	0.261594	0.0599462	0.00660624
PRDM14	0.455938	0.453153	0.951736	0.469772	0.00033284	0.00488255	0.104239	0.98989	1.9609e-05	0.0423809	0.162641	0.970703	0.748964	0.57128	0.179128	0.954309	0.821926	3.57157e-07	0.572787	0.12664	0.289621	0.981387	0.998923	0.558713	0.999497	0.731009
WDR11	0.707875	0.205089	0.910755	0.839809	0.000282801	0.581994	0.329799	0.797801	0.0448653	2.2798e-08	0.982844	0.983969	0.141808	0.721106	0.433538	0.902215	0.468119	0.00536174	0.999998	0.0593225	0.00298938	0.36505	0.000322797	0.349164	0.98105	0.997508
SOHLH1	0.253639	0.00757792	0.329544	0.00968399	0.000855391	0.0962177	0.895107	0.0590131	0.595207	0.88085	0.237687	0.381563	0.00361799	0.947814	0.827246	0.8683	0.50938	0.498003	0.986528	0.85078	0.0299454	0.991335	0.181254	0.653818	0.265158	0.999415
PLEKHH1	0.683598	6.97394e-05	0.326647	0.238371	0.0184893	0.833923	0.780829	0.273655	0.639276	0.00332181	0.958705	0.743645	0.00891168	0.208781	0.959273	0.0158621	0.0273153	0.0366956	0.994788	0.597164	0.020432	0.745469	0.716424	0.242026	0.918594	0.999112
PRRT1	0.00703248	0.902437	0.994729	0.999211	0.0931514	0.409833	0.269726	0.606775	0.0206425	0.388001	0.567344	0.258572	0.677866	0.999685	0.99822	0.110017	0.990612	0.192166	0.648531	0.601816	0.0680938	0.239926	0.000254182	0.890228	0.960162	0.0614541
IL1R2	0.371577	0.0856251	0.912467	0.991376	0.312501	0.0151754	0.522985	0.999392	0.0153191	0.569767	0.916491	0.980208	0.807487	0.783301	0.350127	0.803499	0.00210834	0.000843609	0.142528	0.0591783	0.437622	0.879961	0.421334	0.921771	0.877697	0.00118902
RARG	0.123281	0.920161	0.989183	0.610593	0.482604	0.433646	0.112517	0.000189428	0.00227679	0.0331219	0.532025	0.538177	0.994249	0.594502	0.445705	0.334859	0.771405	0.922572	0.996755	0.951403	0.671469	0.00181121	0.0847243	0.908792	0.501496	0.00556904
CD84	0.862796	0.453597	0.0234709	0.0344706	0.914297	0.0116216	0.831039	0.354423	0.999342	0.999818	0.0659743	0.0240215	0.951007	0.30833	0.519673	0.710571	0.414148	0.998618	0.259656	0.00921812	0.82517	0.686821	0.0627649	0.524633	0.584289	0.0116054
CDC23	0.0593199	0.98274	0.777626	0.0218977	0.000616692	0.751957	0.110858	0.000941488	0.0853611	0.447322	0.894297	0.815737	0.99976	0.859887	0.981794	0.877766	0.887971	0.00300349	0.55914	0.668342	0.00224575	0.479958	0.00357533	0.1315	0.161766	0.979028
ADCK2	0.626857	0.995116	0.85977	0.759179	0.924017	0.0438306	0.908126	0.22435	0.986852	0.999421	0.96873	0.246884	0.913433	0.127071	0.355136	0.238371	0.897095	0.948176	0.164113	0.0324947	0.978894	0.111587	0.00436051	0.395782	0.00323242	0.250939
FN3K	0.859799	0.0545469	0.930985	0.119953	0.0070209	0.234727	0.261596	0.880648	0.97809	0.922187	0.0529334	0.956546	0.79086	0.460477	0.203041	0.334351	0.388926	0.153589	0.0335492	0.880605	0.94147	0.502543	0.931991	0.966385	0.445466	0.878736
LRRC34	0.324386	0.0527993	0.949142	0.997203	0.312652	0.2723	0.00608318	0.911617	0.996646	0.111357	0.538041	0.52735	0.960278	0.180653	0.187555	0.576425	0.359174	0.989438	0.0786548	0.537748	0.988215	0.0407121	0.630727	0.892356	0.994506	0.047589
CRABP1	0.0566071	0.82299	0.0501385	0.209898	0.0687103	0.950904	0.00215277	0.000230128	0.999955	0.999992	0.981957	1.53819e-06	0.935546	0.791502	0.993345	0.949264	0.997982	0.97471	0.894533	0.311463	0.0166959	0.272535	4.91007e-05	0.15909	0.0212297	0.483563
PLK3	0.0677645	0.56146	0.993741	0.980418	0.698875	0.0086642	0.595757	0.438244	0.979858	0.126483	0.0145216	0.923176	0.158203	0.480168	0.0102561	0.102969	0.96435	0.862506	0.00144018	0.198064	0.186993	0.00219205	0.946102	0.692985	0.938085	0.424352
CDK12	0.0334058	0.606962	0.00189566	6.56646e-06	0.995767	0.344623	0.998879	0.00209117	0.638093	0.697079	0.965776	0.104762	0.969293	0.842967	0.598071	0.424748	0.677942	0.0118141	0.103428	0.995892	0.171058	0.927705	0.64494	0.00746884	0.35315	0.519675
LLGL2	0.0599615	0.157473	0.135124	0.00908057	0.996057	0.653295	0.929629	0.545043	0.9862	0.975996	0.0591592	6.13935e-05	0.964736	0.234486	0.703272	0.261013	0.504672	0.995539	0.25225	0.152697	0.952828	0.748346	0.0914746	0.000788876	0.678152	0.679737
RAB12	0.934401	0.984728	0.808002	0.57656	0.914104	0.590741	0.130879	0.916695	0.990468	0.119462	0.336798	0.649422	0.293737	0.637122	0.0148389	0.0407371	0.000902601	0.986657	0.279224	0.161194	0.993958	0.000327573	0.976827	0.144101	0.168881	0.927582
CDH1	0.695895	0.052774	0.983768	0.0208893	0.681366	0.860728	0.684505	0.0129952	0.481373	0.245418	0.166825	0.126104	0.237877	0.874287	0.922357	0.854209	0.543968	0.058338	0.999995	0.603621	0.10332	0.960997	3.84487e-08	0.129973	0.997553	1
GPR88	0.889125	0.34004	0.977635	0.375922	0.802872	0.238294	0.856995	0.684958	0.0896196	0.0347008	0.209057	0.0544284	0.105211	0.38662	0.744661	0.902531	0.00218489	0.0887191	0.997242	0.974909	0.289114	0.933087	0.655334	0.101888	0.992757	0.937178
RCC1	0.0377499	0.136332	0.675248	0.198877	0.312205	0.591771	0.521673	0.000333596	0.303151	0.816435	0.918445	0.00798666	0.931987	0.877614	0.999997	0.993857	0.977538	0.043364	0.999301	0.908168	0.0200492	0.991013	3.73015e-05	0.13842	0.187448	0.878848
TNFRSF13C	0.962083	0.416405	0.0144912	0.026819	0.999777	0.475993	0.989864	0.997686	5.54612e-06	1.37162e-07	0.991347	0.849318	0.757745	0.717188	0.627569	0.30882	0.0382329	0.202998	0.998359	0.49878	0.000110861	0.893226	0.168598	0.00128553	0.767322	0.940935
HERPUD1	0.375986	0.428737	0.786215	0.94077	0.00651609	0.169436	0.917382	0.996733	0.794818	0.289753	0.598038	0.932288	0.00189746	0.585407	0.118495	0.052528	0.50614	0.0627498	0.108305	0.458374	0.669741	0.00302299	0.988325	0.936852	0.98094	0.0228583
ESCO2	0.888741	0.019411	0.558024	0.0474224	0.41322	0.999439	0.770988	0.168013	0.55879	2.83477e-07	0.645302	0.0144284	0.844658	0.923677	0.875471	0.840598	0.168882	0.0378089	0.999998	0.755316	0.145358	0.871956	0.0239151	0.175358	0.997961	0.999999
RGS12	0.0511309	0.988585	0.866057	0.969627	0.505206	0.596324	0.0236108	0.00416766	0.370212	0.86485	0.444123	0.106012	0.214558	0.301472	0.725899	0.95137	0.99035	0.880102	0.973337	0.131404	0.146777	0.638327	0.00170245	0.566233	0.0845625	0.967135
ZFYVE1	0.0337764	0.674468	0.737311	0.915586	0.0319136	0.984293	0.097441	0.339854	0.847588	0.999849	0.155686	0.657996	0.69153	0.124934	0.70613	0.238146	0.881326	0.980066	0.0117671	0.0493805	0.24834	0.000140915	1	0.572591	0.0544719	0.000418944
GABRA1	0.209152	0.00148505	0.0461025	0.155457	0.0262444	0.839184	0.356224	0.578387	0.994108	0.938312	0.640447	0.642911	0.0162638	0.0347893	0.533699	0.146744	0.940968	0.992062	0.0372294	0.789831	0.940856	0.123362	0.995299	0.958537	0.39029	0.209424
ARL16	0.994924	0.00387303	0.0687847	0.0195025	0.309257	0.501468	0.429486	0.110015	0.0690994	0.0171034	0.746589	0.587017	0.0567509	0.117167	0.899851	0.253729	0.386534	0.0129097	0.510994	0.778379	0.977842	0.909601	0.976453	0.940598	0.997497	0.705854
PRMT10	0.931929	0.0121521	0.999909	0.594771	0.00097387	0.817575	0.200281	0.529102	0.0794076	0.195591	0.999065	0.0935739	0.0936708	0.735765	0.97691	0.67224	0.58192	0.706337	0.988627	0.143582	0.00692802	0.94811	0.00111905	0.0128034	0.930832	0.996195
COL6A6	0.0111191	0.0679755	0.116045	0.981419	0.0322909	0.690922	0.248138	0.969219	0.636161	0.874636	0.98659	0.937553	0.000177185	0.693854	0.166354	0.723977	0.00485208	0.304488	0.536473	0.0328794	0.909986	0.113022	0.999937	0.983336	0.809604	0.186084
DDX19B	0.85792	0.999199	0.00141369	0.804393	0.556057	0.957003	0.958342	0.126989	4.8998e-09	0.0661288	0.405112	0.583752	0.842135	0.0112348	0.997199	0.981187	0.14448	1.06334e-08	0.40252	0.999518	1.64508e-08	0.61914	0.11389	0.403101	0.383369	0.999975
MCM6	0.681669	0.889787	0.000169381	0.0417793	0.734959	0.898517	0.968124	0.44103	0.00975076	2.09235e-05	0.0471781	0.000640291	0.611892	0.240453	0.998569	0.427783	0.373803	6.67704e-08	0.755411	0.751234	0.129045	0.833411	0.0286713	9.18086e-07	0.485763	0.992148
PGLYRP2	0.958636	0.033473	0.0703921	0.140172	0.995962	0.631705	0.462149	0.0128329	0.0160365	0.000531027	0.264102	0.622134	0.568228	0.878227	0.529451	0.69158	0.236716	0.08662	0.986956	0.358767	0.0400115	0.999964	0.00351776	0.832643	0.559143	0.94244
ERBB4	0.274762	0.0951912	0.509806	0.309225	0.999821	0.721868	0.644265	0.914988	0.000109912	7.82544e-05	0.500286	0.88649	0.995511	0.812485	0.382257	0.282299	0.000268422	0.0686039	0.997888	0.500999	0.559704	0.999535	0.0252291	0.4826	0.0188342	0.939672
HS3ST1	0.931988	0.097819	0.977232	0.582359	0.98799	0.611228	0.979864	0.00444043	0.686696	0.908839	0.0510418	0.00235882	0.0383938	0.533003	0.181422	0.297467	0.400032	0.939161	0.0910205	0.16232	0.979995	0.387814	0.97904	0.893776	0.227074	0.120524
HHAT	0.46454	0.990451	0.381848	0.0688921	0.47861	0.736834	0.7282	0.11958	0.957766	0.970473	0.0600833	0.0132698	0.246872	0.888263	0.451489	0.992	0.961275	0.616769	0.999885	0.0456883	0.343335	0.928329	3.74192e-05	0.654744	0.0175636	0.925605
PSMB9	0.887514	0.016505	0.454876	0.909644	0.689066	0.34711	0.551702	0.991902	0.0307228	0.0340714	0.382046	0.99557	0.814422	0.23426	0.0281165	0.465803	0.186644	0.0964059	0.036474	0.487169	0.5453	0.973367	0.920252	0.887111	0.803011	0.0120367
MALT1	0.628406	0.0438143	0.555587	0.398334	0.0657168	0.140912	0.817276	0.0727637	0.386431	0.313739	0.952525	0.747345	0.578519	0.948653	0.759344	0.0907102	0.672352	0.0268939	0.901136	0.319054	0.0522626	0.972717	0.0423697	0.0611352	0.995624	0.998965
FBXW10	0.541829	0.00430236	0.0357978	0.466975	0.474539	0.00952675	0.337822	0.0575581	0.999995	0.978889	0.2369	0.00263787	0.281145	0.00541494	0.630369	0.6851	0.486741	0.989929	0.0427706	0.00333423	0.996386	0.00268649	0.997612	0.904734	0.97774	0.000702495
LRRC15	0.5	0.161389	0.460848	0.863253	0.705552	0.963015	0.322224	0.0633292	0.487451	0.985427	0.00570084	0.00843796	0.00260922	0.491167	0.966345	0.163834	0.253621	0.749431	0.905157	0.0738917	0.924329	0.486927	0.0388154	0.396769	0.00730975	0.889799
WEE1	0.373308	0.036567	0.00993154	0.0106633	0.999999	0.590701	0.998757	0.886017	0.0608699	0.262678	0.136397	0.498745	0.825889	0.376897	0.938647	0.498102	0.665141	0.270339	1.86735e-05	0.988601	0.983819	0.508903	0.999954	0.000245417	0.00132364	0.0534822
KCNJ2	0.455773	0.943916	0.252189	0.408476	0.997767	0.131405	0.980751	0.399537	0.000293227	0.0468732	0.967619	0.000133128	0.911638	0.278606	0.945977	0.916361	0.699462	0.337968	0.998742	0.848396	0.0321227	0.977097	9.46433e-07	0.644906	0.0303475	0.934016
TMEM65	0.539154	0.999446	0.909335	0.883298	0.0666555	0.0441547	0.00749815	0.715827	0.443834	0.121034	0.379535	0.512678	0.969494	0.999744	0.68468	0.976219	0.617657	0.00070444	0.999997	0.525535	0.000191106	0.981669	0.116675	0.00203879	0.72488	0.824831
CES1	0.0031439	0.167936	0.830119	0.998157	0.264131	0.721928	0.866953	0.946699	0.0323611	0.872436	0.998447	0.889654	0.821354	0.452674	0.302909	0.01443	0.443134	0.253265	4.97743e-06	0.431457	0.982592	0.233751	0.999818	0.998772	0.497973	1.87794e-09
RAE1	0.0517429	0.863891	2.33165e-07	0.000607899	0.36951	0.966343	0.650621	0.53367	0.00403379	0.544293	0.175093	0.0376434	0.99718	0.981953	0.999768	0.989938	0.811247	0.0173687	0.752191	0.868215	0.0269221	0.996028	2.49841e-05	0.898819	0.205028	0.993544
PRKD3	0.135223	0.981449	0.460013	0.197837	0.642179	0.650504	0.0658483	0.866836	0.0045446	0.000832307	0.75213	0.418234	0.962554	0.41313	0.887009	0.847289	0.931336	0.000110027	0.997422	0.407742	0.505354	0.950292	0.19097	0.0694231	0.00316994	0.995909
DNASE1	0.275888	0.992177	0.948091	0.995617	0.516806	0.875834	0.0893613	0.988363	0.0436707	0.0116783	0.678628	0.992602	0.996366	0.0875029	0.211236	0.0943257	0.207798	0.223603	0.0017099	0.860042	0.964012	0.438405	0.999992	0.8481	0.290095	4.24191e-05
BET1	0.647127	0.346694	0.0216324	0.0955765	0.756531	0.971299	0.626613	0.000369796	0.949124	0.586989	0.0115193	0.0372267	0.746385	0.839605	0.999956	0.993582	0.332123	0.0400354	1	0.348789	0.00743604	0.857747	9.06453e-06	0.318895	0.545333	0.999948
TNKS	0.216694	0.00439351	0.574253	0.0381298	0.297187	0.594265	0.0550981	0.0709492	0.572016	0.741605	0.86673	0.255842	0.992541	0.738006	0.990035	0.278363	0.99749	0.00680201	0.604831	0.995922	0.998523	0.961715	0.00476292	0.979594	0.579066	0.0270014
ANKRD36	0.931668	0.155474	0.00046461	0.118122	0.0688696	0.724441	0.18277	0.486591	0.943283	0.686833	0.605362	0.654656	0.0284401	0.0904522	0.330881	0.135519	0.488905	0.983066	0.679877	0.187803	0.993946	0.00466344	0.974382	0.819154	0.975476	0.987596
EXOC2	0.00824762	0.351207	0.342661	0.343852	0.00011771	0.916881	0.00799567	0.999989	0.91694	0.0896529	0.999876	0.476842	0.789723	0.367691	0.989921	0.92236	0.4893	0.00632445	0.399132	0.806468	0.0103877	0.980362	0.557536	0.443534	0.043119	0.784362
ACTL6A	0.340051	0.942324	0.235644	0.28266	0.924887	9.66335e-06	0.844772	0.000983791	0.99513	0.969989	0.404637	0.939116	0.505879	0.395702	0.83051	0.63091	0.0572268	0.000410468	0.0816721	0.892322	0.0179429	0.00093553	0.999454	0.836923	0.315537	0.582369
STXBP5	0.532985	0.0716455	0.241847	0.203263	0.178763	0.138807	0.347463	0.0543383	0.988359	0.852748	0.120651	0.0238584	0.521158	0.740793	0.713107	0.999011	0.127953	0.885691	0.995376	0.684425	0.0078192	0.741355	0.101405	0.944801	0.96588	0.999974
ADARB1	0.645674	0.284448	0.760016	0.975504	0.0295519	0.513597	0.111316	0.996	0.0783042	0.0085701	0.740778	0.818202	0.0204103	0.131176	0.135972	0.172392	0.12093	0.613497	0.00296134	0.822331	0.979723	0.86772	0.978228	0.554368	0.88848	0.789035
KIF14	0.799924	0.873355	0.0575124	0.0302004	0.983612	0.711496	0.105211	0.000392121	0.0421878	0.480698	0.0514243	0.00537163	0.912761	0.687987	0.543413	0.897107	0.677001	0.143493	0.0549785	0.867531	0.918726	0.935662	0.634348	0.0234267	0.207436	0.428379
PLEKHA4	0.989761	0.729412	0.747856	0.32537	0.581926	0.218213	0.92539	0.72402	0.0135096	0.00561595	0.499937	0.957027	0.888847	0.0345721	0.362626	0.0876859	0.000324902	8.252e-05	0.0696306	0.0161909	0.873331	0.45735	1	0.493423	0.792776	0.238487
NSFP1	0.948742	0.999955	0.0625036	0.0398443	0.185836	0.998503	0.412784	0.453378	0.000614425	0.00185228	0.930945	0.949262	0.601687	0.414543	0.997873	0.0428686	0.0521294	0.15653	0.912307	0.951627	0.767978	0.728247	0.30398	0.0310288	0.0458356	0.997483
PRDX3	0.298541	0.0337854	0.136569	0.000374303	0.218357	0.732742	0.546732	0.52036	0.998506	0.000281895	0.0946288	0.578497	0.851793	0.950828	0.895786	0.657487	0.145387	0.0107662	0.429791	0.939918	0.00469425	0.988907	0.679704	0.061146	0.903055	0.942708
PXDN	0.0486511	0.131819	0.876877	0.591734	0.941589	0.96106	0.990898	0.00260455	0.0124524	0.906303	0.337331	0.469712	0.000483315	0.193181	0.159788	0.614477	0.0903445	0.92004	0.871111	0.978447	0.670888	0.967118	0.316429	0.230582	0.926401	0.0212845
RAPGEF3	0.669905	0.435407	0.127904	0.0355972	0.998663	0.036175	0.649635	0.170295	0.642503	0.734346	0.940086	0.149254	0.986417	0.989661	0.845307	0.53112	0.955044	0.391761	0.0592189	0.851599	0.0118673	0.995714	1.07744e-08	0.617708	0.318708	0.000335334
PIK3CG	0.827787	0.020818	0.0756861	0.119272	0.357833	0.413522	0.208977	0.905057	0.990832	0.00548698	0.504885	0.213132	0.860203	0.841421	0.962522	0.93337	0.546644	0.0114975	0.986885	0.440155	0.796307	0.990039	9.86709e-05	0.0473168	0.372293	0.999876
HNRNPA1L2	0.706298	0.897937	0.00210689	0.0063236	0.667852	0.982166	0.0615332	0.121386	0.0406251	0.000208614	0.603665	0.39043	0.945934	0.340028	0.857276	0.455883	0.0523146	0.00464504	0.983763	0.593366	0.231874	0.950254	0.000500039	0.0213088	0.68403	0.996212
ZFP36	0.812259	0.0639263	0.205204	0.565922	0.483009	0.259444	0.624017	0.16546	0.988333	0.997534	0.208307	0.472621	0.00398243	0.950898	0.13349	0.0563606	0.94489	0.993531	0.0397016	0.733048	0.953332	0.498204	0.944938	0.980078	0.270037	0.0490058
BTBD8	0.583926	0.0488281	0.177013	0.0881182	0.996063	0.951415	0.928491	0.00022411	0.985519	0.610184	0.0565684	0.012672	0.502774	0.242408	0.658673	0.543718	0.0515731	0.929842	0.999952	0.0113293	0.997498	0.695588	0.201861	0.584016	0.921129	0.988706
RBM39	0.335763	0.998736	0.000337097	0.00122323	0.949242	0.955289	0.454621	0.526188	0.0190798	0.33871	0.146782	0.0221352	0.994858	0.0106708	0.985652	0.992865	0.512299	0.141632	0.961784	0.976306	0.142671	0.511069	8.16139e-08	0.00145221	0.00832327	0.828803
AK1	0.744072	0.0447129	0.869245	0.911155	0.655557	0.694464	0.0818743	0.899708	0.000297172	0.000363394	0.50632	0.997911	0.337127	0.516939	0.552382	0.0817284	0.98326	0.510383	0.00100478	0.980456	3.88926e-05	0.993286	0.496764	0.26235	0.996755	0.48522
KCNJ10	0.0552618	0.269066	0.580555	0.18971	0.983823	0.246642	0.135985	0.00450397	0.991182	0.964163	0.0633766	0.127071	0.631793	0.650549	0.910466	0.803628	0.945118	0.93691	0.0199819	0.291299	0.571457	0.654159	0.962686	0.0249557	0.451075	0.0610703
NOTCH3	0.476113	0.0157117	0.210241	0.362861	0.963165	0.237691	0.982042	0.716328	0.0981819	0.0222964	0.966773	0.0769175	0.99665	0.0144207	0.750259	0.713887	0.0519916	0.573834	0.998318	0.0543195	0.223626	0.998416	0.00029298	0.606431	0.438362	0.900086
RAB36	0.414513	0.000117394	0.853615	0.944149	0.522183	0.0943857	0.544335	0.918277	0.00369277	0.0604641	0.228963	0.999852	0.135061	0.949262	0.221176	0.511203	0.406592	0.00164104	0.999884	0.256207	0.0117712	0.974925	0.544791	0.962823	0.572756	0.775017
LZTS2	0.577842	0.0108818	0.0234908	0.74499	0.0727749	0.924619	0.987393	0.906451	0.612361	0.00106714	0.0749525	0.985799	0.0598583	0.766976	0.0363394	0.564009	0.106182	0.107712	0.897641	0.746656	0.998751	0.761118	0.985267	0.333322	0.117491	0.999177
CCKAR	0.0408525	0.99577	0.918712	0.623382	0.995893	0.290521	0.47693	0.107365	0.625453	0.852653	0.115304	0.484074	0.406147	0.665786	0.527302	0.598327	0.949245	0.898279	0.0344734	0.894727	0.938684	0.43967	0.00899783	0.0638682	0.0852119	0.0165285
CDK7	0.19485	0.100701	0.00560964	1.7404e-05	0.153868	0.306223	0.592452	8.42143e-06	0.982155	0.998851	0.456727	0.00191047	0.387946	0.636361	0.985983	0.996337	0.422974	0.975133	0.942647	0.906511	0.00287216	0.931079	0.0228528	0.765992	0.144937	0.306387
TGIF1	0.0987351	0.99947	0.780377	0.840548	0.990256	0.963192	0.0942046	0.0097462	0.00333766	0.0440854	0.0980743	0.34062	0.9192	0.50274	0.748687	0.927188	0.703431	0.43044	0.982059	0.909553	0.0392027	0.998358	1.52884e-05	0.165515	0.123952	0.999058
ACOX2	0.885351	0.272101	0.910951	0.979211	0.973717	0.0154846	0.690888	0.903298	0.776703	0.00989979	0.0108509	0.706002	0.950035	0.171547	0.365409	0.968079	0.0182331	0.155857	0.231584	0.0269162	0.881937	0.970257	0.0128242	0.96955	0.451453	0.185828
GPR89C	0.124717	0.252216	0.348665	0.915508	0.802269	0.671257	0.117917	0.0208174	0.00328789	0.442885	0.0543329	0.897343	0.902762	0.964057	0.639288	0.948654	0.22921	0.023489	0.977866	0.818588	3.07287e-06	0.979347	0.42556	0.244067	0.997341	0.99779
FER	0.99553	0.89159	0.0738056	0.0806516	0.928175	0.729689	0.441909	0.66909	0.158459	0.127134	0.970569	0.117068	0.298777	0.61408	0.989164	0.856122	0.235181	0.653321	0.990036	0.58361	0.027504	0.991367	3.4271e-05	0.0174421	0.137753	0.998864
MED16	0.634505	0.236449	0.0278491	0.000440635	0.678948	0.11661	0.172244	0.107965	0.974389	0.996974	0.728568	0.0077652	0.355644	0.901693	0.826696	0.863649	0.117602	0.98374	0.960099	0.994256	0.542121	0.917646	0.0127156	0.00463724	0.046664	0.904423
MPP3	0.498973	0.969752	0.952936	0.590065	0.981493	0.17656	0.108315	0.999056	0.000887978	0.651044	0.588613	0.345586	0.998259	0.318012	0.503191	0.142629	0.952262	0.287265	0.0503787	0.716458	0.0462822	0.39894	0.998301	0.112558	0.967367	0.0603598
SLC46A1	0.971638	0.0432016	0.965644	0.922545	0.00124442	0.812884	0.0956471	0.999999	0.0464056	0.000485253	0.486233	0.997474	0.915488	0.911227	0.117952	0.152504	0.0495563	0.238556	0.678133	0.320886	0.0246361	0.992624	0.999989	0.100329	0.106781	0.919225
PTPN14	0.200708	0.985161	0.0971565	0.0817007	0.69459	0.862862	0.451648	0.0135858	0.474658	0.998676	0.668394	0.0291617	0.541971	0.175124	0.482097	0.929933	0.981996	0.986622	0.361522	0.204087	0.982364	0.0129094	0.0580695	0.895344	0.0183062	0.271531
WDR49	0.0406175	0.213669	0.165891	0.429253	0.993703	0.87471	0.753977	0.0772725	0.4861	0.0209908	0.985319	0.384945	0.999829	0.861444	0.0358231	0.967669	0.858317	0.00760177	0.998255	0.781643	0.597453	0.370578	1.37085e-08	0.27368	0.101793	0.801036
KCNV2	0.245804	0.568875	0.988589	0.773773	0.0145056	0.571916	0.106451	0.149556	0.0153027	0.289845	0.863495	0.929895	0.816151	0.835935	0.984877	0.801951	0.934948	0.0143561	0.0559365	0.0789528	0.0350399	0.942106	0.424165	0.0871045	0.735561	0.494011
NFIC	0.0199801	0.996054	0.929446	0.941283	0.59405	0.478074	0.0690966	0.991109	0.272432	0.181329	0.042979	0.730335	0.694323	0.0206908	0.490604	0.0830078	0.105563	0.987917	0.64	0.0525189	0.539542	0.150412	0.538794	0.233331	0.898861	0.0235246
SEMA3F	0.141147	0.740109	0.0421022	0.167372	0.978077	0.962764	0.827571	0.0043453	0.968965	0.998964	0.698377	0.726237	0.0602604	0.0814201	0.145365	0.188135	0.884336	0.336135	0.0108416	0.916951	0.585474	0.0342804	0.709633	0.705245	0.0282576	0.00758665
MAPKAP1	0.76129	0.993914	0.0731121	0.000642737	0.999998	0.672591	0.999908	0.0134659	0.0872586	0.427559	0.713037	0.513176	0.698142	0.784782	0.396954	0.429732	0.987182	0.867146	0.0609279	0.999992	0.00035192	0.261917	3.47174e-09	0.0276125	0.548978	0.11546
KAT5	0.049205	0.97389	0.0108926	0.165673	0.991617	0.117715	0.627977	0.00196358	0.214605	0.524594	0.0776343	0.0309686	0.987492	0.958172	0.977327	0.897589	0.594118	0.495617	0.666946	0.683156	0.266834	0.621796	0.225115	0.605994	0.00517894	0.00463403
TNFRSF12A	0.000262408	0.899275	0.970543	0.879334	0.488684	0.357803	0.606334	0.0338759	0.951123	0.977777	0.0329802	0.606073	0.0678199	0.206624	0.0865075	0.128102	0.265926	0.988701	0.14886	0.142852	0.880701	5.65996e-05	0.999851	0.865818	0.673332	0.0128083
MAF	0.103502	0.114775	0.943951	0.954651	0.129637	0.767978	0.386835	0.96449	0.999448	0.999565	0.828767	0.910401	0.337674	0.65737	0.0507624	0.233991	0.303221	0.999986	0.00637233	0.0287937	0.666534	0.000658867	0.906985	0.913223	0.46163	0.0168237
DGKZ	0.924917	0.00487979	0.448607	0.0125673	0.980273	0.343741	0.952725	0.193944	0.330685	0.736736	0.949879	0.277456	0.986644	0.753387	0.0342776	0.374865	0.114787	0.0237602	0.753224	0.034435	0.937685	0.914344	5.43479e-09	0.644829	0.399679	0.972591
NCOA5	0.894158	0.775332	0.507699	0.768699	0.114701	0.182058	0.0563951	0.847097	0.404041	0.917909	0.959727	0.0734912	0.997029	0.0600241	0.905575	0.28942	0.483778	0.730274	0.120394	0.920971	0.0013505	0.196776	0.000899878	0.118161	0.931503	0.982736
MED19	0.812801	0.0109824	0.112929	0.00364166	0.959707	0.516106	0.761634	0.339192	0.969727	0.999999	0.161594	0.00603886	0.12433	0.882559	0.0281957	0.882451	0.0188782	0.6025	0.862367	0.431863	4.30646e-06	0.998046	0.377445	0.00143513	0.517035	0.154986
ITGB1	0.938739	0.256201	0.116737	0.00312236	0.99179	0.988017	0.914442	0.0124332	0.54514	0.580118	0.813502	0.070682	0.800266	0.805064	0.351664	0.988843	0.236489	0.500668	0.976897	0.89377	0.0309586	0.999671	5.53539e-07	0.459172	0.0132942	0.965808
WDR41	0.97399	1.08383e-07	0.703328	0.175378	0.00212371	0.308154	0.638528	0.0429729	0.997662	0.936741	0.999984	0.00521346	0.482436	0.66321	0.925876	0.792965	0.610531	0.13535	0.99814	0.108452	0.259498	0.0897829	0.416837	0.499234	0.999516	0.952283
CPVL	0.0706674	0.5007	0.185213	0.716975	0.010878	0.555995	0.341628	0.818084	0.99966	0.96636	0.0103744	0.698766	0.0565624	0.803457	0.0627688	0.0759694	0.0772082	0.95711	0.00346511	0.614525	0.99791	0.0128613	0.999884	0.99413	0.0147877	6.53292e-05
BOLL	0.587118	0.0173312	0.173906	0.214152	0.62944	0.02563	0.629095	0.514753	0.999037	0.447456	0.0465891	0.681031	0.000358591	0.757944	0.0451803	0.179178	0.455584	0.984472	0.0763035	0.0404647	0.986802	0.0479668	0.999982	0.949565	0.685893	0.00514217
STIL	0.527535	0.430292	0.000365618	0.00812586	0.971149	0.430335	0.900385	0.289614	0.00323357	0.00270302	0.535676	0.937429	0.42113	0.0453448	0.845935	0.551718	0.624391	7.3171e-07	0.367691	0.706071	0.935121	0.974891	0.303864	0.359265	0.0101887	0.823944
KLHL22	0.957528	0.819672	0.385022	0.225418	0.970767	0.37302	0.00630728	0.996425	0.905964	0.0921667	0.903443	0.870556	0.79901	0.42197	0.436436	0.47691	0.0943407	0.00872124	0.39333	0.990879	0.626386	0.920599	0.000254174	0.413773	0.0355949	0.935296
ADRBK2	0.924351	0.0287012	0.229523	0.0109729	0.821513	0.49897	0.987747	0.395483	0.952463	6.87849e-05	0.905378	0.0514859	0.269232	0.999994	0.113722	0.967631	0.231367	0.119615	0.981362	0.120534	0.409971	0.999963	5.19205e-06	0.407769	0.543365	0.993893
TTC1	0.495164	0.0596187	1.25292e-06	1.02961e-05	0.999758	0.447711	0.832344	0.724657	0.041519	0.430233	0.708046	0.508785	0.968897	0.600836	0.999566	0.64951	0.000212427	0.000194351	0.138971	0.551381	0.00123936	0.958252	0.0277352	0.000542927	0.155134	0.837635
RGPD3	0.578721	0.9989	1.06543e-05	0.0133129	0.973469	0.0610288	0.994555	0.0055807	0.0213076	0.910737	0.0762885	0.132814	0.810275	0.259216	0.979167	0.549998	0.816339	0.172481	0.666918	0.437396	1.96682e-06	0.871479	0.0297521	2.5216e-05	0.359405	0.979978
GRID2	0.637001	0.00747068	0.131107	0.100625	0.986782	0.5717	0.608397	0.908777	0.995601	0.822593	0.947666	0.301787	0.107103	0.239379	0.59528	0.453971	0.915012	0.315537	0.878008	0.243468	0.0682188	0.0750077	0.871732	0.0452482	0.0983314	0.9673
GIT1	0.246866	0.170461	0.644444	0.397734	0.662395	0.655893	0.0621378	0.60204	0.00844814	0.00155456	0.995376	0.0971857	0.540909	0.94715	0.169697	0.712697	0.253336	0.0386465	0.999608	0.986333	0.0758057	0.994126	0.537767	0.814737	0.0164658	0.998875
IRX2	0.066515	0.00726451	0.128476	0.00515169	0.586041	0.709921	0.723576	0.410152	0.779953	0.03419	0.89227	0.120413	0.868148	0.917636	0.918074	0.978648	0.362572	0.588081	0.999525	0.853248	0.00830134	0.972713	0.000104533	0.00157663	0.102496	0.999977
NEDD8-MDP1	0.0162482	0.990395	3.837e-05	0.0664106	0.999431	0.995755	0.710681	0.0602859	0.000165314	0.925761	0.00259363	3.29873e-05	0.790584	0.0299018	0.999929	0.785075	0.976452	0.0310464	0.975603	0.927474	3.89557e-05	0.730866	0.000484799	0.00767981	0.000991004	0.999961
KCNQ5	0.394031	0.56451	0.444705	0.938395	0.026404	0.040568	0.339572	0.993322	0.96906	0.0516851	0.809876	0.936085	0.987049	0.519109	0.0865398	0.0409288	0.560163	0.0165879	0.617796	0.0371398	0.100775	0.422946	0.999751	0.425159	0.542885	0.676535
TPH1	0.342116	0.0125429	0.863493	0.978526	0.430456	0.616427	0.100485	0.999931	0.956416	0.440336	0.9981	0.0525098	0.871038	0.303663	0.0525395	0.958255	0.0183227	0.143213	0.314634	0.778826	0.997916	0.9716	0.175897	0.0542025	0.0418282	0.838538
SLITRK3	0.667963	0.020025	3.00753e-06	0.00019125	0.996518	0.843806	0.954438	0.00429409	0.997639	0.937049	0.813647	0.00416514	0.371965	0.425819	0.342404	0.288589	0.422437	0.0674362	0.910576	0.580154	0.637874	0.980649	0.911034	0.220593	0.436722	0.460663
PHKG2	0.406392	0.0738178	0.984812	0.829267	0.033638	0.0766331	0.0349286	0.990454	0.739958	0.52618	0.903896	0.680944	0.248768	0.832307	0.0550337	0.0573409	0.018948	0.162333	0.624101	0.350298	0.44838	0.992337	0.121577	0.961274	0.782105	0.998332
RDX	0.715191	0.0856208	0.99289	0.999433	0.459219	0.0657266	0.158283	0.980829	0.0732751	2.11831e-09	0.364392	0.952131	0.478546	0.8837	0.581715	0.566269	0.456064	0.0548831	0.0393263	0.307419	0.112891	0.43306	0.99488	0.87633	0.972365	0.0132703
CCR6	0.587668	0.671933	0.847868	0.85274	0.116872	0.441918	0.109788	0.995138	0.133003	0.00189251	0.993455	0.22912	0.983258	0.791557	0.115052	0.909274	0.423487	0.101886	0.865141	0.935309	0.0163652	0.965018	0.0133984	0.712958	0.430813	0.448412
SMARCA5	0.2734	0.765623	0.0294216	0.0658902	0.999713	0.0088085	0.999518	0.491004	0.68218	0.933297	0.0435174	0.0677972	0.00813761	0.589112	0.667391	0.795142	0.984667	0.363392	0.112889	0.021708	0.00240963	0.910787	0.155909	0.0354831	0.868557	0.883411
FKBP10	0.956252	0.000682623	0.672813	0.531215	0.866999	0.888505	0.194908	2.80022e-06	0.917607	0.987169	0.0171357	0.0749983	0.0465459	0.412374	0.214753	0.107119	0.744558	0.999811	0.929634	0.854675	0.546294	0.0783654	0.996035	0.970037	0.339772	0.154454
ING5	0.218066	0.00113249	0.21662	0.73019	0.2861	0.0280974	0.416276	0.906771	0.960995	0.124876	0.177174	0.585076	0.0557316	0.969712	0.0308212	0.508687	0.447009	0.971848	0.626341	0.55699	0.982783	0.00741399	0.343043	0.9994	0.979694	0.971426
ADRA2C	0.828836	0.0249899	0.993917	0.98727	0.127426	0.677537	0.10496	5.14813e-07	0.00104362	0.46926	0.483731	0.229157	0.858849	0.786276	0.474914	0.60636	0.968752	0.0321544	0.999821	0.0390132	0.245379	0.87473	0.922794	0.999831	0.359223	0.0290609
RAB6A	0.245024	0.190424	0.649704	0.58286	0.990364	0.130954	0.607218	0.192338	0.998567	0.26601	0.99505	0.0171397	0.996652	0.582976	0.907957	0.967157	0.241932	0.621911	0.998157	0.0137704	0.312269	0.881081	1.03195e-07	0.146127	0.265037	0.999035
FKBP1B	0.0668363	0.541278	0.22311	0.0409937	0.00148747	0.315588	0.770519	0.00011461	0.211093	0.981214	0.525325	0.0802823	0.368561	0.861306	0.841345	0.88191	0.954949	0.904749	0.307331	0.943949	0.994243	0.146383	0.521878	0.988933	0.251793	0.00754437
RAD50	0.119546	0.057899	0.991316	0.498649	0.972409	0.092968	0.829178	0.0323321	0.11903	0.339989	0.854694	0.323573	0.804452	0.84546	0.516698	0.938739	0.879999	0.12153	0.371179	0.374489	0.766426	0.909406	0.0369739	0.946198	0.976618	0.0381636
CORO2B	0.0758729	0.00328702	0.967607	0.954614	0.140889	0.098285	0.0219088	0.970266	0.0244873	0.0061868	0.989161	0.24187	0.883372	0.638229	0.937085	0.0719707	0.578761	0.000318788	0.704088	0.62345	0.192091	0.955143	0.993679	0.011267	0.183472	0.713201
SLC7A9	0.511955	0.989178	0.978737	0.615727	0.877478	0.665433	0.268089	0.0408227	0.00116607	0.103257	0.0388592	0.92989	0.683088	0.18882	0.0158225	0.636478	0.693237	0.900075	0.0274722	0.661683	0.0182552	0.449441	0.982068	0.199385	0.229643	0.0226365
SERPINA3	0.511822	0.0131472	0.918931	0.852482	0.223363	0.425977	0.257963	0.618699	0.110179	2.29806e-08	0.987287	0.758552	0.963107	0.529614	0.859327	0.999802	0.106358	8.32205e-07	0.992272	0.146393	0.0107314	0.990137	0.00229643	0.370429	0.423874	0.997867
PTP4A2	0.899563	0.939038	0.0176585	0.357675	0.286921	0.850332	0.03768	0.00518976	0.268016	0.320831	0.0388325	0.0138042	0.467989	0.691455	0.0151942	0.832934	0.531293	0.974436	0.944332	0.710965	0.0347729	0.969491	0.833914	0.782929	0.00257559	0.0340527
GALR3	0.928461	0.0121212	0.244667	0.092635	0.933721	0.329029	0.406064	0.965414	0.00748374	0.918025	0.464993	0.495704	0.120234	0.591049	0.0386781	0.962505	0.000213652	0.658841	0.256345	0.953441	0.576846	0.999997	0.046502	0.908138	0.879244	0.681724
CLP1	0.82453	0.515357	0.281617	0.624768	0.0535307	0.997545	0.264353	0.0108529	0.901361	0.418927	0.181618	0.155164	0.321014	0.993181	0.96971	0.965901	0.872362	0.224072	0.999936	0.529903	0.0664719	0.949005	1.09429e-11	0.0270327	0.0939372	0.800747
EZH2	0.166561	0.481511	0.0946098	0.696832	0.968149	0.803321	0.923803	0.899471	0.996681	0.903746	0.0909242	0.686023	0.0948553	0.212527	0.000285239	0.487482	0.329341	0.849695	0.000312457	0.102795	0.98166	0.00189155	0.544965	0.947326	0.285715	1.17003e-05
LMTK3	0.268458	0.794011	0.943712	0.0961052	0.0639123	0.0502165	0.435981	0.997468	0.993215	0.990957	0.109539	0.200058	0.461975	0.447908	0.883322	0.306794	0.958947	0.97782	0.0216032	0.815172	0.820097	0.337762	0.997566	0.549379	0.781487	0.0213112
DSG1	0.924504	0.00701382	0.649029	0.977569	0.901405	0.0531163	0.913598	0.342689	0.866453	0.829849	0.550379	0.447956	0.0897534	0.11428	0.0245003	0.115954	0.164618	0.860022	0.697645	0.00306165	0.876403	0.1104	0.999966	0.999701	0.314627	0.00548603
CDC20	0.425839	0.954883	0.483093	0.00251109	0.97348	0.880803	0.213655	0.0597511	0.125844	0.965455	0.820689	0.235961	0.944161	0.786509	0.957181	0.17109	0.99993	0.347489	0.375111	0.536859	0.000361819	5.10534e-05	0.0132582	0.143262	0.243023	0.934202
GRK6	0.0210883	0.311599	0.0150059	0.104411	0.801434	0.920163	0.990523	0.201566	0.406109	0.975524	0.166304	0.00333605	0.571325	0.465333	0.49508	0.0313582	0.050764	0.702614	0.815224	0.823401	0.905142	0.128657	0.0342301	0.825536	0.0357005	0.957642
SOCS7	0.847687	0.408173	0.031131	0.727465	0.218983	0.705157	0.902835	0.999239	0.000320993	0.00775441	0.854535	0.992717	0.410751	0.755282	0.0118402	0.742218	0.00709703	0.0918158	0.0173275	0.00137906	0.998172	0.752775	0.999952	0.13955	0.912171	0.401823
RBL2	0.461638	0.87845	0.938909	0.9746	0.111597	0.0825105	0.56948	0.994851	0.0416259	3.3637e-09	0.455641	0.891694	0.988831	0.429909	0.675823	0.864016	0.279404	0.18519	0.453371	0.90348	0.0029559	0.987945	0.339562	0.00278837	0.560939	0.966702
STRN	0.82976	0.000521407	0.377936	0.331074	0.596982	0.967692	0.843845	0.999909	0.900895	0.448702	0.44981	0.851094	0.223899	0.265278	0.00911319	0.669228	0.163254	0.00494943	0.0015828	0.71547	0.98707	0.869991	0.944139	0.451795	0.0609171	0.0680945
BRSK1	0.879811	0.000634227	0.173303	0.674005	0.0720556	0.0495085	0.2402	0.999585	0.00279958	0.0390358	0.994146	0.823141	0.746298	0.945823	0.467739	0.103625	0.0395238	0.57474	0.0814531	0.517015	0.346385	0.836531	0.996114	0.951426	0.865208	0.909413
DCLRE1C	0.923552	0.342754	0.967166	0.539905	0.813935	0.961954	0.854694	0.325192	0.306871	0.0335614	0.541737	0.130321	0.631584	0.862385	0.093671	0.40923	0.946207	0.037393	0.998688	0.555664	0.00102009	0.989941	0.00233053	0.00282834	0.815869	0.999966
TAS1R2	0.315928	0.998053	0.789421	0.889251	0.987781	0.243177	0.775142	0.994173	0.00227917	0.242953	0.176713	0.19497	0.138264	0.560653	0.00321087	0.0568045	0.632843	0.493561	0.000873795	0.99641	0.0173191	0.678069	0.999947	0.00116627	0.942477	7.04245e-05
MECR	0.885494	0.384119	0.86175	0.817631	1.21266e-05	0.776575	0.0507448	0.996752	0.164991	0.025143	0.662305	0.981224	0.995086	0.0868119	0.294714	0.663615	0.0457627	0.00367186	0.814354	0.038218	0.36034	0.993479	0.989888	0.380559	0.494401	0.0557732
ATP6V1G2-DDX39B	0.930499	0.888023	2.49233e-07	0.000242147	1	0.924676	0.78075	1.83254e-10	6.23578e-06	0.207398	0.352981	0.0172374	0.997345	0.590455	0.824444	0.878621	0.322687	0.0036081	0.822624	0.418523	6.50647e-05	0.988573	3.17446e-09	1.98018e-05	0.132787	0.462327
DDX39B	0.930499	0.888023	2.49233e-07	0.000242147	0.999997	0.991808	0.78075	1.83254e-10	6.23578e-06	0.207398	0.352981	0.0172374	0.997345	0.590455	0.824444	0.878621	0.322687	0.0036081	0.822624	0.418523	6.50647e-05	0.988573	3.17446e-09	1.98018e-05	0.132787	0.462327
SOX14	0.198405	0.967173	0.99951	0.999132	0.987629	0.904827	0.00363511	0.529134	0.000490323	0.0225556	0.642566	0.968072	0.582419	0.365329	0.0887648	0.503608	0.836594	0.133491	0.387433	0.0891808	0.203996	0.0692718	0.515562	0.922492	0.883849	0.434014
MED27	0.754661	0.465852	0.000380596	0.261113	0.946466	0.0111544	0.74756	0.000109608	0.355956	0.999567	0.0149172	0.0357852	0.981118	0.647753	0.782967	0.957783	0.0105706	0.492073	0.585587	0.153138	1.80546e-05	0.970774	6.15677e-05	0.114751	0.0831971	0.985502
SDC1	0.0446119	0.929023	0.897493	0.945545	0.285077	0.236369	0.50381	0.209374	0.597179	0.537967	0.240769	0.46946	0.924824	0.891458	0.725376	0.476979	0.926547	0.915284	0.0624382	0.997918	0.100404	0.0272553	0.00138656	0.860449	0.98803	0.00910853
RHOBTB2	0.518806	0.86418	0.0665688	0.0189302	0.237507	0.294949	0.945761	0.0823658	0.997793	0.990698	0.951866	0.100779	0.472086	0.326492	0.403058	0.484235	0.81682	0.937332	0.788023	0.474964	0.865902	0.0598168	0.020322	0.768696	0.061391	0.871485
IRAK2	0.981568	0.00310599	0.965113	0.949614	0.0149583	0.128614	0.221731	0.0395948	0.569963	0.000782471	0.782986	0.897549	0.0353883	0.617558	0.928331	0.193809	0.231177	0.029128	0.976185	6.14306e-05	0.932566	0.962218	0.999026	0.993273	0.301447	0.989636
HIST1H1D	0.897302	0.266963	0.0638073	0.61889	0.950829	0.50151	0.73181	0.999916	0.531973	0.493444	0.873613	0.625793	0.079389	0.020594	0.154824	0.00550339	0.891565	0.0193027	0.0779794	0.902549	0.98695	0.393523	0.999982	0.441688	0.480988	0.183825
WNT7B	0.167154	0.162227	0.173551	0.0939079	0.921586	0.688618	0.60816	0.0102397	0.787728	0.536021	0.483456	0.486245	0.943691	0.930104	0.719501	0.824645	0.0760079	0.00330985	0.845345	0.0691725	0.99952	0.991361	6.21302e-05	0.979029	0.150273	0.762764
ITGB3	0.550181	0.0713255	0.542731	0.166631	0.115348	0.223862	0.567494	0.999832	0.0147277	0.279198	0.938578	0.711818	0.995957	0.923268	0.745346	0.43863	0.0582572	0.0244883	0.617378	0.949015	0.924618	0.94913	0.0132734	0.985431	0.988372	0.361871
DARS	0.59306	0.927455	0.0181188	0.005567	0.86715	0.908708	0.469934	0.000169643	1.68997e-09	0.000905796	0.453693	0.0602113	0.881101	0.872824	0.999122	0.95511	0.161503	3.28282e-10	0.999919	0.662968	3.96916e-06	0.152663	0.00367054	0.00508027	0.317099	0.999987
ZBTB25	0.0135658	0.974394	0.988861	0.89546	0.85154	0.452861	0.0560164	0.937988	0.636543	0.931132	0.48605	0.029134	0.297753	0.0444519	0.223515	0.302332	0.0424632	0.554275	0.0302228	0.526179	0.992225	0.494399	0.595922	0.770726	0.125896	0.0206192
GPR89A	0.124717	0.252216	0.348665	0.833681	0.801301	0.671257	0.117917	0.0208174	0.00328789	0.442885	0.0543329	0.897343	0.902762	0.964057	0.639288	0.948654	0.22921	0.023489	0.998541	0.818588	3.07287e-06	0.979347	0.306679	0.348685	0.997341	0.991856
CACNB3	0.154637	0.80535	0.916046	0.638562	0.858592	0.729038	0.529372	0.0163654	0.0473931	0.184011	0.199935	0.0607126	0.834313	0.684463	0.914278	0.996031	0.710351	0.0294157	0.997559	0.542686	0.212244	0.996908	0.00322203	0.517005	0.0194862	0.999599
TNFRSF18	0.613623	0.753098	0.0935232	0.081664	0.99749	0.55767	0.600868	0.0321341	0.999376	0.889381	0.451419	0.116969	0.696471	0.982708	0.186002	0.173723	0.250943	0.314211	0.991763	0.592073	0.914859	0.769711	0.00474067	0.0114603	0.0565769	0.955064
ANKRD46	0.970898	0.0284183	0.00176727	2.23981e-05	0.718775	0.953784	0.990957	0.0251096	0.947694	0.955152	0.573567	0.227994	0.452774	0.155593	0.207119	0.732032	0.0540343	0.110056	0.510685	0.57365	0.864016	0.924482	0.0227743	0.837432	0.439682	0.645879
PRKRA	0.120291	0.342169	0.730573	0.981778	0.132751	0.0025894	0.174837	0.670286	0.00560547	0.00536478	0.159809	0.128149	0.334215	0.541733	0.623875	0.981301	0.803937	0.0964255	0.487723	0.117042	0.837127	0.715639	0.91425	0.965787	0.983569	0.99981
CCR8	0.167535	0.810325	0.61509	0.110287	0.141256	0.526616	0.698901	0.877144	0.0333474	0.0252049	0.437237	0.0831381	0.809445	0.372385	0.608058	0.916622	0.136157	0.936028	0.988124	0.808569	0.0421096	0.971272	0.00268439	0.306943	0.993872	0.999982
BAZ1B	0.972391	0.337706	0.646672	0.955841	0.00990255	0.472077	0.737727	0.993685	0.703227	0.0159803	0.917572	0.937573	0.608259	0.513321	0.2812	0.403424	0.0288391	0.131483	0.088443	0.693658	0.998272	0.120238	0.169175	0.935923	0.964961	0.00410048
FKBP3	0.449983	0.934155	0.702831	0.997594	0.314422	0.861331	0.0757301	0.0223531	0.735123	0.0330833	0.954911	0.948848	0.406056	0.589748	0.956895	0.954845	0.642933	0.362781	0.0859378	0.354744	0.392195	0.0896898	0.999911	0.210704	0.873948	0.105745
CNKSR1	0.0267917	0.0578342	0.850667	0.00920417	0.0356376	0.433863	0.113507	0.631236	0.0122517	0.767957	0.849503	0.790118	0.0911144	0.626557	0.867719	0.427681	0.686029	1	1.47982e-07	0.284135	0.998637	0.0112838	0.99996	0.342715	0.680029	3.10186e-06
NDOR1	0.912414	0.83375	0.761599	0.891587	0.0629153	0.0107627	0.0654395	0.997793	0.00573129	0.0389252	0.774055	0.194357	0.00449947	0.152294	0.891329	0.80648	0.00953502	0.369171	0.954249	0.0441106	0.871632	0.36538	0.975391	0.497538	0.972684	0.538883
GABPB1	0.999928	0.0517155	0.0924201	0.870194	0.570565	0.896068	0.0910861	0.309498	0.160699	0.0577043	0.356576	0.375145	0.866867	0.833925	0.988576	0.534197	0.764935	2.49799e-05	0.998168	0.896044	0.0208532	0.928278	8.58666e-06	0.0339233	0.821364	0.995264
UHRF2	0.406797	0.0216724	0.352297	0.47392	0.000393419	0.486303	0.678722	0.266303	0.898093	0.402115	0.869384	0.188116	0.431169	0.974609	0.130561	0.530531	0.954235	0.106453	0.979238	0.903531	0.930483	0.978217	0.0017313	0.973858	0.529277	0.986959
PI4KAP1	0.699925	0.425171	0.0984837	0.719131	0.171078	0.567284	0.875202	0.75902	0.00739512	1.29272e-06	0.0900704	0.476745	0.999844	0.941294	0.946794	0.999011	0.0321567	0.524923	0.325754	0.136245	0.000476285	0.63986	0.893274	0.0389734	0.353286	0.951069
DNA2	0.909155	0.0697168	0.191397	0.000151681	0.998917	0.880701	0.837377	8.61107e-08	0.793622	0.0177134	0.00363579	0.339906	0.889204	0.771593	0.979605	0.200322	0.156092	0.100491	0.365094	0.194114	0.401838	0.807772	0.283012	0.840377	0.873112	0.767373
HNRNPA1P10	0.706298	0.854339	0.00210689	0.0063236	0.503167	0.982166	0.0272598	0.22959	0.0406251	0.000208614	0.453268	0.39043	0.917443	0.164312	0.988619	0.463937	0.0523146	0.00464504	0.958309	0.409826	0.231874	0.950254	0.000286521	0.0064574	0.68403	0.99875
RAB11A	0.519467	0.0838244	0.0979229	0.298614	0.921035	0.649565	0.978813	0.999915	0.998994	0.911271	0.76324	0.837102	0.00468901	0.482579	0.420979	0.224503	0.0120882	0.969866	1.55981e-05	0.0657456	0.911701	0.132209	0.999997	0.965687	0.83927	0.0138304
RRM2	0.434413	0.896882	0.00115658	0.0433062	0.850124	0.96257	0.958708	0.646029	0.0678993	0.487648	0.142392	0.0108148	0.97779	0.546389	0.991279	0.918353	0.84329	2.29884e-06	0.748849	0.523385	0.152016	0.64175	0.232319	3.34591e-06	0.161888	0.999889
C1orf56	0.989224	0.0686873	0.318669	0.208304	0.11359	0.659597	0.0835447	0.969307	0.0893298	0.631154	0.909831	0.966327	0.866403	0.831401	0.432623	0.0988493	0.179305	0.0771499	0.226128	0.866894	0.872809	0.773205	0.920273	0.0731294	0.98461	0.0590975
ITGA4	0.281553	0.593896	0.126567	0.0950498	0.0322413	0.474196	0.0184403	0.0321186	0.764083	0.979592	0.0326753	0.0701491	0.73542	0.718222	0.975204	0.5267	0.493101	0.494549	0.939578	0.721448	0.238628	0.986559	0.00707355	0.703543	0.0597907	0.92744
DPCR1	0.945566	0.174784	0.889578	0.909058	0.000236756	0.0892058	0.126764	0.745775	0.901069	6.6951e-05	0.832846	0.786868	0.994833	0.159123	0.281011	0.0171441	0.731283	0.0208679	0.535067	0.162914	0.142797	0.155012	0.999987	0.937664	0.197469	0.983789
GGA1	0.135885	0.994269	0.362901	0.0585132	0.870951	0.428501	0.976916	0.975029	0.0505317	0.150908	0.60179	0.86011	0.996921	0.63458	0.690165	0.229711	0.547001	0.138281	0.209142	0.981484	0.00110553	0.871019	0.0137164	0.0641949	0.761303	0.793135
NNT	0.675683	0.137981	0.0828914	0.0236516	0.0607413	0.858323	0.682576	0.0413972	0.0406834	0.575502	0.492062	0.0595974	0.421293	0.65479	0.834716	0.958887	0.833537	0.16416	0.998526	0.277317	0.963519	0.87669	0.957938	0.492473	0.119166	0.945873
HECW1	0.827551	0.0800431	0.33527	0.219695	0.546162	0.0113355	0.898743	0.998297	0.181633	0.322406	0.0877307	0.607337	0.0784997	0.00130358	0.227622	0.861762	0.0617212	0.0347515	0.932417	0.207248	0.998987	0.5813	0.997244	0.898615	0.951261	0.959071
TSPAN9	0.773024	0.0369137	0.394616	0.289636	0.473193	0.938801	0.983594	0.992811	0.115966	0.0693231	0.999547	0.100443	0.911166	0.087103	0.821377	0.618466	0.8977	0.0105545	0.935843	0.346698	0.834491	0.6653	0.0228876	0.509004	0.334215	0.354777
VPREB1	0.922628	0.139418	0.0451853	0.00745702	0.97329	0.0459635	0.942679	0.994511	0.625254	0.988645	0.470502	0.714119	0.128685	0.858621	0.474352	0.300052	0.183773	0.144119	0.0650393	0.848422	0.0681886	0.976259	0.817596	0.434227	0.764001	0.625187
RGPD4	0.550518	0.994411	1.06543e-05	0.00688011	0.976561	0.183886	0.978151	0.07256	0.000325196	0.890068	0.187208	0.307531	0.920768	0.171748	0.801328	0.756918	0.622616	0.232903	0.74074	0.543913	6.10812e-06	0.815858	0.00397067	0.000114497	0.201759	0.979978
WDR69	0.927167	0.000369561	0.0680893	0.269217	0.0194628	0.585894	0.277508	0.884693	0.999997	0.998937	0.987698	0.603398	0.00386255	0.656251	0.3835	0.222041	0.610297	0.991118	0.187369	0.805998	0.990074	0.0946216	0.99999	0.856816	0.167599	0.349533
ISG20	0.0993706	0.756004	0.920483	0.0123315	0.981019	0.169401	0.719802	0.629689	0.999679	0.989851	0.0686949	0.0579926	0.0193213	0.837133	0.778903	0.575696	0.0389049	0.254512	0.944631	0.932326	0.742825	0.999666	0.0219788	0.00264373	0.112026	0.393722
HBB	0.0233539	0.688569	0.548735	0.190349	0.955789	0.758886	0.715445	0.971017	0.998483	0.998512	0.0207625	0.402257	0.982731	0.475589	0.339732	0.271984	0.726793	0.992963	0.00351474	0.969475	0.859488	0.0879692	0.241005	0.59019	0.0287111	0.000738663
CD247	0.423815	0.00502124	0.829875	0.411574	0.0842709	0.0645262	0.280742	0.279729	0.89342	0.998242	0.817085	0.672804	0.0150944	0.945818	0.907784	0.420216	0.409579	0.34153	0.995645	0.0146776	0.97496	0.293838	0.489083	0.964934	0.963532	0.999945
TET1	0.257101	0.211447	0.199837	0.0344374	0.383461	0.931578	0.624765	0.00459005	0.996339	0.980788	0.670736	1.33778e-07	0.867678	0.94407	0.991041	0.984748	0.474624	0.0281874	0.999725	0.811382	0.586041	0.999932	8.03545e-06	0.0204671	0.263273	0.999945
RDH13	0.736177	0.0913391	0.87037	0.974532	0.00264783	0.489306	0.0566529	0.965368	0.105409	0.0815932	0.595244	0.912945	0.0527213	0.51935	0.591895	0.0499305	0.533229	0.651364	0.374755	0.020743	0.326707	0.0241642	0.999839	0.497014	0.614776	0.860306
EIF4G3	0.892109	0.002849	0.716952	0.579998	0.974061	0.433192	0.899019	0.702206	0.109394	0.000759575	0.101949	0.0718283	0.961907	0.386663	0.96232	0.976534	0.424695	0.113092	0.997057	0.872488	0.0183567	0.999566	0.000612544	0.605739	0.208852	0.999968
RBM14-RBM4	0.608927	0.355074	0.681358	0.989574	0.982683	0.980452	0.839081	0.999971	0.290639	0.0270147	0.963881	0.992383	0.0637429	0.151736	0.135922	0.209175	0.00530515	0.00223686	0.510604	0.686355	0.0531376	0.415431	0.880099	0.0793076	0.0820809	0.616076
ZBTB12	0.960887	0.000482607	0.00766679	0.00300673	0.58166	0.268051	0.994509	0.156287	0.868381	0.494381	0.567163	0.180164	0.36695	0.103911	0.922204	0.0308091	0.00350199	0.812017	0.991767	0.472011	0.474137	0.0620894	0.965337	0.364975	0.688399	0.982551
MST1R	0.480499	0.963545	0.869697	0.468815	0.258016	0.844006	0.358072	0.00649586	0.0742755	0.866658	0.973876	0.18423	0.0152977	0.947476	0.297882	0.981798	0.902928	0.483056	0.909191	0.971498	0.291256	0.344608	0.220102	0.135814	0.973484	0.860814
MNAT1	0.862581	0.010379	0.612983	0.910058	0.812396	0.00262793	0.398448	0.999987	0.99912	0.048715	0.0510257	0.786294	0.357087	0.116869	0.503958	0.0156651	0.208569	0.856707	0.07732	0.0164293	0.846739	0.347065	0.931613	0.816423	0.209918	0.447057
CLCN1	0.140791	0.993755	0.89251	0.697708	0.9997	0.623337	0.55893	0.00148759	0.118239	0.88138	0.185655	0.394735	0.500982	0.10533	0.49178	0.805316	0.983279	0.908091	0.0597945	0.903137	0.795505	0.0627522	0.340446	0.42073	0.0539512	0.024358
KPNA3	0.839454	0.903122	0.916816	0.992281	0.0439952	0.942472	0.437689	0.367805	0.395702	0.127927	0.965885	0.0259903	0.478949	0.0129993	0.18625	0.890852	0.81371	0.288441	0.994452	0.450986	0.952852	0.400267	0.0917444	0.857231	0.518627	0.989311
LAMP1	0.113295	0.910556	0.690844	0.00310898	0.920847	0.928417	0.379642	0.00553162	0.93097	0.946936	0.162859	0.0142987	0.201874	0.669633	0.812118	0.301419	0.89301	0.998574	0.562763	0.764892	0.397197	0.0682808	0.00148448	0.530268	0.0610275	0.414227
MAP1LC3B	0.0950436	0.935749	0.965858	0.993654	0.393291	0.774545	0.0908731	0.831767	0.0103195	0.402207	0.00208459	0.918619	0.105193	0.0337126	0.159262	0.21639	0.42833	0.805144	0.781372	0.472799	0.945073	0.000113355	0.99998	0.824327	0.0339163	0.104048
MED10	0.805819	0.49138	0.00807894	0.145485	0.260699	0.965488	0.980664	0.0310174	0.977974	0.999387	0.605292	0.00287474	0.416668	0.0430298	0.265319	0.201286	0.803551	0.244591	0.993444	0.901153	0.684995	0.991584	0.0155741	0.308231	0.118489	0.997537
ITCH	0.629006	0.124594	0.856609	0.775032	0.396882	0.0485507	0.955648	0.895233	0.0188149	0.285447	0.231412	0.915636	0.0427235	0.870237	0.372495	0.0433516	0.609332	0.613421	0.0757449	0.972801	0.336868	0.226992	0.963971	0.887137	0.951788	0.032505
CLEC7A	0.0601355	0.607927	0.0730251	0.810203	0.2224	0.878286	0.0171666	0.918736	0.999862	0.764234	0.385042	0.895307	0.0143175	0.0997945	0.458097	0.205782	0.814449	0.989998	0.00910812	0.398928	0.984527	0.0477117	0.995262	0.999909	0.048754	0.0845427
SLC47A2	0.114925	0.740418	0.0124538	0.0947368	0.936135	0.848882	0.976469	0.0808073	0.991856	0.930138	0.260928	0.000186776	0.0112149	0.290011	0.702852	0.056999	0.997064	0.92887	0.103477	0.489233	0.209625	0.0800821	0.78098	0.98508	0.433909	0.651072
MEOX2	0.100357	0.525966	0.410136	0.567723	0.795793	0.936408	0.169082	0.987026	0.990509	0.0601457	0.0755076	0.152942	0.605838	0.198295	0.657906	0.101523	0.533826	0.960865	0.520417	0.182314	0.496137	0.000344289	0.991601	0.0210457	0.0216911	0.991781
PTGFR	0.0963267	0.925083	0.868679	0.995675	0.0913009	0.0610259	0.59355	0.995619	0.746599	0.851622	0.823668	0.961209	0.0932861	0.0787764	0.120008	0.510121	0.106738	0.47061	0.41242	0.262346	0.0933249	0.66424	0.997239	0.126191	0.0060259	0.826721
UBE2L3	0.343921	0.601714	0.0221639	0.617592	0.182909	0.755169	0.0184508	0.235027	0.0483884	0.0104363	0.188452	0.183406	0.653393	0.944177	0.974731	0.99243	0.625062	0.0592291	0.999998	0.777042	0.00952004	0.952516	0.522771	0.039202	0.50502	0.999969
THBS2	0.0257566	0.151134	0.384618	0.011677	0.946536	0.927615	0.683366	0.997201	0.821583	0.779677	0.996055	0.00668798	0.900207	0.369215	0.597071	0.186072	0.373063	0.0189095	1	0.42065	0.907459	0.208848	9.7948e-06	0.246708	0.247893	0.9645
COPS7B	0.00140798	0.550107	0.368189	0.103303	0.835546	0.137888	0.564185	0.00788672	0.28663	0.98806	0.099923	0.0192448	0.5364	0.948861	0.857557	0.725279	0.926138	0.656344	0.961307	0.0490476	0.963866	0.921276	0.100874	0.620651	0.480939	0.990756
ABCB8	0.862037	0.101851	0.128232	0.683852	0.0294834	0.274481	0.972755	0.987479	0.999928	0.0595637	0.101838	0.598165	0.68119	0.46186	0.000982802	0.598091	0.000508641	0.496032	0.112063	0.769289	0.999698	0.0303351	0.998568	0.753247	0.0127473	0.0925397
EGFR	0.921333	0.621511	0.496626	0.904426	0.998313	0.903445	0.937841	0.971132	0.117615	0.012215	0.0564386	0.560366	0.437294	0.214684	0.587541	0.508924	0.117369	0.547592	0.911496	0.446441	0.131173	0.718462	0.00024358	0.111568	0.37143	0.999347
L3MBTL4	0.998232	0.0510761	0.947346	0.85257	9.60707e-05	0.648243	0.885311	0.990458	0.129577	0.000320685	0.113667	0.99721	0.0361749	0.22921	0.542388	0.0366979	0.607389	0.257316	0.157213	0.873358	0.621341	0.745469	0.999971	0.62921	0.831369	0.110611
BAG3	0.0181939	0.725032	0.901079	0.99444	0.541617	0.575832	0.0303871	0.941352	0.390058	0.702297	0.0525584	0.969268	0.337634	0.058511	0.170065	0.127741	0.910669	0.802376	0.00270672	0.0783072	0.589531	0.0946149	1	0.688723	0.102587	0.00604877
CDC7	0.76507	0.0304912	0.166205	0.18367	0.989391	0.374555	0.818313	0.975308	0.802862	0.00556347	0.839745	0.107929	0.998688	0.423779	0.927696	0.956127	0.261323	0.5925	0.438647	0.274283	0.418284	0.981507	4.55556e-08	0.0224781	0.320087	0.915978
NPY1R	0.764962	0.998453	0.636181	0.850249	0.00155054	0.988407	0.0333335	0.563675	0.0375567	0.427559	0.895556	0.101117	0.694108	0.354597	0.126365	0.0182198	0.054255	0.00483501	0.997314	0.0200019	0.918215	0.970143	0.725316	0.651718	0.0026607	0.94101
ARL5B	0.420629	0.0551585	0.0568628	0.0775514	0.556152	0.124674	0.995694	0.132743	0.998683	0.954325	0.721559	0.703809	0.028453	0.700592	0.223267	0.648897	0.00878167	0.941682	0.906424	0.000264198	0.865893	0.00743579	0.754975	0.614202	0.400663	0.107262
EP400	0.0474991	0.711018	0.00148887	0.199935	0.996062	0.0231607	0.912903	0.000119079	0.856373	0.527502	0.00313646	0.152968	0.950768	0.758206	0.998518	0.970531	0.925434	0.0092075	0.761169	0.580562	0.00829167	0.247314	0.851344	0.00793983	0.0398615	0.00347768
HES2	0.781755	0.430326	0.0385307	0.0224359	0.00354121	0.984618	0.827172	0.250649	0.159002	0.640959	0.95173	0.380591	0.0237024	0.811784	0.435467	0.0749865	0.29734	0.917507	0.667236	0.765497	0.747167	0.149281	0.998933	0.991139	0.144367	0.989756
TRA2B	0.68159	0.843601	0.00098583	0.000382668	0.0868652	0.147004	0.411586	0.0611914	0.964352	0.577291	0.933775	0.681031	0.922595	0.954185	0.964482	0.737703	0.622696	0.168901	0.144681	0.999989	0.786978	0.0385228	0.000395844	0.269175	0.1714	0.472327
IMPDH1	0.354017	0.000483664	0.0290278	0.466493	0.94369	0.934335	0.957486	0.998973	0.995368	0.484834	0.577796	0.639595	0.0948448	0.776033	0.309578	0.116084	0.395089	0.499306	0.67557	0.000123587	0.999989	0.643087	0.110193	0.991488	0.0479454	0.166872
ANXA4	0.854664	0.000789597	0.0462762	0.989633	0.003799	0.391338	0.872041	0.991582	0.835534	0.996989	0.391605	0.935266	0.0422526	0.0761938	0.00392531	0.502879	0.103963	0.0188344	0.215463	0.427216	0.560442	0.0715541	0.99998	0.757059	0.19422	0.955377
VRK1	0.833202	0.978321	0.834289	0.0859864	0.931035	0.463605	0.367968	0.522193	0.0441158	0.0301364	0.926311	0.917744	0.743973	0.405451	0.147153	0.475732	0.638895	0.991001	0.483052	0.313316	0.21303	0.904859	1.34648e-05	0.00560067	0.977836	0.921199
UBR5	0.0262593	0.333335	1.28371e-06	0.00338391	0.601938	0.736434	0.574982	0.155325	0.363965	0.68753	0.00053062	0.0819641	0.989575	0.549512	0.925531	0.839429	0.916685	0.00995072	0.942576	0.98274	0.0226622	0.114161	0.0148011	0.191822	0.697148	0.701944
RALGAPA1	0.378797	0.310336	0.0209344	0.179719	0.000147424	0.540185	0.296319	0.999813	0.960266	0.963297	0.848914	0.0143349	0.0814119	0.0108175	0.144929	0.531106	0.69016	0.454953	0.262344	0.435354	0.947203	0.03613	0.99996	0.969112	0.00431772	0.976664
RBM11	0.23256	0.381868	0.668719	0.837607	0.000660766	0.136542	0.0310469	0.981999	0.622318	0.153085	0.931967	0.704485	0.463797	0.0855969	0.582807	0.812971	0.0666456	0.84534	0.0118897	0.828397	0.979334	0.0703953	0.999964	0.843041	0.0116458	0.0823044
THOC6	0.0491844	0.405363	0.341862	0.0617085	0.87701	0.160134	0.863492	0.627668	0.446376	0.920098	0.293855	0.0758798	0.954376	0.644225	0.919564	0.885023	0.86757	0.0151305	0.211306	0.700892	0.452727	0.554516	0.031231	0.394538	0.938257	0.0662841
TP63	0.990901	0.0818056	0.119107	0.122614	0.537992	0.169392	0.110044	0.118071	0.665245	0.50425	0.0378799	0.647785	0.531896	0.0783149	0.494111	0.901207	0.692753	0.579386	0.999995	0.00773916	0.00483557	0.604697	0.0132767	0.354628	0.719789	1
ST18	0.657975	0.368783	0.809761	0.080529	0.434224	0.997748	0.267027	0.0211142	0.661119	0.898934	0.282765	0.0372704	0.0389855	0.879216	0.0441026	0.148487	0.870362	0.456934	0.882027	0.826114	0.223813	0.785818	0.00228504	0.43681	0.0531389	0.901571
APH1A	0.507187	0.0997485	0.031894	0.345621	0.968555	0.847508	0.955747	0.971459	0.649693	0.367874	0.30712	0.05312	0.727638	0.26001	0.136072	0.988324	0.00689309	0.0653552	0.958405	0.190192	0.922967	0.998616	0.0205449	0.129444	0.758328	0.921633
ARL6	0.0716913	0.123721	0.830147	0.590793	0.999443	0.421125	0.510276	0.94834	0.714035	0.00360225	0.915756	0.0482234	0.32539	0.853087	0.914521	0.976343	0.236716	0.147008	0.813027	0.15327	0.185031	0.998555	5.63112e-08	0.624159	0.941611	0.112121
CBX7	0.463056	0.0620896	0.744866	0.978673	0.0429039	0.578305	0.171957	0.999721	0.944166	0.0217431	0.752665	0.997932	0.825292	0.377631	0.87504	0.124497	0.063959	0.166717	0.00620661	0.32875	0.571782	0.0216555	0.963509	0.724033	0.88101	0.0172944
CYP21A2	0.849131	0.0235787	0.0949502	0.585436	0.000976832	0.306917	0.0498441	0.999907	0.967245	0.000404163	0.985719	0.913956	0.442651	0.24141	0.733798	0.552855	0.0436454	0.0950141	0.219354	0.0723591	0.77968	0.503473	0.944963	0.586681	0.929616	0.228083
GGA2	0.0269929	0.454352	0.152635	0.24787	0.945469	0.970781	0.299426	0.000773163	0.855065	0.998976	0.369053	0.0355632	0.0108088	0.994964	0.586487	0.229924	0.613671	0.991733	0.999316	0.625907	0.908463	0.264025	0.00193378	0.716946	0.0153573	0.57425
MAD1L1	0.889685	2.55701e-06	0.798706	0.133018	0.430202	0.298342	0.877453	0.864237	0.999716	0.149062	0.975934	0.0601645	0.000167753	0.0429362	0.231058	0.262492	0.298997	0.941305	0.999948	0.122676	0.953169	0.423364	0.999756	0.726645	0.170523	0.969701
LRP10	0.731685	0.529102	0.939138	0.619129	0.139943	0.117186	0.143469	0.99162	0.182787	0.0889211	0.295824	0.989677	0.871575	0.0865083	0.808323	0.0511721	0.956906	0.0132998	0.377367	0.692905	0.978481	0.239194	0.881218	0.552759	0.797582	0.00285512
DBF4	0.310173	0.885176	0.968715	0.588098	0.999688	0.266136	0.183449	0.238875	0.121696	0.996307	0.768741	0.117316	0.997712	0.713078	0.951404	0.938867	0.98263	0.690168	0.49028	0.31588	0.000877247	0.972656	3.27628e-07	0.287338	0.519446	0.0232022
ENO2	0.0757266	0.849355	0.950979	0.941887	0.437682	0.410057	0.331498	0.894536	0.0540377	0.00828837	0.0308232	0.820877	0.940301	0.736006	0.151614	0.0956711	0.460463	0.80936	0.0183588	0.0288621	0.384984	0.505597	0.999076	0.731954	0.183274	0.000233288
LAMP3	0.15384	0.954334	0.943688	0.829873	0.0326132	0.620785	0.792664	0.216963	0.980998	0.999905	0.821356	0.0745603	0.0172343	0.306571	0.000693966	0.0338364	0.68357	0.709453	0.287556	0.121911	0.999983	0.005541	0.994078	0.996892	0.118689	0.159827
ARL3	0.222662	0.917035	0.990786	0.996164	0.798321	0.655804	0.179048	0.999849	0.0569209	0.000333011	0.779323	0.95216	0.813036	0.244949	0.0856975	0.3167	0.77212	0.0258164	0.000363256	0.623794	0.771995	0.01782	0.999473	0.0995029	0.207224	0.0015007
MC5R	0.248901	0.247691	0.128552	0.365947	0.954596	0.226401	0.209233	1.3943e-05	0.90234	0.999073	0.427514	0.0034876	0.0248078	0.44676	0.421127	0.995953	0.981686	0.99838	0.955094	0.743903	0.851168	0.595102	0.0591137	0.893297	0.0345205	0.185966
MEGF8	0.592383	0.751017	0.954715	0.418308	0.0541388	0.0195528	0.714936	0.945058	0.778367	0.0226028	0.591144	0.978429	0.00489432	0.190127	0.0461483	0.597949	0.00170476	0.559737	0.0110455	0.416271	0.903541	0.000679359	1	0.577087	0.909924	0.0201015
SLAMF7	0.94067	0.0111039	0.00153742	0.271423	0.00126422	0.89533	0.816205	0.0146768	0.31506	0.427853	0.210675	0.871165	0.110106	0.848206	0.476215	0.963666	0.177205	0.115005	0.988863	0.84279	0.0441782	0.714896	0.999882	0.259372	0.554996	0.485203
ANGEL2	0.77547	0.0514563	0.897096	0.601755	0.0022731	0.845179	0.142264	0.0760283	0.0879091	0.00365866	0.955751	0.0563828	0.372066	0.789798	0.822885	0.774524	0.104337	0.00305026	0.997288	0.484955	0.440856	0.72864	1.79526e-05	0.971318	0.584178	0.892979
CDC42BPA	0.361464	0.181946	0.189748	0.0852554	0.455864	0.569963	0.982542	0.187093	0.12963	0.973286	0.951467	0.000334416	0.875826	0.952072	0.450702	0.792182	0.607016	0.0467814	1	0.884293	0.335085	0.986628	0.00204751	0.851012	0.0161217	0.997481
GOLGA5	0.0041621	0.834591	0.275396	0.997953	0.912864	0.928618	0.27597	0.997429	0.464756	0.000367095	0.0471937	0.532646	0.975634	0.673171	0.92898	0.0758796	0.423964	0.764958	0.0830382	0.0582453	0.35571	0.622812	0.999544	0.272211	0.0242718	0.109142
TTC37	0.032043	0.0516392	0.393226	0.83092	0.926963	0.43643	0.344305	0.999996	0.156058	3.44413e-06	0.989289	0.413838	0.955236	0.262634	0.529277	0.320249	0.0205452	0.0177536	0.475843	0.797967	0.00523021	0.874239	0.938658	0.232415	0.112171	0.982074
GCAT	0.839884	0.0213239	0.126754	0.123988	0.427449	0.974436	0.506686	0.173826	0.957015	0.980312	0.469497	0.02872	0.00358766	0.604021	0.848704	0.50333	0.416549	0.108774	0.905519	0.00110667	0.983497	0.501807	0.54803	0.644521	0.939276	0.0163713
SYDE2	0.829178	0.0408341	0.909018	0.661791	0.723482	0.81903	0.920447	1	0.0595269	0.100871	0.845762	0.477179	0.477056	0.0231281	0.130162	0.114659	0.0174165	0.199679	0.99883	0.88454	0.00161315	0.279452	0.472815	0.617859	0.995842	0.549305
HNRNPA1	0.706298	0.854339	0.00210689	0.0063236	0.397418	0.982166	0.0272598	0.22959	0.0406251	0.00324758	0.453268	0.39043	0.917443	0.164312	0.988619	0.463937	0.0523146	0.00464504	0.958309	0.409826	0.231874	0.862574	0.000286521	0.0064574	0.68403	0.99875
ZNF202	0.149316	0.709458	0.943535	0.985961	0.0966851	0.444882	0.237861	0.974718	0.03587	2.16928e-07	0.71232	0.958024	0.843564	0.29579	0.0672984	0.0978695	0.687915	0.0735175	0.475902	0.270633	0.318232	0.806445	0.97833	0.922031	0.966253	0.525381
GNG13	0.0953002	0.00207988	0.120039	0.217932	0.999799	0.937539	0.474223	0.684302	0.558933	0.672974	0.00105169	0.499179	0.274096	0.983302	0.733596	0.916553	0.118071	0.859265	0.00123565	0.0129361	0.965546	0.0552954	0.608708	0.430206	0.0457771	0.0017548
SACM1L	0.626561	0.926009	0.0315401	0.0156339	0.0415109	0.132252	0.913595	0.148479	0.209233	0.880183	0.00892841	0.940566	0.884161	0.0568724	0.86499	0.924172	0.259469	0.571878	0.92567	0.907908	0.0202134	0.802112	0.323414	0.51223	0.187548	0.997758
DPYD	0.0391274	0.0953187	1	0.999349	0.0458498	0.0418611	0.0257958	0.99932	0.881736	0.0151409	0.990841	0.99962	0.0473647	0.679462	0.0993168	0.566574	0.000628805	0.999385	0.0159963	0.00620038	0.861143	0.782247	0.999996	0.501076	0.998969	0.875477
FGD5	0.192616	0.00989586	0.460988	0.96814	0.139466	0.902881	0.0330168	0.999934	0.999861	0.0083274	0.587251	0.999471	0.608594	0.223756	0.272535	0.459655	0.624289	0.829446	0.0204745	0.149863	0.945997	0.178514	0.971953	0.844596	0.402351	0.00571504
NFKBIA	0.00572665	0.591457	0.713912	0.000464842	0.899073	0.470095	0.452437	7.2636e-06	0.339371	0.948697	0.15507	9.59357e-05	0.16216	0.485228	0.814422	0.994906	0.970483	0.755507	0.968846	0.976571	0.979655	0.62374	0.768033	6.24145e-06	0.573039	0.122726
RABL2A	0.760642	0.990988	0.261216	0.00221737	0.0923782	0.701516	0.591649	0.262566	0.0127284	0.00263687	0.84842	0.378881	0.979571	0.50864	0.839514	0.860689	0.970636	0.143861	0.842837	0.977574	0.0168666	0.974595	0.000559479	0.203579	0.232866	0.999483
MAP4K5	0.695389	0.87198	0.89883	0.884855	0.206452	0.0255657	0.111626	0.912823	0.0917083	0.319164	0.957742	0.844509	0.947895	0.19895	0.75236	0.8899	0.0160527	0.0266344	0.387124	0.351471	0.0215388	0.312696	0.734348	0.391938	0.551997	0.958554
CD48	0.955652	0.299276	0.0320441	0.729309	0.626848	0.0580021	0.88771	0.700279	0.980777	0.114588	0.250908	0.970034	0.0301809	0.0828435	0.123494	0.102075	0.11767	0.551033	0.89661	0.123433	0.153294	0.621931	0.942638	0.97905	0.892496	0.878229
GPR146	0.627699	0.0574212	0.678476	0.601984	0.0125494	0.570497	0.493968	0.955085	0.414499	0.000111653	0.708219	0.117217	0.378963	0.969997	0.995441	0.640175	0.103405	0.167908	0.999994	0.675358	0.0143103	0.34365	0.189848	0.989342	0.913903	0.999969
F2RL1	0.117132	0.150187	0.518837	0.916934	0.000610536	0.437159	0.85728	0.994709	0.41956	0.447257	0.923228	0.00293263	0.915755	0.15564	0.605887	0.981681	0.99569	0.134201	0.983501	0.485019	0.388188	0.991267	0.195606	0.979114	0.272717	0.996578
EIF2AK3	0.7337	0.116521	0.372222	0.371063	0.430685	0.129627	0.973533	0.976044	0.772926	0.010644	0.88213	0.010215	0.589715	0.347023	0.582503	0.926995	0.0703697	0.0370101	0.918832	0.856515	0.000902925	0.994219	0.463272	0.173092	0.681379	0.999964
TM2D2	0.317144	0.00790735	0.994753	0.799448	0.129515	0.0853775	0.698591	0.97405	0.971848	0.0863403	0.0394757	0.870317	0.936258	0.351119	0.663776	0.594642	0.00647675	0.0346855	0.433073	0.634589	0.183894	0.822875	0.210257	0.473537	0.996125	0.978578
PMP2	0.981755	0.000998098	0.885443	0.0383828	0.245914	0.471281	0.668547	0.000107793	0.298649	0.000570616	0.288508	0.26989	0.0495948	0.755244	0.980589	0.717469	0.385002	0.0460762	0.999988	0.785652	0.102528	0.696916	0.054675	0.994777	0.983196	1
ITGAV	0.0999741	0.996696	0.814291	0.992479	0.361857	0.374736	0.00291823	0.999996	8.17747e-06	3.06238e-07	0.865193	0.993429	0.828363	0.127994	0.991402	0.00450141	0.589776	0.000270442	2.56639e-11	0.903819	0.000423915	0.00889464	0.999998	0.377178	0.996065	6.09282e-06
IQGAP2	0.153327	0.949594	0.948523	0.556396	0.687764	0.180212	0.703468	0.107693	0.0657363	0.767747	0.408877	0.702993	0.740773	0.0522108	0.93161	0.838906	0.898822	0.908303	0.00164926	0.130027	0.0123926	0.0046422	0.995317	0.438621	0.545512	0.000863162
AHCTF1	0.309792	0.932985	1.95803e-05	-5.19584e-14	0.999987	0.557441	0.999661	0.000370084	0.248273	0.828641	7.83613e-05	0.0168654	0.999869	0.885858	0.978554	0.999869	0.281149	0.685891	0.968674	0.984399	0.00675017	0.999855	2.47072e-07	8.8716e-09	0.554342	0.921221
NEK7	0.422805	0.741584	0.0962862	0.0486164	0.997763	0.696461	0.89218	0.0831666	0.526869	0.999637	0.250042	0.116448	0.468593	0.918923	0.348434	0.94083	0.970968	0.993552	0.800008	0.79606	0.0851331	0.532959	0.000401465	0.240511	0.0521472	0.581694
TIGIT	0.24505	0.0657448	0.915554	0.504636	0.872395	0.0702869	0.11516	0.841391	0.973206	0.418779	0.179989	0.961479	0.00393809	0.122533	0.680067	0.550786	0.28306	0.593277	0.331321	0.122236	0.955478	0.147938	0.906844	0.944623	0.972788	0.516632
PRR5	0.0718786	0.943407	0.895574	0.991082	0.017932	0.228896	0.546282	0.929228	0.719006	4.78479e-07	0.523801	0.99984	0.393914	0.079839	0.757631	0.00106237	0.0870891	0.173569	0.334268	0.997969	0.000298287	0.326303	1	0.566267	0.334481	0.808501
KLK2	0.137944	0.0706259	0.997342	0.779954	0.00050095	0.202009	0.428935	0.928261	0.449632	0.473555	0.97105	0.985618	0.910345	0.22674	0.772704	0.865255	0.380915	0.00108704	0.996223	0.101822	0.144223	0.657694	0.00562245	0.427019	0.916783	0.999927
CYR61	0.94381	0.945908	0.731355	0.981678	0.845432	0.0376311	0.661296	0.948209	0.000444188	0.000238555	0.795959	0.994097	0.994819	0.66241	0.729064	0.374033	0.328467	0.357459	0.0123992	0.398192	0.0028114	0.608844	0.363452	0.00305149	0.384508	0.0947357
SPEG	0.80973	0.0144392	0.172793	0.0454082	0.998273	0.815208	0.346206	0.167989	0.97383	0.96963	0.0822465	0.028338	0.259123	0.368351	0.920668	0.836689	0.117543	0.904238	0.972462	0.667694	0.00461734	0.551277	0.678461	0.0860881	0.128143	0.996851
MTHFSD	0.354283	8.43491e-05	0.843036	0.580595	0.000255028	0.617239	0.961055	0.0564949	0.923194	0.0646224	0.307616	0.951724	0.180978	0.992352	0.706284	0.118071	0.636609	0.0329254	0.990208	0.30516	0.384391	0.00776871	0.990663	0.741429	0.742775	0.0963635
MBD1	0.909923	0.163401	0.269838	0.103981	0.0193492	0.0835205	0.639613	0.190618	0.969309	0.99693	0.682631	0.595489	0.000585295	0.177827	0.155749	0.00575315	0.768209	0.999586	0.0121085	0.880636	0.970741	0.0588979	1	0.956738	0.809436	0.0643838
EED	0.957754	0.219418	0.638442	0.057176	0.0178653	0.538123	0.557087	0.98297	0.999755	0.996857	0.559909	0.719877	4.73364e-06	0.80957	0.254942	0.00369096	0.976224	0.998315	0.0421696	0.274592	0.909628	0.0091547	0.890808	0.622461	0.390943	0.016965
RDH16	0.993461	0.58829	0.0595645	0.835055	0.000103657	0.422207	0.529802	0.877496	0.199883	0.0785921	0.0847532	0.656654	0.959543	0.667689	0.597883	0.0765998	0.451552	0.0732813	0.281586	0.508088	0.00336399	0.789353	0.990599	0.0822244	0.253047	0.998341
GMPR2	0.317648	0.999546	0.996446	0.93898	0.684271	0.174946	0.00490235	0.0732804	0.16425	0.748176	0.5622	0.697957	0.748645	0.927567	0.948221	0.0551911	0.99448	0.989728	0.236281	0.208886	0.040681	0.823239	0.407815	0.0576305	0.363275	0.0143801
CD300E	0.261699	0.0691452	0.00396391	0.0620818	0.863594	0.181014	0.914451	0.000499481	0.999913	0.99999	0.619852	0.386775	0.709621	0.957645	0.650163	0.828282	0.142634	0.997698	0.904407	0.930811	0.382909	0.746035	0.00525292	0.135068	0.124468	0.490922
COL5A2	0.705925	0.0545267	0.809011	0.985737	0.0549101	0.303289	0.569767	0.929184	0.0396104	0.266695	0.849441	0.382813	0.062698	0.987303	0.379723	0.366251	0.035615	0.0020524	0.530068	0.371842	0.813181	0.999106	0.222693	0.994383	0.742631	0.896753
ARHGAP39	0.571919	0.450022	0.885591	0.984244	0.00572667	0.936109	0.304804	0.135958	0.252355	0.263793	0.114596	0.0313807	0.00706736	0.277508	0.989597	0.853739	0.670938	0.627444	0.999879	0.0922702	0.78788	0.1022	0.274647	0.663771	0.904405	0.99253
DLC1	0.157487	0.428621	0.0282289	0.502357	0.84416	0.149982	0.836938	0.852154	0.95299	0.99117	0.267518	0.427911	0.171336	0.0732571	0.00800615	0.427675	0.6634	0.992002	0.0110601	0.206102	0.936697	0.000272973	0.999996	0.511736	0.256592	0.033
ALKBH4	0.929485	0.00406197	0.960311	0.599074	0.00124727	0.254121	0.348621	0.974542	0.9975	0.999908	0.515265	0.61728	0.898056	0.079257	0.410872	0.165803	0.530145	0.949	0.000503263	0.670331	0.0562854	0.730731	0.992717	0.416663	0.617882	0.0494611
F2RL3	0.0619282	0.997912	0.665565	0.408005	0.407439	1.16105e-05	0.920847	0.000217126	0.990268	0.780639	0.751618	0.965695	0.901703	0.7771	0.137754	0.753423	0.405144	0.999999	0.0363226	0.00574681	0.765783	0.837496	0.31418	0.0377597	0.359541	0.0131011
TBC1D10A	0.953358	0.567492	0.065764	0.321855	0.447132	0.410513	0.0906378	0.73171	0.761075	0.0302558	0.0370251	0.909861	0.938998	0.0227631	0.458229	0.949404	0.0961087	0.0606826	0.800266	0.57748	0.0526524	0.964948	0.33952	0.0173534	0.938656	0.737232
MCM5	0.00477174	0.995858	0.134446	0.00930612	0.946286	0.678851	0.782941	0.0250706	0.00785126	7.39303e-05	0.671588	0.0475898	0.644674	0.796026	0.998584	0.917647	0.661099	0.515705	0.32614	0.486779	0.197425	0.910143	0.00213709	0.0486765	0.930901	0.998636
PIP5K1B	0.919207	0.593595	0.963509	0.891069	0.0257201	0.995218	0.417804	0.390922	0.000208824	0.0207448	0.295842	0.823238	0.191975	0.350984	0.981693	0.129252	0.467877	1.19632e-06	0.452189	0.730109	0.605791	0.955189	0.637413	0.0818022	0.942673	0.998148
AMD1	0.267436	0.917511	0.0312523	0.00510866	0.227155	0.951217	0.164189	0.0590679	0.177476	0.132924	0.0907581	0.112509	0.907057	0.853288	0.839491	0.478087	0.477048	0.912331	0.934931	0.297844	0.119541	0.976509	0.925532	0.452809	0.523062	0.96662
DAD1	0.940212	0.101632	0.574275	0.596058	0.69123	0.239423	0.426878	0.782148	0.00437995	0.0458043	0.982207	0.957765	0.232116	0.393974	0.968683	0.529978	0.19156	0.0437249	0.558734	0.860167	0.0130299	0.945019	0.0189948	0.0094226	0.83162	0.993837
SLC1A3	0.776101	0.978259	0.789429	0.280787	0.626127	0.186498	0.863821	0.0511062	0.977222	0.986871	0.848505	0.416866	0.918969	0.262299	0.137864	0.0755538	0.00844682	0.96869	0.441379	0.0155808	0.285791	0.04698	0.59393	0.871691	0.433909	5.72036e-05
ARID1A	0.577324	0.516917	0.808627	0.820249	0.173276	0.172356	0.0747161	0.00252203	0.946035	0.958927	0.024704	0.86518	0.0529452	0.706988	0.276526	0.581889	0.275222	0.991689	0.369653	0.391087	0.923052	0.0323737	0.99999	0.137534	0.956095	0.68781
ABCD4	0.252757	0.0943289	0.623726	0.699437	0.15201	0.0885869	0.917349	0.954802	0.0545212	0.500099	0.0844136	0.712078	0.982609	0.71818	0.420365	0.0776243	0.968851	0.650805	0.00779619	0.327535	0.656575	0.15218	0.999998	0.651822	0.852482	0.0038208
CSNK1A1L	0.704229	0.997078	0.0829613	0.0838494	0.871596	0.608937	0.561164	0.909936	0.0155044	1.00184e-05	0.981362	0.329618	0.853476	0.0425484	0.527992	0.621571	0.00522745	0.0803211	0.573459	0.198196	0.779433	0.10571	0.986983	0.00964433	0.265519	0.927378
OR4K14	0.759395	0.0010093	0.758448	0.996029	0.000717209	0.0280395	0.0694683	0.945241	0.373345	0.587215	0.362624	0.990502	0.203792	0.843942	0.371274	0.580223	0.248366	0.000696036	0.881253	0.380898	0.0100757	0.599205	0.999802	0.847053	0.862164	0.031878
CDK2	0.813792	0.951357	0.350796	0.253319	0.440076	0.956943	0.619232	0.0227534	0.161125	0.95054	0.159577	0.841632	0.991747	0.462111	0.565933	0.400832	0.907137	0.0489358	0.0939486	0.999696	0.0183395	0.698551	1.17805e-07	0.876711	0.899357	0.0647494
PDE5A	0.903572	0.310283	0.929073	0.864504	0.237083	0.982724	0.0168767	0.9728	0.0001933	0.0126492	0.120308	0.856002	0.203033	0.342444	0.2458	0.946808	0.108054	0.47905	0.998091	0.0430822	0.320864	0.421363	0.891727	0.00333338	0.971074	0.972591
SLC35F3	0.0530643	0.994467	0.981678	0.986474	0.979187	0.668373	0.096392	0.0758613	0.590256	0.958159	0.308534	0.284338	0.616567	0.477286	0.509991	0.625802	0.874416	0.997921	0.0745932	0.298483	0.618011	0.145922	0.126752	0.217849	0.0373706	0.0650072
GTPBP8	0.348248	0.315895	0.48281	0.0109236	0.0938481	0.53724	0.0216069	0.896725	0.998695	0.0994832	0.996484	0.0587561	0.890219	0.834128	0.458053	0.776215	0.418417	0.555533	0.999126	0.332484	0.0382702	0.936059	0.00150298	0.138537	0.8251	0.999975
HIF1A	0.0126551	0.999974	0.945317	0.909125	0.989384	0.419238	0.0951886	0.028223	0.0734164	0.0319867	0.514315	0.432267	0.910391	0.862026	0.919564	0.857266	0.642231	0.0748148	0.13334	0.216343	0.0533451	0.743402	0.00435744	0.441968	0.292064	0.503518
SMARCAD1	0.294398	0.027648	0.512499	0.572514	0.909977	0.0595092	0.396025	0.816658	0.977185	0.127916	0.894342	0.255329	0.0905593	0.22393	0.127262	0.630807	0.73333	0.888092	0.98569	0.499834	0.933061	0.290056	0.943664	0.0548583	0.391688	0.875106
FGF18	0.303911	0.015414	0.6567	0.937087	0.000348711	0.00524856	0.525325	0.347136	0.272188	0.0569829	0.677032	0.956857	0.193424	0.928012	0.830711	0.945831	0.559415	0.870444	0.00385881	0.458461	0.963858	0.0809365	0.999996	0.888251	0.903819	0.140783
NEUROG1	0.129668	0.493797	0.870565	0.989948	0.096022	0.885016	0.842688	0.476247	0.14042	0.93596	0.0153249	0.00138086	0.908949	0.821785	0.564184	0.954176	0.772412	0.00299571	0.982742	0.463361	0.48978	0.419641	0.113832	0.115763	0.474068	0.862339
KIAA1804	0.959763	0.0391124	0.127734	0.920129	0.0304868	0.099521	0.796282	0.998162	0.628547	0.791077	0.855771	0.960596	0.440687	0.883225	0.310209	0.987679	0.0145105	0.400229	0.086208	0.19959	0.375883	0.351086	0.838806	0.260659	0.771662	0.0161896
GCM1	0.895222	0.00043531	0.430136	0.257645	0.00585193	0.622365	0.417326	0.791264	0.999112	0.989682	0.193708	0.217678	0.0051153	0.194129	0.339282	0.00791807	0.706264	0.991813	0.0823156	0.376815	1	0.0116164	0.995947	0.99018	0.036243	0.714931

## Sheet: c. Enriched pathways (CHC)
ID	Description	pvalue	p.adjust	qvalue	geneID
GO:0006397	mRNA processing	1.33044e-08	1.52336e-05	1.41727e-05	BRDT/DDX39B/DDX41/DDX42/DDX5/PRPF4B/RBM39/RBMXL1/RNGTT/SMN1/SMN2
GO:0008380	RNA splicing	3.41692e-08	1.95619e-05	1.81996e-05	BRDT/DDX39B/DDX41/DDX42/DDX5/PRPF4B/RBM39/RBMXL1/SMN1/SMN2
GO:0016071	mRNA metabolic process	6.746e-08	2.57472e-05	2.39542e-05	BRDT/DDX39B/DDX41/DDX42/DDX5/PRPF4B/PSMC4/RBM39/RBMXL1/RNGTT/SMN1/SMN2
GO:0006396	RNA processing	1.75813e-07	5.03266e-05	4.68219e-05	BRDT/DDX39B/DDX41/DDX42/DDX5/PRPF4B/RBM39/RBMXL1/RNGTT/RRP9/SMN1/SMN2
GO:0000377	RNA splicing, via transesterification reactions with bulged adenosine as nucleophile	6.77509e-07	0.000118679	0.000110415	DDX39B/DDX41/DDX42/DDX5/PRPF4B/RBMXL1/SMN1/SMN2
GO:0000398	mRNA splicing, via spliceosome	6.77509e-07	0.000118679	0.000110415	DDX39B/DDX41/DDX42/DDX5/PRPF4B/RBMXL1/SMN1/SMN2
GO:0000375	RNA splicing, via transesterification reactions	7.25551e-07	0.000118679	0.000110415	DDX39B/DDX41/DDX42/DDX5/PRPF4B/RBMXL1/SMN1/SMN2
GO:0000245	spliceosomal complex assembly	1.3262e-06	0.000189813	0.000176594	DDX39B/RBMXL1/SMN1/SMN2
GO:0022618	ribonucleoprotein complex assembly	1.83494e-05	0.00233445	0.00217188	DDX39B/EIF3I/RBMXL1/SMN1/SMN2
GO:0071826	ribonucleoprotein complex subunit organization	2.46353e-05	0.00282074	0.00262431	DDX39B/EIF3I/RBMXL1/SMN1/SMN2
GO:0006913	nucleocytoplasmic transport	4.26285e-05	0.00443724	0.00412823	DDX39B/RAE1/RANBP2/SMN1/SMN2/UBR5/YWHAE
GO:0051169	nuclear transport	4.66438e-05	0.00445059	0.00414066	DDX39B/RAE1/RANBP2/SMN1/SMN2/UBR5/YWHAE
GO:0022613	ribonucleoprotein complex biogenesis	5.67157e-05	0.00499534	0.00464747	DDX39B/EIF3I/RBMXL1/RRP9/SMN1/SMN2

## Sheet: d. Enriched pathways (CNMF)
ID	Description	pvalue	p.adjust	qvalue	geneID
GO:0000245	spliceosomal complex assembly	2.4198e-06	0.00330303	0.00320942	DDX39B/RBMXL1/SMN1/SMN2
GO:0006397	mRNA processing	7.05682e-06	0.00342396	0.00332692	BRDT/CCNB1/DDX39B/DDX41/PRPF4/RBM39/RBMXL1/SMN1/SMN2
GO:0006396	RNA processing	7.52518e-06	0.00342396	0.00332692	BRDT/CCNB1/DDX39B/DDX41/DDX56/PRPF4/RBM39/RBMXL1/RRP9/SMN1/SMN2
GO:0022613	ribonucleoprotein complex biogenesis	1.25595e-05	0.00428594	0.00416448	DDX39B/DDX56/EIF3I/RBMXL1/RRP9/SMN1/SMN2
GO:0008380	RNA splicing	1.69011e-05	0.004614	0.00448324	BRDT/DDX39B/DDX41/PRPF4/RBM39/RBMXL1/SMN1/SMN2
GO:0016071	mRNA metabolic process	2.28488e-05	0.00519811	0.0050508	BRDT/CCNB1/DDX39B/DDX41/PRPF4/PSMC4/RBM39/RBMXL1/SMN1/SMN2
GO:0022618	ribonucleoprotein complex assembly	3.81399e-05	0.00743727	0.0072265	DDX39B/EIF3I/RBMXL1/SMN1/SMN2
GO:0071826	ribonucleoprotein complex subunit organization	5.1066e-05	0.00871313	0.0084662	DDX39B/EIF3I/RBMXL1/SMN1/SMN2
