# Supplementary material for: Systematic identification of novel cancer genes through analysis of deep shRNA perturbation screens
Source: Nucleic Acids Res. 2021 Jul 27;49(15):8488–504. doi: 10.1093/nar/gkab627 (PMC8421231; doi:10.1093/nar/gkab627)
Supplement: gkab627_Supplemental_Files [file gkab627_supplemental_files.zip › Montazeri et al. Supplementary Table S6.xlsx]

## Sheet: legend
Supplementary Table S6: CRISPR validation for significant APSiC (DRIVE) hits from pan-cancer and cancer type analyses
a-d. All categories
#wt(overlapping)	Number of wild-type cell lines in the CRISPR (DepMap) dataset that are also in DRIVE
#mut(overlapping)	Number of mutant (missense) cell lines in the CRISPR (DepMap) dataset that are also in DRIVE
pvalue(overlapping)	APSiC p-value in the CRISPR (DepMap, cell lines in DepMap and DRIVE) dataset
is_significant(overlapping)	APSiC (CRISPR (DepMap+DRIVE)) is significant after correction for multiple testing
#wt(non-overlapping)	Number of wild-type cell lines in the CRISPR (DepMap) dataset that are not in DRIVE
#mut(non-overlapping)	Number of mutant (missense) cell lines in the CRISPR (DepMap) dataset that are not in DRIVE
pvalue(non-overlapping)	APSiC p-value in the CRISPR (DepMap, cell lines in DepMap but not DRIVE) dataset
is_significant(non-overlapping)	APSiC (CRISPR (DepMap but not DRIVE)) is significant after correction for multiple testing
#wt(all)	Number of wild-type cell lines in the CRISPR (DepMap) dataset
#mut(all)	Number of mutant (missense) cell lines in the CRISPR (DepMap) dataset
pvalue(all)	APSiC p-value in the CRISPR (DepMap) dataset
is_significant(all)	APSiC (CRISPR (DepMap)) is significant after correction for multiple testing
Cancer_type	Cancer type

## Sheet: a. missense cancer genes
	#wt(overlapping)	#mut(overlapping)	pvalue(overlapping)	is_significant(overlapping)	#wt(non-overlapping)	#mut(non-overlapping)	pvalue(non-overlapping)	is_significant(non-overlapping)	#wt(all)	#mut(all)	pvalue(all)	is_significant(all)	Cancer_type
TP53	2	6	0.239521	no	0	8			2	14	0.0835605	no	Bladder_Carcinoma
WDR36	8	1			8	1			16	2	0.27133	no	Bladder_Carcinoma
TP53	4	9	0.34009	no	2	6	0.1249	no	6	15	0.133438	no	Breast_Carcinoma
KRAS	14	2	0.232461	no	11	0			25	2	0.239305	no	Breast_Carcinoma
GP5	6	2	0.0368798	yes	4	0			10	2	0.0433221	yes	CNS_Glioma
KCNB2	6	2	0.600828	no	4	0			10	2	0.58105	no	CNS_Glioma
TP53	0	4			2	8	0.169692	no	2	12	0.143023	no	CNS_Glioma_HighGrade
PWWP2B	5	0			10	0			15	0			CNS_Glioma_HighGrade
TP53	7	11	0.0238164	yes	0	3			7	14	0.0536952	no	Colorectal_Carcinoma
KRAS	11	10	0.232926	no	2	3	0.381962	no	13	13	0.209428	no	Colorectal_Carcinoma
SBK1	21	1			5	0			26	1			Colorectal_Carcinoma
TP53	4	5	0.00152364	yes	0	11			4	16	0.000162242	yes	Gastric_Carcinoma
HNF4G	6	1			11	0			17	1			Leukemia_AML
RREB1	9	2	0.208716	no	9	0			18	2	0.24201	no	Liver_HCC
TP53	2	11	0.00649694	yes	1	8			3	19	0.00192449	yes	Lung_NSCLC_Adeno
KRAS	8	10	0.248453	no	8	3	0.176073	no	16	13	0.0981048	no	Lung_NSCLC_Adeno
KRAS	2	2	0.398931	no	1	4			3	6	0.292545	no	Lung_NSCLC_Large_Cell
LAMA5	3	2	0.446131	no	4	1			7	3	0.468921	no	Lung_NSCLC_Large_Cell
CTNNB1	7	2	0.0586591	no	6	0			13	2	0.0859675	no	Lung_NSCLC_Squamous
APC	7	2	0.496641	no	5	1			12	3	0.621863	no	Lung_NSCLC_Squamous
ANKRD24	5	0			12	0			17	0			Lung_SCLC
NFE2L2	8	4	0.207319	no	6	1			14	5	0.157883	no	Oesophagus_Carcinoma
TP53	2	4	0.0746101	no	8	9	0.0545439	no	10	13	0.0155072	yes	Ovary_Carcinoma
SVIL	9	0			19	5	0.165321	no	28	5	0.116162	no	Ovary_Carcinoma
APC	7	2	0.351688	no	22	2	0.421774	no	29	4	0.337527	no	Ovary_Carcinoma
TP53	71	134	2.02403e-11	yes	55	135	5.16453e-15	yes	126	269	1.13634e-24	yes	Pan_cancer
NRAS	227	23	1.27934e-09	yes	234	21	6.6414e-09	yes	461	44	9.16523e-17	yes	Pan_cancer
BRAF	208	46	4.35881e-08	yes	226	25	0.00126568	yes	434	71	3.37911e-10	yes	Pan_cancer
KRAS	203	56	0.000969999	yes	203	47	0.00389523	yes	406	103	2.15272e-05	yes	Pan_cancer
CTNNB1	248	16	4.79393e-05	yes	243	13	0.222898	no	491	29	0.000302757	yes	Pan_cancer
PIK3CA	211	36	0.010712	yes	210	34	0.036357	yes	421	70	0.00186087	yes	Pan_cancer
MDM2	257	6	0.0453765	yes	249	4	0.653121	no	506	10	0.131157	no	Pan_cancer
RNF40	259	10	0.459324	no	252	5	0.443628	no	511	15	0.431248	no	Pan_cancer
DDX27	248	4	0.441425	no	239	7	0.5035	no	487	11	0.467781	no	Pan_cancer
CCNK	246	4	0.491614	no	252	2	0.490191	no	498	6	0.487793	no	Pan_cancer
MMS22L	252	12	0.488627	no	247	6	0.509303	no	499	18	0.495854	no	Pan_cancer
LRP1B	161	84	0.593404	no	183	67	0.616711	no	344	151	0.638265	no	Pan_cancer
TP53	17	4	0.111085	no	5	4	0.00533067	yes	22	8	0.00283702	yes	Skin_Melanoma
NRAS	19	6	0.0089218	yes	8	1			27	7	0.00322583	yes	Skin_Melanoma
BRAF	5	21	0.0832983	no	2	6	0.115024	no	7	27	0.0332777	yes	Skin_Melanoma
ATP10D	24	2	0.236056	no	9	0			33	2	0.20839	no	Skin_Melanoma
TP53	2	4	0.193951	no	0	0			2	4	0.193951	no	Soft_Tissue_Sarcoma_Rhabdoid
KIF27	1	1			2	0			3	1			Thyroid_Carcinoma

## Sheet: b. non-missense cancer genes
	#wt(overlapping)	#mut(overlapping)	pvalue(overlapping)	is_significant(overlapping)	#wt(non-overlapping)	#mut(non-overlapping)	pvalue(non-overlapping)	is_significant(non-overlapping)	#wt(all)	#mut(all)	pvalue(all)	is_significant(all)	Cancer_type
TP53	2	3	0.108292	no	0	3			2	6	0.103111	no	Bladder_Carcinoma
CDKN1A	8	2	0.252059	no	5	3	0.283136	no	13	5	0.172573	no	Bladder_Carcinoma
TP53	4	5	0.526439	no	2	4	0.123903	no	6	9	0.211457	no	Breast_Carcinoma
PTEN	2	2	0.317202	no	4	4	0.493041	no	6	6	0.383865	no	CNS_Glioma_HighGrade
TP53	7	5	0.0099503	yes	0	2			7	7	0.0025712	yes	Colorectal_Carcinoma
DOCK10	6	1			3	2	0.204958	no	9	3	0.0386867	yes	Endometrium_Carcinoma
MED1	3	1			6	2	0.822024	no	9	3	0.67207	no	Endometrium_Carcinoma
CHD3	8	1			12	0			20	1			Gastric_Carcinoma
TP53	6	5	0.232597	no	5	1			11	6	0.205496	no	Kidney_Carcinoma
TTC3	9	2	0.514465	no	7	0			16	2	0.486093	no	Kidney_Carcinoma
KMT2A	7	1			7	0			14	1			Kidney_Carcinoma
SPI1	5	1			10	1			15	2	0.224422	no	Leukemia_AML
PRIM1	9	1			9	0			18	1			Liver_HCC
TP53	2	8	0.0146056	yes	1	3			3	11	0.000577203	yes	Lung_NSCLC_Adeno
RB1	16	1			11	1			27	2	0.0169962	yes	Lung_NSCLC_Adeno
EGFR	11	1			8	3	0.45332	no	19	4	0.174749	no	Lung_NSCLC_Adeno
PAPPA	16	1			11	0			27	1			Lung_NSCLC_Adeno
DHX36	9	2	0.48427	no	5	0			14	2	0.486608	no	Oesophagus_Carcinoma
TP53	2	3	0.0523052	no	8	9	0.225328	no	10	12	0.0678371	no	Ovary_Carcinoma
SMAD4	7	1			20	1			27	2	0.278216	no	Ovary_Carcinoma
WDR7	7	2	0.455769	no	23	0			30	2	0.451108	no	Ovary_Carcinoma
MGA	8	0			23	0			31	0			Ovary_Carcinoma
TP53	71	78	3.60395e-10	yes	55	87	3.9065e-13	yes	126	165	1.14378e-21	yes	Pan_cancer
NOL11	247	5	0.4495	no	248	1			495	6	0.42438	no	Pan_cancer
TTK	245	10	0.476798	no	246	5	0.489018	no	491	15	0.469427	no	Pan_cancer
GEMIN5	247	6	0.484015	no	248	2	0.507605	no	495	8	0.490211	no	Pan_cancer
MMS22L	252	3	0.491849	no	247	4	0.502888	no	499	7	0.496898	no	Pan_cancer
PTEN	226	22	0.384045	no	218	26	0.611292	no	444	48	0.501496	no	Pan_cancer
APC	220	24	0.440737	no	225	18	0.563557	no	445	42	0.511518	no	Pan_cancer
USP7	255	1			245	7	0.756957	no	500	8	0.729949	no	Pan_cancer
ABCA13	11	3	0.534178	no	6	0			17	3	0.516433	no	Pancreas_Carcinoma
TP53	17	6	0.608908	no	5	0			22	6	0.587626	no	Skin_Melanoma
DHX38	25	1			8	0			33	1			Skin_Melanoma
BTN3A3	5	1			0	0			5	1			Soft_Tissue_Sarcoma_Rhabdoid

## Sheet: c. tumor-promoting effectors
	#wt(overlapping)	#mut(overlapping)	pvalue(overlapping)	is_significant(overlapping)	#wt(non-overlapping)	#mut(non-overlapping)	pvalue(non-overlapping)	is_significant(non-overlapping)	#wt(all)	#mut(all)	pvalue(all)	is_significant(all)	Cancer_type
FEN1	10	0	2.64478e-11	yes	7	2	1.07165e-09	yes	17	2	2.1937e-19	yes	Bladder_Carcinoma
METTL1	10	0	7.04528e-09	yes	9	0	5.26623e-09	yes	19	0	2.3071e-16	yes	Bladder_Carcinoma
USPL1	8	2	2.54939e-09	yes	8	1	3.57455e-08	yes	16	3	5.7645e-16	yes	Bladder_Carcinoma
ATRIP	9	1	4.95177e-08	yes	9	0	2.01482e-08	yes	18	1	5.50138e-15	yes	Bladder_Carcinoma
GABPB1	10	0	0.000377051	yes	8	1	0.000514278	yes	18	1	1.04068e-06	yes	Bladder_Carcinoma
TDRKH	10	0	0.738593	no	9	0	0.980081	no	19	0	0.969745	no	Bladder_Carcinoma
TACR2	10	0	0.958491	no	9	0	0.969143	no	19	0	0.994835	no	Bladder_Carcinoma
TNFAIP1	10	0	0.998505	no	9	0	0.999923	no	19	0	0.999999	no	Bladder_Carcinoma
PRIM1	18	0	5.48834e-25	yes	12	0	5.13227e-18	yes	30	0	2.81659e-20	yes	Breast_Carcinoma
CDK1	16	2	2.01641e-33	yes	9	3	4.80933e-17	yes	25	5	5.02188e-18	yes	Breast_Carcinoma
SMNDC1	17	1	1.91945e-17	yes	12	0	1.11062e-12	yes	29	1	9.12295e-18	yes	Breast_Carcinoma
LETM1	15	3	1.33821e-18	yes	11	1	7.894e-13	yes	26	4	5.84385e-17	yes	Breast_Carcinoma
EIF4G2	17	1	3.05735e-14	yes	12	0	5.605e-13	yes	29	1	7.10434e-17	yes	Breast_Carcinoma
STX18	17	1	1.21355e-15	yes	11	1	1.59123e-11	yes	28	2	1.13564e-16	yes	Breast_Carcinoma
ATF4	18	0	7.43668e-16	yes	11	1	2.17354e-09	yes	29	1	2.51493e-16	yes	Breast_Carcinoma
KIF18A	15	3	9.84751e-14	yes	11	1	1.2754e-11	yes	26	4	1.41492e-15	yes	Breast_Carcinoma
ITGB5	18	0	6.34782e-10	yes	12	0	2.27761e-05	yes	30	0	1.56358e-11	yes	Breast_Carcinoma
RAC1	14	4	1.00867e-10	yes	12	0	1.24723e-05	yes	26	4	1.6157e-11	yes	Breast_Carcinoma
RFC1	17	1	5.42882e-09	yes	11	1	1.39936e-05	yes	28	2	4.97612e-11	yes	Breast_Carcinoma
KIF6	16	2	0.000312135	yes	12	0	0.000356193	yes	28	2	1.69083e-06	yes	Breast_Carcinoma
DHX35	18	0	0.000146796	yes	10	2	0.00420584	yes	28	2	6.48237e-06	yes	Breast_Carcinoma
ORC2	18	0	0.000456708	yes	12	0	0.0219249	yes	30	0	7.8905e-05	yes	Breast_Carcinoma
PKHD1	16	2	0.0908374	no	9	3	0.0681911	no	25	5	0.0244	no	Breast_Carcinoma
MMP10	17	1	0.0327002	no	12	0	0.245972	no	29	1	0.031736	no	Breast_Carcinoma
CLCNKB	18	0	0.0379739	no	11	1	0.556565	no	29	1	0.0953061	no	Breast_Carcinoma
MYO7B	17	1	0.247952	no	12	0	0.139947	no	29	1	0.110131	no	Breast_Carcinoma
SLC1A2	15	3	0.278675	no	11	1	0.16801	no	26	4	0.139734	no	Breast_Carcinoma
BTNL8	16	2	0.323744	no	11	1	0.369059	no	27	3	0.283871	no	Breast_Carcinoma
LGR5	18	0	0.334122	no	10	2	0.556795	no	28	2	0.397561	no	Breast_Carcinoma
POU1F1	17	1	0.37967	no	12	0	0.614633	no	29	1	0.481334	no	Breast_Carcinoma
TFAP2A	17	1	0.832736	no	12	0	0.25081	no	29	1	0.620393	no	Breast_Carcinoma
REXO4	16	2	0.431659	no	12	0	0.86178	no	28	2	0.721282	no	Breast_Carcinoma
SMAD7	16	2	0.862296	no	10	2	0.472645	no	26	4	0.79313	no	Breast_Carcinoma
RBM44	18	0	0.732052	no	8	4	0.736528	no	26	4	0.809399	no	Breast_Carcinoma
FZD1	17	1	0.799323	no	9	3	0.665813	no	26	4	0.826218	no	Breast_Carcinoma
SLC4A8	18	0	0.914297	no	11	1	0.941269	no	29	1	0.979703	no	Breast_Carcinoma
TSPAN8	17	1	0.989162	no	10	2	0.961245	no	27	3	0.998032	no	Breast_Carcinoma
NOTUM	16	2	0.989324	no	11	1	0.990092	no	27	3	0.999379	no	Breast_Carcinoma
DOK3	17	1	0.990552	no	12	0	0.998248	no	29	1	0.999851	no	Breast_Carcinoma
THRB	16	2	0.999982	no	12	0	0.987517	no	28	2	0.999995	no	Breast_Carcinoma
MMP3	17	1	0.99899	no	12	0	0.999884	no	29	1	0.999998	no	Breast_Carcinoma
ABCC5	16	2	0.999903	no	10	2	0.999192	no	26	4	0.999999	no	Breast_Carcinoma
ATG2B	17	1	0.999997	no	11	1	0.998417	no	28	2	1	no	Breast_Carcinoma
NFKB1	17	1	1	no	10	2	0.99118	no	27	3	1	no	Breast_Carcinoma
GNGT2	17	1	0.999999	no	9	3	0.999606	no	26	4	1	no	Breast_Carcinoma
HIF1A	18	0	0.999999	no	10	2	0.999921	no	28	2	1	no	Breast_Carcinoma
CREB3L1	18	0	1	no	11	1	0.998894	no	29	1	1	no	Breast_Carcinoma
ETV1	16	2	1	no	8	4	0.999997	no	24	6	1	no	Breast_Carcinoma
MIXL1	17	1	1	no	11	1	1	no	28	2	1	no	Breast_Carcinoma
SLC35B3	17	1	1	no	11	1	1	no	28	2	1	no	Breast_Carcinoma
USP1	8	0	0.0197703	yes	4	0	0.23791	no	12	0	0.0176142	yes	CNS_Glioma
DPYD	7	1	0.251049	no	4	0	0.199694	no	11	1	0.144509	no	CNS_Glioma
NFIA	8	0	0.494201	no	4	0	0.338212	no	12	0	0.397965	no	CNS_Glioma
GPR84	8	0	0.570397	no	4	0	0.287952	no	12	0	0.426808	no	CNS_Glioma
PAQR8	8	0	0.362629	no	4	0	0.634545	no	12	0	0.465999	no	CNS_Glioma
CD22	8	0	0.606216	no	4	0	0.536357	no	12	0	0.608479	no	CNS_Glioma
ZNF609	7	1	0.499205	no	4	0	0.691829	no	11	1	0.620672	no	CNS_Glioma
SIM1	7	1	0.857905	no	4	0	0.699441	no	11	1	0.881759	no	CNS_Glioma
OVOL1	8	0	0.985061	no	4	0	0.990242	no	12	0	0.999193	no	CNS_Glioma
CSRNP3	8	0	0.999283	no	4	0	0.996766	no	12	0	0.999988	no	CNS_Glioma
TMEM71	8	0	0.999966	no	4	0	0.9991	no	12	0	1	no	CNS_Glioma
GRIA2	8	0	0.999996	no	4	0	0.999974	no	12	0	1	no	CNS_Glioma
SPRYD4	4	1	0.00924432	yes	11	0	0.00086392	yes	15	1	3.99168e-05	yes	CNS_Glioma_HighGrade
ATF1	5	0	0.0502083	no	10	1	0.0202195	yes	15	1	0.0040086	yes	CNS_Glioma_HighGrade
GAB1	5	0	0.0164721	yes	10	1	0.0747286	no	15	1	0.00782228	yes	CNS_Glioma_HighGrade
CYP2U1	5	0	0.119374	no	11	0	0.0195233	yes	16	0	0.00838168	yes	CNS_Glioma_HighGrade
MYL3	5	0	0.039589	yes	10	1	0.0565973	no	15	1	0.0099353	yes	CNS_Glioma_HighGrade
GSTP1	4	1	0.509447	no	10	1	0.0501302	no	14	2	0.084944	no	CNS_Glioma_HighGrade
CBX5	5	0	0.0465592	no	11	0	0.380685	no	16	0	0.117041	no	CNS_Glioma_HighGrade
SNAI2	5	0	0.106438	no	11	0	0.39887	no	16	0	0.179751	no	CNS_Glioma_HighGrade
ITGB6	5	0	0.196218	no	11	0	0.449067	no	16	0	0.276898	no	CNS_Glioma_HighGrade
HLF	5	0	0.580643	no	11	0	0.204663	no	16	0	0.284568	no	CNS_Glioma_HighGrade
ANGEL1	5	0	0.149116	no	11	0	0.61816	no	16	0	0.367842	no	CNS_Glioma_HighGrade
ETV5	4	1	0.525675	no	10	1	0.36843	no	14	2	0.401358	no	CNS_Glioma_HighGrade
OR6S1	5	0	0.826737	no	11	0	0.339603	no	16	0	0.574861	no	CNS_Glioma_HighGrade
PRKG2	5	0	0.675614	no	10	1	0.70231	no	15	1	0.759389	no	CNS_Glioma_HighGrade
MMP14	5	0	0.792061	no	11	0	0.958708	no	16	0	0.971877	no	CNS_Glioma_HighGrade
MAP4K3	5	0	0.82039	no	11	0	0.967498	no	16	0	0.980274	no	CNS_Glioma_HighGrade
MFN1	5	0	0.966927	no	11	0	0.936808	no	16	0	0.989608	no	CNS_Glioma_HighGrade
LPAR3	5	0	0.979101	no	10	1	0.943248	no	15	1	0.993494	no	CNS_Glioma_HighGrade
HIST1H1T	5	0	0.985136	no	9	2	0.953013	no	14	2	0.996087	no	CNS_Glioma_HighGrade
GPR158	5	0	0.839805	no	10	1	0.996153	no	15	1	0.997102	no	CNS_Glioma_HighGrade
CAPZA2	5	0	0.94828	no	11	0	0.995115	no	16	0	0.998979	no	CNS_Glioma_HighGrade
ACAP2	5	0	0.996793	no	11	0	0.999872	no	16	0	0.999998	no	CNS_Glioma_HighGrade
WNK1	14	8	8.81513e-16	yes	5	0	3.83069e-07	yes	19	8	1.92015e-21	yes	Colorectal_Carcinoma
UBL5	22	0	1.29511e-15	yes	5	0	6.28098e-09	yes	27	0	9.22906e-19	yes	Colorectal_Carcinoma
BIRC5	22	0	1.34379e-15	yes	5	0	9.65763e-09	yes	27	0	9.88344e-19	yes	Colorectal_Carcinoma
WEE1	21	1	2.006e-15	yes	5	0	1.26539e-10	yes	26	1	1.17712e-18	yes	Colorectal_Carcinoma
SF3B4	21	1	2.59908e-15	yes	5	0	3.19778e-11	yes	26	1	1.46526e-18	yes	Colorectal_Carcinoma
NUP43	21	1	2.61121e-14	yes	5	0	1.24528e-07	yes	26	1	2.45666e-17	yes	Colorectal_Carcinoma
RRN3	22	0	5.51815e-14	yes	5	0	3.04096e-06	yes	27	0	9.00011e-17	yes	Colorectal_Carcinoma
UBA2	21	1	2.67999e-14	yes	4	1	5.56466e-06	yes	25	2	1.14381e-16	yes	Colorectal_Carcinoma
TOP2A	18	4	7.12044e-32	yes	5	0	5.50319e-10	yes	23	4	1.43504e-16	yes	Colorectal_Carcinoma
PAF1	22	0	1.48917e-13	yes	5	0	1.97991e-05	yes	27	0	4.04322e-16	yes	Colorectal_Carcinoma
ADSL	20	2	3.18862e-21	yes	5	0	1.13809e-06	yes	25	2	6.22082e-16	yes	Colorectal_Carcinoma
PLRG1	21	1	4.67852e-13	yes	5	0	3.96902e-06	yes	26	1	8.07509e-16	yes	Colorectal_Carcinoma
WDHD1	20	2	8.9379e-21	yes	5	0	1.43981e-06	yes	25	2	8.21873e-16	yes	Colorectal_Carcinoma
DDX47	20	2	1.84166e-22	yes	4	1	3.4517e-06	yes	24	3	1.03628e-15	yes	Colorectal_Carcinoma
TFRC	20	2	4.81989e-20	yes	3	2	0.000292604	yes	23	4	1.85786e-14	yes	Colorectal_Carcinoma
RPA3	17	5	4.65752e-20	yes	4	1	1.01024e-05	yes	21	6	4.76263e-14	yes	Colorectal_Carcinoma
SDHC	22	0	1.35414e-11	yes	5	0	4.50695e-05	yes	27	0	4.83944e-14	yes	Colorectal_Carcinoma
AHCTF1	16	6	3.23821e-17	yes	5	0	2.38869e-06	yes	21	6	1.33299e-13	yes	Colorectal_Carcinoma
PNN	20	2	4.70138e-15	yes	5	0	4.7441e-05	yes	25	2	1.35191e-13	yes	Colorectal_Carcinoma
SCD	20	2	3.42547e-15	yes	5	0	0.0001146	yes	25	2	1.69145e-13	yes	Colorectal_Carcinoma
WDR70	19	3	6.52751e-16	yes	4	1	0.000257958	yes	23	4	3.1302e-13	yes	Colorectal_Carcinoma
GTF3C2	22	0	4.63741e-11	yes	5	0	0.000236586	yes	27	0	3.3003e-13	yes	Colorectal_Carcinoma
KLF5	11	11	4.45616e-08	yes	5	0	3.14032e-05	yes	16	11	8.39103e-12	yes	Colorectal_Carcinoma
CSNK1A1	20	2	3.70474e-11	yes	5	0	0.000102752	yes	25	2	1.5546e-11	yes	Colorectal_Carcinoma
PPAT	22	0	7.39076e-09	yes	5	0	7.77981e-05	yes	27	0	3.57001e-11	yes	Colorectal_Carcinoma
CS	22	0	2.47974e-09	yes	5	0	0.00209532	yes	27	0	5.96807e-11	yes	Colorectal_Carcinoma
GTF3C3	20	2	5.18761e-10	yes	5	0	0.000442087	yes	25	2	1.49473e-10	yes	Colorectal_Carcinoma
CIT	16	6	8.04289e-09	yes	4	1	0.00468784	yes	20	7	1.74755e-10	yes	Colorectal_Carcinoma
BTF3	21	1	1.64403e-08	yes	5	0	0.000809954	yes	26	1	2.21694e-10	yes	Colorectal_Carcinoma
ACO2	18	4	2.51462e-10	yes	5	0	0.00179236	yes	23	4	3.25614e-10	yes	Colorectal_Carcinoma
TSC22D2	19	3	5.8846e-10	yes	4	1	0.00211387	yes	23	4	5.56275e-10	yes	Colorectal_Carcinoma
DDX39B	20	2	2.972e-10	yes	5	0	0.0104247	no	25	2	9.03767e-10	yes	Colorectal_Carcinoma
DNMT1	20	2	1.89023e-08	yes	5	0	0.00032658	yes	25	2	1.50656e-09	yes	Colorectal_Carcinoma
OGDH	20	2	1.28067e-08	yes	4	1	0.00278513	yes	24	3	4.28252e-09	yes	Colorectal_Carcinoma
RPL22L1	20	2	1.88833e-08	yes	4	1	0.00416817	yes	24	3	7.05667e-09	yes	Colorectal_Carcinoma
EEF1E1	21	1	3.67371e-07	yes	5	0	0.0108181	no	26	1	2.76993e-08	yes	Colorectal_Carcinoma
YAP1	21	1	1.06084e-06	yes	5	0	0.0173589	no	26	1	1.1527e-07	yes	Colorectal_Carcinoma
CTNNB1	17	5	1.57578e-06	yes	4	1	0.000891664	yes	21	6	1.16639e-07	yes	Colorectal_Carcinoma
CDX2	19	3	7.24365e-05	yes	5	0	0.00652065	yes	24	3	6.22673e-06	yes	Colorectal_Carcinoma
MAPKAP1	21	1	0.000139475	yes	5	0	0.00723025	yes	26	1	8.38327e-06	yes	Colorectal_Carcinoma
NACC1	19	3	6.42595e-05	yes	5	0	0.0357858	no	24	3	1.90492e-05	yes	Colorectal_Carcinoma
CCR2	21	1	0.000620631	yes	5	0	0.0261403	no	26	1	8.97035e-05	yes	Colorectal_Carcinoma
KMT2A	18	4	0.000791939	yes	4	1	0.0277727	no	22	5	0.000153155	yes	Colorectal_Carcinoma
MAPK15	19	3	0.000387037	yes	5	0	0.0822177	no	24	3	0.00018143	yes	Colorectal_Carcinoma
DCAKD	22	0	0.00164633	yes	5	0	0.0190919	no	27	0	0.000205697	yes	Colorectal_Carcinoma
FERMT1	19	3	0.000450938	yes	5	0	0.14893	no	24	3	0.000370459	yes	Colorectal_Carcinoma
FAM20B	21	1	0.0037116	yes	3	2	0.032843	no	24	3	0.000806611	yes	Colorectal_Carcinoma
RHOD	22	0	0.0136626	no	5	0	0.052594	no	27	0	0.00354863	yes	Colorectal_Carcinoma
GJB6	20	2	0.0181946	no	5	0	0.0412588	no	25	2	0.00412575	yes	Colorectal_Carcinoma
ATN1	16	6	0.0425665	no	4	1	0.0175315	no	20	7	0.0064669	yes	Colorectal_Carcinoma
TCF7L2	17	5	0.0358408	no	4	1	0.0270156	no	21	6	0.00708519	yes	Colorectal_Carcinoma
IDH1	19	3	0.0333965	no	5	0	0.0409307	no	24	3	0.00768492	yes	Colorectal_Carcinoma
WRN	18	4	0.00762594	yes	4	1	0.313084	no	22	5	0.00838017	yes	Colorectal_Carcinoma
IRF1	21	1	0.0132282	no	5	0	0.305071	no	26	1	0.0130516	no	Colorectal_Carcinoma
PTN	21	1	0.0733206	no	5	0	0.0445956	no	26	1	0.0201385	no	Colorectal_Carcinoma
SPOPL	19	3	0.0393292	no	5	0	0.449094	no	24	3	0.0521306	no	Colorectal_Carcinoma
GSK3B	18	4	0.147852	no	5	0	0.202441	no	23	4	0.0921252	no	Colorectal_Carcinoma
SMAD4	14	8	0.0887229	no	2	3	0.631976	no	16	11	0.127602	no	Colorectal_Carcinoma
PFKL	21	1	0.144377	no	5	0	0.614045	no	26	1	0.205431	no	Colorectal_Carcinoma
PHKB	19	3	0.228565	no	5	0	0.381879	no	24	3	0.209741	no	Colorectal_Carcinoma
SFRP2	22	0	0.262413	no	5	0	0.333457	no	27	0	0.222219	no	Colorectal_Carcinoma
TACSTD2	20	2	0.172451	no	5	0	0.69868	no	25	2	0.270984	no	Colorectal_Carcinoma
TCEA1	22	0	0.285099	no	5	0	0.497205	no	27	0	0.303063	no	Colorectal_Carcinoma
ATP2A3	19	3	0.326241	no	5	0	0.40731	no	24	3	0.303621	no	Colorectal_Carcinoma
XAF1	21	1	0.572667	no	5	0	0.0850549	no	26	1	0.328413	no	Colorectal_Carcinoma
SDCBP	22	0	0.349325	no	5	0	0.529684	no	27	0	0.375851	no	Colorectal_Carcinoma
CD79B	22	0	0.604737	no	5	0	0.139066	no	27	0	0.406727	no	Colorectal_Carcinoma
FGR	21	1	0.435754	no	5	0	0.529581	no	26	1	0.455499	no	Colorectal_Carcinoma
PNPLA6	17	5	0.467996	no	5	0	0.521936	no	22	5	0.482386	no	Colorectal_Carcinoma
EN2	19	3	0.327422	no	5	0	0.793273	no	24	3	0.492687	no	Colorectal_Carcinoma
BHMT	19	3	0.512175	no	5	0	0.674579	no	24	3	0.594843	no	Colorectal_Carcinoma
HRH3	18	4	0.683839	no	4	1	0.541172	no	22	5	0.685046	no	Colorectal_Carcinoma
CD300LG	22	0	0.65872	no	5	0	0.656806	no	27	0	0.70819	no	Colorectal_Carcinoma
CORO1B	21	1	0.810582	no	4	1	0.409781	no	25	2	0.761761	no	Colorectal_Carcinoma
VIT	19	3	0.763323	no	4	1	0.56082	no	23	4	0.764911	no	Colorectal_Carcinoma
THBS1	21	1	0.769792	no	4	1	0.729739	no	25	2	0.82379	no	Colorectal_Carcinoma
SHOX2	18	4	0.661685	no	4	1	0.90451	no	22	5	0.828309	no	Colorectal_Carcinoma
IBTK	18	4	0.687124	no	5	0	0.864361	no	23	4	0.830845	no	Colorectal_Carcinoma
GATA6	21	1	0.834967	no	5	0	0.645321	no	26	1	0.851689	no	Colorectal_Carcinoma
HNF4A	21	1	0.969992	no	5	0	0.123797	no	26	1	0.879834	no	Colorectal_Carcinoma
CCNI	22	0	0.884927	no	5	0	0.644738	no	27	0	0.893934	no	Colorectal_Carcinoma
PMP22	20	2	0.823454	no	5	0	0.876975	no	25	2	0.91356	no	Colorectal_Carcinoma
CCNJL	20	2	0.948301	no	5	0	0.659967	no	25	2	0.950311	no	Colorectal_Carcinoma
CLK4	22	0	0.973092	no	5	0	0.524416	no	27	0	0.961455	no	Colorectal_Carcinoma
GRB7	21	1	0.975583	no	5	0	0.609758	no	26	1	0.971053	no	Colorectal_Carcinoma
CHML	22	0	0.974092	no	5	0	0.65968	no	27	0	0.973675	no	Colorectal_Carcinoma
KLHL17	17	5	0.981275	no	5	0	0.684681	no	22	5	0.980193	no	Colorectal_Carcinoma
NRCAM	19	3	0.961132	no	4	1	0.872134	no	23	4	0.981592	no	Colorectal_Carcinoma
RXRB	20	2	0.958428	no	5	0	0.915671	no	25	2	0.985103	no	Colorectal_Carcinoma
SLC4A8	20	2	0.955433	no	5	0	0.952379	no	25	2	0.988365	no	Colorectal_Carcinoma
CD46	20	2	0.999355	no	5	0	0.422508	no	25	2	0.996871	no	Colorectal_Carcinoma
PDK4	22	0	0.992237	no	5	0	0.916816	no	27	0	0.99734	no	Colorectal_Carcinoma
MAMDC2	19	3	0.991199	no	4	1	0.976145	no	23	4	0.998455	no	Colorectal_Carcinoma
CBFA2T2	19	3	0.999135	no	5	0	0.96697	no	24	3	0.999823	no	Colorectal_Carcinoma
GREB1	16	6	0.999412	no	5	0	0.952884	no	21	6	0.999829	no	Colorectal_Carcinoma
SERPINI1	19	3	0.999858	no	4	1	0.890794	no	23	4	0.999905	no	Colorectal_Carcinoma
ARL1	20	2	0.999869	no	4	1	0.969679	no	24	3	0.999969	no	Colorectal_Carcinoma
VRK3	20	2	0.999787	no	5	0	0.991195	no	25	2	0.99998	no	Colorectal_Carcinoma
UBE2E2	22	0	0.999819	no	5	0	0.99977	no	27	0	0.999997	no	Colorectal_Carcinoma
LCN12	21	1	1	no	5	0	0.96958	no	26	1	1	no	Colorectal_Carcinoma
SCN2B	21	1	1	no	5	0	0.979796	no	26	1	1	no	Colorectal_Carcinoma
ALDH9A1	20	2	1	no	5	0	0.998855	no	25	2	1	no	Colorectal_Carcinoma
KCNA6	18	4	1	no	4	1	0.998914	no	22	5	1	no	Colorectal_Carcinoma
HNRNPA2B1	6	1	0.000733533	yes	7	2	0.00127535	yes	13	3	4.61587e-06	yes	Endometrium_Carcinoma
ASNS	7	0	0.00172314	yes	7	2	0.00137042	yes	14	2	1.10766e-05	yes	Endometrium_Carcinoma
LRRC4B	5	2	0.544016	no	8	1	0.25783	no	13	3	0.328951	no	Endometrium_Carcinoma
RPA3	9	1	1.69467e-12	yes	10	3	1.15978e-12	yes	19	4	1.25254e-23	yes	Gastric_Carcinoma
MAPKAP1	10	0	2.21169e-05	yes	13	0	0.000167085	yes	23	0	1.88173e-07	yes	Gastric_Carcinoma
SBDS	9	2	5.2994e-17	yes	7	0	1.29997e-12	yes	16	2	4.16805e-28	yes	Kidney_Carcinoma
MNAT1	11	0	1.37702e-13	yes	7	0	3.78334e-09	yes	18	0	2.74134e-21	yes	Kidney_Carcinoma
FERMT2	11	0	4.08024e-09	yes	7	0	1.79375e-08	yes	18	0	1.06155e-15	yes	Kidney_Carcinoma
MCMBP	11	0	2.32465e-10	yes	6	1	2.95465e-06	yes	17	1	3.44921e-15	yes	Kidney_Carcinoma
ITGAV	11	0	1.62586e-08	yes	7	0	5.27703e-08	yes	18	0	1.15317e-14	yes	Kidney_Carcinoma
RHOQ	11	0	1.54711e-09	yes	7	0	2.59509e-06	yes	18	0	2.14617e-14	yes	Kidney_Carcinoma
KLC2	11	0	2.55138e-09	yes	7	0	3.35227e-06	yes	18	0	4.55778e-14	yes	Kidney_Carcinoma
MST1	11	0	5.76993e-09	yes	7	0	2.37055e-06	yes	18	0	7.23115e-14	yes	Kidney_Carcinoma
HNF1B	11	0	1.17539e-07	yes	7	0	1.53945e-07	yes	18	0	2.61313e-13	yes	Kidney_Carcinoma
WWTR1	11	0	2.08813e-08	yes	7	0	9.40719e-06	yes	18	0	1.03604e-12	yes	Kidney_Carcinoma
AHCYL1	11	0	1.67254e-07	yes	7	0	1.67418e-06	yes	18	0	2.05928e-12	yes	Kidney_Carcinoma
PAX8	11	0	6.69667e-08	yes	7	0	0.000232902	yes	18	0	1.13581e-10	yes	Kidney_Carcinoma
RELA	11	0	2.43021e-06	yes	7	0	0.000114957	yes	18	0	1.47363e-09	yes	Kidney_Carcinoma
EXOC2	11	0	1.04041e-06	yes	6	1	0.00032715	yes	17	1	1.71057e-09	yes	Kidney_Carcinoma
HIST1H1E	11	0	3.56952e-06	yes	7	0	9.42136e-05	yes	18	0	1.8091e-09	yes	Kidney_Carcinoma
KPNA6	11	0	1.27419e-06	yes	7	0	0.000354044	yes	18	0	2.53637e-09	yes	Kidney_Carcinoma
HCRTR1	11	0	3.304e-07	yes	7	0	0.00119489	yes	18	0	3.39489e-09	yes	Kidney_Carcinoma
DET1	11	0	1.64865e-06	yes	6	1	0.00141502	yes	17	1	1.29609e-08	yes	Kidney_Carcinoma
PTAR1	11	0	2.40722e-05	yes	7	0	0.000130024	yes	18	0	1.83791e-08	yes	Kidney_Carcinoma
GNB2	10	1	3.75859e-05	yes	7	0	0.0016103	yes	17	1	3.25604e-07	yes	Kidney_Carcinoma
NAA40	11	0	2.44909e-05	yes	7	0	0.00466276	yes	18	0	6.89938e-07	yes	Kidney_Carcinoma
ALG5	11	0	8.07276e-05	yes	6	1	0.00533356	yes	17	1	2.13182e-06	yes	Kidney_Carcinoma
DDX28	11	0	0.000674271	yes	7	0	0.00049646	yes	18	0	2.23075e-06	yes	Kidney_Carcinoma
LRWD1	10	1	6.56777e-05	yes	7	0	0.00719175	yes	17	1	2.93826e-06	yes	Kidney_Carcinoma
HIST1H1D	11	0	0.000784929	yes	7	0	0.00130157	yes	18	0	5.75999e-06	yes	Kidney_Carcinoma
HIF1AN	10	1	0.000462663	yes	6	1	0.00263082	yes	16	2	6.03113e-06	yes	Kidney_Carcinoma
PKN2	11	0	0.000218489	yes	7	0	0.00798148	no	18	0	9.01321e-06	yes	Kidney_Carcinoma
APRT	11	0	0.00175553	yes	7	0	0.00597952	yes	18	0	5.09342e-05	yes	Kidney_Carcinoma
MAPK15	10	1	0.000905839	yes	7	0	0.019867	no	17	1	9.16095e-05	yes	Kidney_Carcinoma
PRKCI	8	3	0.00164502	yes	7	0	0.0136773	no	15	3	0.000112756	yes	Kidney_Carcinoma
RAB11A	11	0	0.00958658	no	7	0	0.00471632	yes	18	0	0.00025743	yes	Kidney_Carcinoma
AFF3	11	0	0.00349352	yes	7	0	0.0176896	no	18	0	0.000277442	yes	Kidney_Carcinoma
FGD5	11	0	0.00964618	no	7	0	0.0086259	no	18	0	0.000416937	yes	Kidney_Carcinoma
BIN1	11	0	0.0345336	no	7	0	0.00779396	yes	18	0	0.00162818	yes	Kidney_Carcinoma
SYDE2	10	1	0.00257399	yes	7	0	0.171204	no	17	1	0.00299975	yes	Kidney_Carcinoma
TFAP2D	10	1	0.00615885	yes	7	0	0.123419	no	17	1	0.00376177	yes	Kidney_Carcinoma
MELK	11	0	0.00146328	yes	6	1	0.30596	no	17	1	0.00381208	yes	Kidney_Carcinoma
BRMS1L	10	1	0.0304176	no	7	0	0.0574339	no	17	1	0.00669918	yes	Kidney_Carcinoma
PI4K2A	11	0	0.0500347	no	6	1	0.0381836	no	17	1	0.0082823	no	Kidney_Carcinoma
RHOG	11	0	0.0144902	no	7	0	0.141178	no	18	0	0.00840079	no	Kidney_Carcinoma
DUOX2	10	1	0.0188198	no	6	1	0.141082	no	16	2	0.0101959	no	Kidney_Carcinoma
ARNTL	11	0	0.042404	no	7	0	0.0649393	no	18	0	0.0103757	no	Kidney_Carcinoma
ABCC6	11	0	0.0271262	no	6	1	0.10723	no	17	1	0.0105475	no	Kidney_Carcinoma
CSNK2A1	10	1	0.0891544	no	7	0	0.0457893	no	17	1	0.0164816	no	Kidney_Carcinoma
L3MBTL1	10	1	0.0503718	no	7	0	0.0980775	no	17	1	0.0175311	no	Kidney_Carcinoma
TTC37	11	0	0.0240597	no	7	0	0.262861	no	18	0	0.0258232	no	Kidney_Carcinoma
RGR	11	0	0.112032	no	7	0	0.0607348	no	18	0	0.0267211	no	Kidney_Carcinoma
SSR1	11	0	0.174703	no	7	0	0.0484317	no	18	0	0.0377961	no	Kidney_Carcinoma
IP6K2	11	0	0.0443328	no	7	0	0.302873	no	18	0	0.0485818	no	Kidney_Carcinoma
FLRT1	10	1	0.201407	no	6	1	0.055297	no	16	2	0.0495917	no	Kidney_Carcinoma
CELF2	11	0	0.122092	no	7	0	0.162897	no	18	0	0.0621901	no	Kidney_Carcinoma
COL15A1	11	0	0.237011	no	7	0	0.148513	no	18	0	0.111133	no	Kidney_Carcinoma
RABEPK	11	0	0.0731065	no	7	0	0.45944	no	18	0	0.115018	no	Kidney_Carcinoma
GPR162	11	0	0.101268	no	7	0	0.380838	no	18	0	0.116926	no	Kidney_Carcinoma
CYP21A2	10	1	0.26699	no	7	0	0.158921	no	17	1	0.129641	no	Kidney_Carcinoma
SEMA4G	11	0	0.107258	no	6	1	0.454751	no	17	1	0.142626	no	Kidney_Carcinoma
GBX2	11	0	0.0878608	no	7	0	0.505387	no	18	0	0.146844	no	Kidney_Carcinoma
HLF	10	1	0.253715	no	6	1	0.259241	no	16	2	0.176479	no	Kidney_Carcinoma
PASK	11	0	0.276318	no	7	0	0.293146	no	18	0	0.208763	no	Kidney_Carcinoma
LYPD6B	11	0	0.38927	no	7	0	0.181544	no	18	0	0.213645	no	Kidney_Carcinoma
TNFSF10	10	1	0.0942641	no	7	0	0.634284	no	17	1	0.216335	no	Kidney_Carcinoma
GLUD1	11	0	0.322453	no	6	1	0.250199	no	17	1	0.217951	no	Kidney_Carcinoma
TDG	11	0	0.266472	no	6	1	0.417025	no	17	1	0.264221	no	Kidney_Carcinoma
NFIA	11	0	0.431926	no	7	0	0.224282	no	18	0	0.270126	no	Kidney_Carcinoma
ANKIB1	9	2	0.129164	no	7	0	0.76229	no	16	2	0.354942	no	Kidney_Carcinoma
ERI1	11	0	0.0507061	no	7	0	0.939964	no	18	0	0.379704	no	Kidney_Carcinoma
PATZ1	11	0	0.278416	no	7	0	0.668525	no	18	0	0.426226	no	Kidney_Carcinoma
CBLC	11	0	0.464037	no	7	0	0.440246	no	18	0	0.434088	no	Kidney_Carcinoma
MUSK	11	0	0.457039	no	7	0	0.549426	no	18	0	0.497488	no	Kidney_Carcinoma
ALDH1B1	11	0	0.686717	no	7	0	0.318273	no	18	0	0.533401	no	Kidney_Carcinoma
TPH1	11	0	0.567164	no	7	0	0.528681	no	18	0	0.570809	no	Kidney_Carcinoma
WNT5B	11	0	0.490199	no	7	0	0.628425	no	18	0	0.574433	no	Kidney_Carcinoma
C5AR1	11	0	0.836791	no	7	0	0.291844	no	18	0	0.663682	no	Kidney_Carcinoma
ALDH16A1	11	0	0.692392	no	7	0	0.520129	no	18	0	0.665215	no	Kidney_Carcinoma
ALG10	10	1	0.869053	no	7	0	0.259231	no	17	1	0.67084	no	Kidney_Carcinoma
ANGEL1	11	0	0.810208	no	7	0	0.371239	no	18	0	0.684736	no	Kidney_Carcinoma
SVIL	11	0	0.706507	no	6	1	0.604073	no	17	1	0.725238	no	Kidney_Carcinoma
NR1D1	11	0	0.734878	no	7	0	0.696427	no	18	0	0.793413	no	Kidney_Carcinoma
STRN	11	0	0.652059	no	7	0	0.810019	no	18	0	0.805295	no	Kidney_Carcinoma
TMEM63B	11	0	0.812348	no	7	0	0.654955	no	18	0	0.828554	no	Kidney_Carcinoma
OR6S1	11	0	0.916487	no	7	0	0.437364	no	18	0	0.836367	no	Kidney_Carcinoma
ECI2	11	0	0.758147	no	7	0	0.751507	no	18	0	0.836401	no	Kidney_Carcinoma
FRMD4B	11	0	0.749336	no	7	0	0.807751	no	18	0	0.859397	no	Kidney_Carcinoma
PLXDC1	11	0	0.885631	no	7	0	0.590394	no	18	0	0.861656	no	Kidney_Carcinoma
CD300LF	10	1	0.715222	no	6	1	0.871491	no	16	2	0.875783	no	Kidney_Carcinoma
MYCL	10	1	0.89765	no	7	0	0.645827	no	17	1	0.888634	no	Kidney_Carcinoma
ASB7	11	0	0.626155	no	7	0	0.94063	no	18	0	0.890044	no	Kidney_Carcinoma
DAZL	11	0	0.81259	no	7	0	0.824343	no	18	0	0.900859	no	Kidney_Carcinoma
SLC12A7	10	1	0.643409	no	6	1	0.966207	no	16	2	0.920198	no	Kidney_Carcinoma
ARL3	10	1	0.803641	no	6	1	0.892312	no	16	2	0.926167	no	Kidney_Carcinoma
BTN2A1	10	1	0.978553	no	7	0	0.473787	no	17	1	0.932881	no	Kidney_Carcinoma
MMP2	10	1	0.955514	no	6	1	0.663777	no	16	2	0.94614	no	Kidney_Carcinoma
CREBL2	11	0	0.956512	no	7	0	0.695102	no	18	0	0.951749	no	Kidney_Carcinoma
SLC39A4	10	1	0.970993	no	7	0	0.816368	no	17	1	0.979554	no	Kidney_Carcinoma
MXD1	10	1	0.968691	no	7	0	0.892357	no	17	1	0.987524	no	Kidney_Carcinoma
MGP	11	0	0.993509	no	7	0	0.692838	no	18	0	0.987668	no	Kidney_Carcinoma
AKAP13	11	0	0.893812	no	7	0	0.987161	no	18	0	0.991099	no	Kidney_Carcinoma
AKR1C4	10	1	0.981061	no	7	0	0.883112	no	17	1	0.991189	no	Kidney_Carcinoma
WDR91	9	2	0.84922	no	7	0	0.99685	no	16	2	0.994729	no	Kidney_Carcinoma
FABP3	11	0	0.992049	no	7	0	0.864636	no	18	0	0.995101	no	Kidney_Carcinoma
CPEB2	11	0	0.983204	no	7	0	0.935061	no	18	0	0.995708	no	Kidney_Carcinoma
SRSF12	11	0	0.964325	no	7	0	0.981404	no	18	0	0.996824	no	Kidney_Carcinoma
P4HA2	10	1	0.992885	no	7	0	0.95126	no	17	1	0.998504	no	Kidney_Carcinoma
EPB41L4B	9	2	0.914392	no	7	0	0.99864	no	16	2	0.998561	no	Kidney_Carcinoma
DDHD2	11	0	0.953832	no	7	0	0.996329	no	18	0	0.998585	no	Kidney_Carcinoma
CYP2B6	11	0	0.99353	no	7	0	0.951283	no	18	0	0.998655	no	Kidney_Carcinoma
HIST1H1B	11	0	0.995787	no	7	0	0.935502	no	18	0	0.998761	no	Kidney_Carcinoma
APPBP2	10	1	0.975611	no	6	1	0.993269	no	16	2	0.99899	no	Kidney_Carcinoma
MMP14	10	1	0.998403	no	7	0	0.91572	no	17	1	0.999186	no	Kidney_Carcinoma
ZCWPW1	10	1	0.986593	no	7	0	0.99301	no	17	1	0.99952	no	Kidney_Carcinoma
ADAMTS20	10	1	0.99655	no	6	1	0.981024	no	16	2	0.999713	no	Kidney_Carcinoma
FKBP5	10	1	0.999921	no	7	0	0.833461	no	17	1	0.999715	no	Kidney_Carcinoma
VSTM4	11	0	0.99994	no	7	0	0.899922	no	18	0	0.999916	no	Kidney_Carcinoma
COL4A4	10	1	0.999687	no	5	2	0.9566	no	15	3	0.999929	no	Kidney_Carcinoma
MAP4K3	11	0	0.999067	no	7	0	0.987551	no	18	0	0.999944	no	Kidney_Carcinoma
SIX6	11	0	0.993832	no	7	0	0.999287	no	18	0	0.999961	no	Kidney_Carcinoma
CASC1	11	0	0.999499	no	7	0	0.990668	no	18	0	0.999977	no	Kidney_Carcinoma
ANKRD29	11	0	0.999911	no	6	1	0.972048	no	17	1	0.999985	no	Kidney_Carcinoma
GNB5	11	0	0.999598	no	5	2	0.99188	no	16	2	0.999985	no	Kidney_Carcinoma
COL10A1	11	0	0.999964	no	7	0	0.964256	no	18	0	0.999987	no	Kidney_Carcinoma
COLQ	11	0	0.999989	no	7	0	0.981426	no	18	0	0.999998	no	Kidney_Carcinoma
RERGL	11	0	0.999978	no	7	0	0.99901	no	18	0	1	no	Kidney_Carcinoma
TNFRSF19	11	0	0.999995	no	7	0	0.999242	no	18	0	1	no	Kidney_Carcinoma
IL2RA	11	0	0.999996	no	7	0	0.999874	no	18	0	1	no	Kidney_Carcinoma
HTR3A	10	1	1	no	7	0	0.997178	no	17	1	1	no	Kidney_Carcinoma
ZNF219	11	0	0.999997	no	7	0	0.999778	no	18	0	1	no	Kidney_Carcinoma
RSF1	10	1	1	no	7	0	0.999999	no	17	1	1	no	Kidney_Carcinoma
ZBTB26	11	0	1	no	7	0	0.999992	no	18	0	1	no	Kidney_Carcinoma
GINS4	3	0	4.61041e-05	yes	5	0	2.98904e-07	yes	8	0	5.03022e-11	yes	Leukemia_ALL
TYMS	3	0	0.000326535	yes	5	0	1.70927e-07	yes	8	0	2.78336e-10	yes	Leukemia_ALL
CDK6	3	0	0.000370301	yes	5	0	1.69552e-06	yes	8	0	2.29467e-09	yes	Leukemia_ALL
MYB	2	1	0.00721412	yes	5	0	1.04161e-07	yes	7	1	5.73491e-09	yes	Leukemia_ALL
PKMYT1	2	1	0.00355675	yes	5	0	3.85939e-06	yes	7	1	4.3079e-08	yes	Leukemia_ALL
CBFB	3	0	0.00180022	yes	5	0	8.09593e-06	yes	8	0	5.98564e-08	yes	Leukemia_ALL
CCND3	2	1	0.00422705	yes	4	1	5.66412e-05	yes	6	2	7.28155e-07	yes	Leukemia_ALL
TFRC	1	2			3	2	5.67361e-05	yes	4	4	8.32972e-06	yes	Leukemia_ALL
RUNX1	2	1	0.0161851	no	4	1	0.000265673	yes	6	2	1.3593e-05	yes	Leukemia_ALL
EP300	3	0	0.00158557	yes	1	4			4	4	0.000119508	yes	Leukemia_ALL
KPNA6	3	0	0.0286462	no	4	1	0.00268429	yes	7	1	0.000297945	yes	Leukemia_ALL
UBA5	3	0	0.0255091	no	4	1	0.00439823	yes	7	1	0.00039889	yes	Leukemia_ALL
LRWD1	3	0	0.0210501	no	3	2	0.010606	no	6	2	0.000742889	yes	Leukemia_ALL
FGD5	3	0	0.0466934	no	4	1	0.0128287	no	7	1	0.00208135	yes	Leukemia_ALL
NDUFC2	3	0	0.0438665	no	5	0	0.0137118	no	8	0	0.00211913	yes	Leukemia_ALL
YWHAE	3	0	0.0948592	no	5	0	0.00620158	yes	8	0	0.00237897	yes	Leukemia_ALL
LRCH4	2	1	0.0883365	no	5	0	0.0119544	no	7	1	0.00330411	yes	Leukemia_ALL
MIB1	3	0	0.0255834	no	3	2	0.0444368	no	6	2	0.00373109	yes	Leukemia_ALL
DPF2	3	0	0.00207491	yes	4	1	0.138275	no	7	1	0.00501831	yes	Leukemia_ALL
YAF2	3	0	0.0403451	no	4	1	0.0757906	no	7	1	0.0112009	no	Leukemia_ALL
SFN	3	0	0.216809	no	5	0	0.0520802	no	8	0	0.0366001	no	Leukemia_ALL
HES7	3	0	0.0866788	no	5	0	0.125796	no	8	0	0.0378215	no	Leukemia_ALL
C1QTNF5	3	0	0.102098	no	5	0	0.136933	no	8	0	0.0468326	no	Leukemia_ALL
MOS	3	0	0.194935	no	4	1	0.168012	no	7	1	0.0934669	no	Leukemia_ALL
HIST1H1C	3	0	0.394532	no	5	0	0.0792433	no	8	0	0.0985742	no	Leukemia_ALL
PAPPA	2	1	0.151888	no	4	1	0.219448	no	6	2	0.101704	no	Leukemia_ALL
AIFM2	3	0	0.0922135	no	4	1	0.331152	no	7	1	0.111722	no	Leukemia_ALL
SLC5A1	3	0	0.113399	no	3	2	0.365268	no	6	2	0.131738	no	Leukemia_ALL
KRTAP5-5	3	0	0.212294	no	5	0	0.239171	no	8	0	0.142057	no	Leukemia_ALL
PRKAB2	3	0	0.296051	no	4	1	0.311545	no	7	1	0.229481	no	Leukemia_ALL
ATP2B2	3	0	0.356747	no	4	1	0.309499	no	7	1	0.263809	no	Leukemia_ALL
ABCG8	3	0	0.36961	no	4	1	0.32072	no	7	1	0.279571	no	Leukemia_ALL
PTPN3	3	0	0.498574	no	4	1	0.254773	no	7	1	0.305756	no	Leukemia_ALL
KLHL10	3	0	0.282724	no	5	0	0.439247	no	8	0	0.313544	no	Leukemia_ALL
FGD6	3	0	0.318005	no	4	1	0.438384	no	7	1	0.330267	no	Leukemia_ALL
PCK2	2	1	0.578249	no	4	1	0.258534	no	6	2	0.33666	no	Leukemia_ALL
IFT80	2	1	0.335277	no	5	0	0.444987	no	7	1	0.363048	no	Leukemia_ALL
CELF6	3	0	0.458964	no	5	0	0.371891	no	8	0	0.371721	no	Leukemia_ALL
EMILIN1	3	0	0.341697	no	4	1	0.482032	no	7	1	0.377968	no	Leukemia_ALL
EGFL7	3	0	0.109109	no	3	2	0.790886	no	6	2	0.385665	no	Leukemia_ALL
CD300E	3	0	0.553542	no	5	0	0.329477	no	8	0	0.394904	no	Leukemia_ALL
PHKB	3	0	0.403382	no	5	0	0.465774	no	8	0	0.411079	no	Leukemia_ALL
EML3	2	1	0.666984	no	4	1	0.308477	no	6	2	0.436851	no	Leukemia_ALL
RGS2	2	1	0.39443	no	5	0	0.509212	no	7	1	0.450837	no	Leukemia_ALL
CAMKK1	3	0	0.260545	no	5	0	0.694929	no	8	0	0.50116	no	Leukemia_ALL
ANGPTL4	3	0	0.473701	no	4	1	0.56264	no	7	1	0.530266	no	Leukemia_ALL
HK3	3	0	0.35687	no	5	0	0.661305	no	8	0	0.539457	no	Leukemia_ALL
ANKIB1	3	0	0.519956	no	3	2	0.639061	no	6	2	0.616616	no	Leukemia_ALL
DNMBP	3	0	0.266519	no	5	0	0.8304	no	8	0	0.642511	no	Leukemia_ALL
RASGRP4	3	0	0.869935	no	3	2	0.291198	no	6	2	0.655623	no	Leukemia_ALL
UCKL1	3	0	0.842077	no	4	1	0.37659	no	7	1	0.663753	no	Leukemia_ALL
UGT8	3	0	0.578041	no	4	1	0.69671	no	7	1	0.701776	no	Leukemia_ALL
RALGAPA2	3	0	0.884177	no	2	3	0.291649	no	5	3	0.71553	no	Leukemia_ALL
CHRM1	3	0	0.635846	no	3	2	0.766952	no	6	2	0.782826	no	Leukemia_ALL
RAB39A	3	0	0.986263	no	5	0	0.299134	no	8	0	0.805965	no	Leukemia_ALL
SLC7A8	3	0	0.752196	no	4	1	0.702765	no	7	1	0.807567	no	Leukemia_ALL
COL23A1	3	0	0.6865	no	4	1	0.775657	no	7	1	0.819169	no	Leukemia_ALL
SOCS6	3	0	0.897527	no	3	2	0.519179	no	6	2	0.825776	no	Leukemia_ALL
ADK	3	0	0.478749	no	5	0	0.892258	no	8	0	0.828197	no	Leukemia_ALL
SETD6	3	0	0.799886	no	4	1	0.691523	no	7	1	0.828681	no	Leukemia_ALL
STK16	3	0	0.833506	no	4	1	0.654354	no	7	1	0.829312	no	Leukemia_ALL
MFRP	3	0	0.502981	no	4	1	0.904143	no	7	1	0.839981	no	Leukemia_ALL
ATP10D	3	0	0.724414	no	3	2	0.793452	no	6	2	0.847722	no	Leukemia_ALL
CDKN3	3	0	0.791974	no	5	0	0.745621	no	8	0	0.851162	no	Leukemia_ALL
DAPK1	3	0	0.779543	no	4	1	0.775745	no	7	1	0.864933	no	Leukemia_ALL
BFSP1	3	0	0.670036	no	5	0	0.851008	no	8	0	0.866774	no	Leukemia_ALL
QSOX2	3	0	0.619416	no	3	2	0.898772	no	6	2	0.871698	no	Leukemia_ALL
EN1	3	0	0.414943	no	5	0	0.949439	no	8	0	0.87462	no	Leukemia_ALL
HPN	3	0	0.58085	no	5	0	0.908798	no	8	0	0.882696	no	Leukemia_ALL
SUFU	3	0	0.584037	no	3	2	0.932965	no	6	2	0.88888	no	Leukemia_ALL
DGKG	3	0	0.797851	no	5	0	0.825575	no	8	0	0.899099	no	Leukemia_ALL
TRDMT1	3	0	0.789001	no	4	1	0.842503	no	7	1	0.905685	no	Leukemia_ALL
CD36	2	1	0.720109	no	5	0	0.915544	no	7	1	0.93291	no	Leukemia_ALL
KLHL29	3	0	0.972513	no	5	0	0.714729	no	8	0	0.947652	no	Leukemia_ALL
ATP11B	3	0	0.951735	no	3	2	0.742968	no	6	2	0.952069	no	Leukemia_ALL
ERG	2	1	0.330482	no	3	2	0.998653	no	5	3	0.957487	no	Leukemia_ALL
LPAR1	3	0	0.870154	no	4	1	0.914023	no	7	1	0.964926	no	Leukemia_ALL
SNAP25	3	0	0.57395	no	5	0	0.988822	no	8	0	0.970707	no	Leukemia_ALL
ITSN2	3	0	0.793943	no	2	3	0.985214	no	5	3	0.975051	no	Leukemia_ALL
ABCB8	3	0	0.825347	no	3	2	0.963988	no	6	2	0.975738	no	Leukemia_ALL
TMEM117	3	0	0.930824	no	4	1	0.900092	no	7	1	0.976601	no	Leukemia_ALL
CCNI	3	0	0.69965	no	5	0	0.987488	no	8	0	0.98166	no	Leukemia_ALL
CDRT1	3	0	0.909465	no	5	0	0.946582	no	8	0	0.983841	no	Leukemia_ALL
PLK2	3	0	0.963109	no	4	1	0.892334	no	7	1	0.984359	no	Leukemia_ALL
FUK	2	1	0.814736	no	3	2	0.977436	no	5	3	0.985171	no	Leukemia_ALL
ANKS1A	2	1	0.654743	no	4	1	0.992873	no	6	2	0.985846	no	Leukemia_ALL
ABCC11	3	0	0.990901	no	5	0	0.841233	no	8	0	0.986317	no	Leukemia_ALL
WIPI2	3	0	0.963956	no	4	1	0.950718	no	7	1	0.993648	no	Leukemia_ALL
SLIT2	3	0	0.794532	no	4	1	0.996092	no	7	1	0.99409	no	Leukemia_ALL
WDFY2	2	1	0.965494	no	5	0	0.962878	no	7	1	0.99442	no	Leukemia_ALL
GNGT2	3	0	0.990938	no	5	0	0.920266	no	8	0	0.994729	no	Leukemia_ALL
EIF5A2	3	0	0.740555	no	5	0	0.997676	no	8	0	0.995208	no	Leukemia_ALL
MCOLN2	3	0	0.969832	no	3	2	0.970409	no	6	2	0.997143	no	Leukemia_ALL
FCGRT	3	0	0.976489	no	4	1	0.967704	no	7	1	0.997215	no	Leukemia_ALL
KLB	3	0	0.987439	no	5	0	0.961503	no	8	0	0.997503	no	Leukemia_ALL
PGK2	3	0	0.977572	no	5	0	0.974809	no	8	0	0.997734	no	Leukemia_ALL
CRABP1	3	0	0.81995	no	5	0	0.999014	no	8	0	0.998445	no	Leukemia_ALL
FBXW10	1	2			5	0	0.998749	no	6	2	0.998536	no	Leukemia_ALL
KCNJ8	3	0	0.955132	no	5	0	0.992859	no	8	0	0.998855	no	Leukemia_ALL
STK38	3	0	0.91863	no	4	1	0.998243	no	7	1	0.999103	no	Leukemia_ALL
WNT8A	3	0	0.965339	no	5	0	0.994394	no	8	0	0.999308	no	Leukemia_ALL
PARP6	3	0	0.979723	no	4	1	0.993219	no	7	1	0.999531	no	Leukemia_ALL
CLDN15	3	0	0.971059	no	5	0	0.996853	no	8	0	0.999672	no	Leukemia_ALL
C1QL3	3	0	0.980478	no	3	2	0.998418	no	6	2	0.999835	no	Leukemia_ALL
LGALS1	3	0	0.996996	no	4	1	0.990848	no	7	1	0.999865	no	Leukemia_ALL
CNST	2	1	0.998735	no	4	1	0.993941	no	6	2	0.999877	no	Leukemia_ALL
P2RY11	3	0	0.993442	no	4	1	0.998598	no	7	1	0.999969	no	Leukemia_ALL
GXYLT1	3	0	0.990813	no	4	1	0.999081	no	7	1	0.999969	no	Leukemia_ALL
ANGPTL5	3	0	0.981713	no	5	0	0.999647	no	8	0	0.999973	no	Leukemia_ALL
PSCA	1	2			5	0	0.999849	no	6	2	0.999978	no	Leukemia_ALL
IQUB	3	0	0.997306	no	5	0	0.999962	no	8	0	1	no	Leukemia_ALL
ARHGAP35	3	0	0.999375	no	5	0	0.999979	no	8	0	1	no	Leukemia_ALL
SLC44A5	3	0	0.999773	no	5	0	0.999999	no	8	0	1	no	Leukemia_ALL
CLEC7A	3	0	0.999733	no	5	0	1	no	8	0	1	no	Leukemia_ALL
MED1	6	1	6.36186e-10	yes	10	1	4.66708e-13	yes	16	2	2.72532e-21	yes	Leukemia_AML
ATP1A1	7	0	3.89519e-13	yes	11	0	1.15838e-10	yes	18	0	1.16899e-19	yes	Leukemia_AML
MYB	6	1	3.67953e-08	yes	10	1	1.20193e-12	yes	16	2	2.18405e-19	yes	Leukemia_AML
MED17	7	0	1.17344e-08	yes	10	1	2.9603e-11	yes	17	1	1.84798e-18	yes	Leukemia_AML
CBFB	7	0	2.15852e-08	yes	11	0	1.51656e-10	yes	18	0	2.34925e-17	yes	Leukemia_AML
CFL1	7	0	8.65721e-07	yes	11	0	5.204e-11	yes	18	0	2.67859e-16	yes	Leukemia_AML
CDC37	5	2	1.60144e-06	yes	9	2	7.3721e-11	yes	14	4	5.4312e-16	yes	Leukemia_AML
SMARCE1	7	0	9.29089e-07	yes	10	1	7.73151e-10	yes	17	1	3.96268e-15	yes	Leukemia_AML
MED19	6	1	3.95135e-06	yes	11	0	8.43501e-10	yes	17	1	1.68632e-14	yes	Leukemia_AML
MIOS	7	0	2.6764e-07	yes	11	0	6.2127e-08	yes	18	0	1.7081e-13	yes	Leukemia_AML
RCOR1	7	0	2.6362e-06	yes	11	0	2.22953e-08	yes	18	0	3.25308e-13	yes	Leukemia_AML
GPX4	6	1	2.80417e-06	yes	11	0	3.86062e-08	yes	17	1	8.12687e-13	yes	Leukemia_AML
RNF20	7	0	1.31887e-06	yes	10	1	1.06246e-07	yes	17	1	8.33464e-13	yes	Leukemia_AML
DHX16	7	0	2.24914e-06	yes	9	2	2.11464e-07	yes	16	2	2.45456e-12	yes	Leukemia_AML
OGDH	7	0	2.15923e-07	yes	11	0	6.81831e-07	yes	18	0	2.93576e-12	yes	Leukemia_AML
MED7	7	0	1.9029e-06	yes	11	0	3.1532e-07	yes	18	0	4.71829e-12	yes	Leukemia_AML
GTF3C4	7	0	1.91805e-05	yes	11	0	7.16499e-08	yes	18	0	7.23925e-12	yes	Leukemia_AML
HMGB1	7	0	2.12817e-05	yes	11	0	8.05331e-08	yes	18	0	9.03218e-12	yes	Leukemia_AML
EP300	7	0	2.28029e-06	yes	10	1	1.528e-06	yes	17	1	2.70503e-11	yes	Leukemia_AML
DLST	7	0	3.29997e-05	yes	11	0	6.27285e-07	yes	18	0	1.11103e-10	yes	Leukemia_AML
FBXW11	7	0	0.000163659	yes	11	0	1.27202e-07	yes	18	0	1.2939e-10	yes	Leukemia_AML
KLF7	7	0	0.000181985	yes	11	0	4.21039e-07	yes	18	0	4.33304e-10	yes	Leukemia_AML
CBLN1	7	0	0.000188089	yes	11	0	1.2844e-06	yes	18	0	1.2902e-09	yes	Leukemia_AML
PTPN11	7	0	2.68987e-06	yes	10	1	7.32466e-05	yes	17	1	3.6509e-09	yes	Leukemia_AML
DPF2	7	0	0.00279834	yes	10	1	1.53178e-07	yes	17	1	8.32833e-09	yes	Leukemia_AML
PTTG1	7	0	0.00037548	yes	11	0	4.46625e-06	yes	18	0	8.88634e-09	yes	Leukemia_AML
MED15	6	1	0.000265688	yes	11	0	1.959e-05	yes	17	1	3.0076e-08	yes	Leukemia_AML
BTAF1	7	0	0.00531651	yes	11	0	3.42113e-06	yes	18	0	1.55456e-07	yes	Leukemia_AML
KPNA6	7	0	0.000528391	yes	11	0	9.89237e-05	yes	18	0	2.8614e-07	yes	Leukemia_AML
DPY30	7	0	0.000525618	yes	10	1	0.00011292	yes	17	1	3.09763e-07	yes	Leukemia_AML
GSTM4	6	1	0.00203828	yes	9	2	7.04849e-05	yes	15	3	7.05718e-07	yes	Leukemia_AML
MTHFD1	7	0	0.00015569	yes	11	0	0.00055342	yes	18	0	7.49289e-07	yes	Leukemia_AML
SOS1	7	0	5.31872e-05	yes	10	1	0.00294991	yes	17	1	2.57989e-06	yes	Leukemia_AML
KDM1A	7	0	0.000899001	yes	11	0	0.00782894	no	18	0	6.17439e-05	yes	Leukemia_AML
LMO2	7	0	0.00736195	yes	11	0	0.00236973	yes	18	0	8.35094e-05	yes	Leukemia_AML
RHOH	7	0	0.00227141	yes	11	0	0.00645198	yes	18	0	9.4414e-05	yes	Leukemia_AML
NDUFC2	7	0	0.000934639	yes	11	0	0.0151473	no	18	0	0.000144482	yes	Leukemia_AML
FLI1	5	2	0.0603195	no	11	0	0.000581131	yes	16	2	0.000169291	yes	Leukemia_AML
LRP4	6	1	0.0411705	no	11	0	0.00254597	yes	17	1	0.000459628	yes	Leukemia_AML
PLAGL2	6	1	0.0201205	no	10	1	0.00710314	yes	16	2	0.000621752	yes	Leukemia_AML
DYRK1A	5	2	0.010827	no	10	1	0.0142247	no	15	3	0.000843291	yes	Leukemia_AML
WNT7A	7	0	0.0229331	no	11	0	0.016709	no	18	0	0.00167323	yes	Leukemia_AML
PRKAG1	7	0	0.0369583	no	10	1	0.0162019	no	17	1	0.00244144	yes	Leukemia_AML
KPNA7	7	0	0.0740207	no	9	2	0.052232	no	16	2	0.0140311	no	Leukemia_AML
RUNX1	4	3	0.0223021	no	10	1	0.112107	no	14	4	0.0175997	no	Leukemia_AML
TLE3	7	0	0.261915	no	10	1	0.0310052	no	17	1	0.0323762	no	Leukemia_AML
PAPPA	7	0	0.0589297	no	11	0	0.150467	no	18	0	0.0362147	no	Leukemia_AML
ADK	7	0	0.130382	no	11	0	0.143647	no	18	0	0.0609579	no	Leukemia_AML
ALKBH4	7	0	0.198644	no	10	1	0.101737	no	17	1	0.0628011	no	Leukemia_AML
STARD9	7	0	0.0754606	no	9	2	0.304367	no	16	2	0.0898795	no	Leukemia_AML
ZFYVE1	7	0	0.214472	no	11	0	0.152885	no	18	0	0.0959376	no	Leukemia_AML
SDCBP	7	0	0.0998367	no	11	0	0.264711	no	18	0	0.0966889	no	Leukemia_AML
FAM20B	7	0	0.318908	no	10	1	0.102145	no	17	1	0.0996311	no	Leukemia_AML
DNMBP	7	0	0.341369	no	11	0	0.111307	no	18	0	0.112156	no	Leukemia_AML
SIGLEC11	7	0	0.325688	no	11	0	0.148282	no	18	0	0.134511	no	Leukemia_AML
OR51V1	7	0	0.063215	no	11	0	0.459229	no	18	0	0.150708	no	Leukemia_AML
QRFPR	6	1	0.17435	no	10	1	0.298209	no	16	2	0.158025	no	Leukemia_AML
KCNJ14	7	0	0.0753947	no	10	1	0.586879	no	17	1	0.226001	no	Leukemia_AML
EGFL7	7	0	0.161012	no	10	1	0.555174	no	17	1	0.297134	no	Leukemia_AML
TBC1D10C	7	0	0.392637	no	11	0	0.332702	no	18	0	0.304285	no	Leukemia_AML
ENTPD8	6	1	0.190696	no	11	0	0.539146	no	17	1	0.327701	no	Leukemia_AML
TOP2B	7	0	0.66594	no	10	1	0.177608	no	17	1	0.332715	no	Leukemia_AML
CAMKK1	6	1	0.536832	no	9	2	0.270437	no	15	3	0.338415	no	Leukemia_AML
BTBD1	7	0	0.1999	no	9	2	0.641576	no	16	2	0.386954	no	Leukemia_AML
EMILIN1	7	0	0.539506	no	11	0	0.455697	no	18	0	0.49012	no	Leukemia_AML
GRK7	7	0	0.514746	no	11	0	0.500923	no	18	0	0.510048	no	Leukemia_AML
ZBTB9	7	0	0.643926	no	11	0	0.445968	no	18	0	0.550224	no	Leukemia_AML
FBLN1	7	0	0.216441	no	10	1	0.796361	no	17	1	0.551647	no	Leukemia_AML
AKT1	7	0	0.675032	no	11	0	0.438376	no	18	0	0.565361	no	Leukemia_AML
DHX57	7	0	0.418154	no	9	2	0.753514	no	16	2	0.647487	no	Leukemia_AML
SIGLEC7	7	0	0.227989	no	11	0	0.87502	no	18	0	0.666286	no	Leukemia_AML
ITIH3	7	0	0.731796	no	11	0	0.723742	no	18	0	0.804441	no	Leukemia_AML
STK38L	7	0	0.899518	no	10	1	0.586588	no	17	1	0.839727	no	Leukemia_AML
HTR1B	6	1	0.689062	no	9	2	0.809293	no	15	3	0.841163	no	Leukemia_AML
TFEB	7	0	0.65348	no	9	2	0.836163	no	16	2	0.842047	no	Leukemia_AML
NEUROD2	7	0	0.903031	no	11	0	0.61073	no	18	0	0.849721	no	Leukemia_AML
KIF2A	7	0	0.976454	no	11	0	0.41734	no	18	0	0.855096	no	Leukemia_AML
CD300E	6	1	0.726463	no	11	0	0.828297	no	17	1	0.870697	no	Leukemia_AML
CHRM1	7	0	0.860996	no	11	0	0.75551	no	18	0	0.89023	no	Leukemia_AML
AFP	7	0	0.844129	no	11	0	0.784621	no	18	0	0.895769	no	Leukemia_AML
SUCNR1	7	0	0.800037	no	11	0	0.82903	no	18	0	0.899566	no	Leukemia_AML
DUSP28	7	0	0.960415	no	10	1	0.582878	no	17	1	0.900369	no	Leukemia_AML
SETD6	6	1	0.807117	no	11	0	0.830764	no	17	1	0.902801	no	Leukemia_AML
SAR1B	7	0	0.754261	no	11	0	0.888727	no	18	0	0.918213	no	Leukemia_AML
PLOD3	7	0	0.880992	no	10	1	0.796147	no	17	1	0.91991	no	Leukemia_AML
GABRR2	7	0	0.646488	no	11	0	0.943397	no	18	0	0.930165	no	Leukemia_AML
LAMP3	7	0	0.932758	no	10	1	0.779782	no	17	1	0.940887	no	Leukemia_AML
GOT1	7	0	0.872681	no	11	0	0.865845	no	18	0	0.944059	no	Leukemia_AML
ERG	4	3	0.557858	no	10	1	0.974123	no	14	4	0.957073	no	Leukemia_AML
WIPI2	7	0	0.710904	no	11	0	0.961598	no	18	0	0.958736	no	Leukemia_AML
WDFY2	7	0	0.852168	no	9	2	0.916962	no	16	2	0.95968	no	Leukemia_AML
ABCG8	7	0	0.919823	no	10	1	0.865999	no	17	1	0.96128	no	Leukemia_AML
ABR	7	0	0.893371	no	9	2	0.90835	no	16	2	0.967079	no	Leukemia_AML
SUFU	7	0	0.922308	no	11	0	0.893646	no	18	0	0.969676	no	Leukemia_AML
ATP10D	6	1	0.927835	no	11	0	0.893278	no	17	1	0.970264	no	Leukemia_AML
SH2D3A	7	0	0.813663	no	11	0	0.973766	no	18	0	0.9814	no	Leukemia_AML
SNAP25	7	0	0.889534	no	10	1	0.97124	no	17	1	0.988115	no	Leukemia_AML
TAL2	7	0	0.973927	no	10	1	0.910133	no	17	1	0.988984	no	Leukemia_AML
PDCD1LG2	4	3	0.843439	no	9	2	0.98332	no	13	5	0.990693	no	Leukemia_AML
OR5W2	5	2	0.568422	no	11	0	0.997676	no	16	2	0.99207	no	Leukemia_AML
CCNI	7	0	0.89662	no	11	0	0.983307	no	18	0	0.993216	no	Leukemia_AML
PROX1	7	0	0.990763	no	10	1	0.95333	no	17	1	0.997544	no	Leukemia_AML
DGKQ	7	0	0.910989	no	11	0	0.995686	no	18	0	0.998181	no	Leukemia_AML
CCDC91	7	0	0.898097	no	10	1	0.996712	no	17	1	0.998184	no	Leukemia_AML
SLIT2	6	1	0.958875	no	8	3	0.995522	no	14	4	0.999167	no	Leukemia_AML
KCNJ8	7	0	0.908931	no	10	1	0.998674	no	17	1	0.999219	no	Leukemia_AML
RGL4	7	0	0.950156	no	10	1	0.996908	no	17	1	0.999258	no	Leukemia_AML
IFNGR2	5	2	0.843103	no	11	0	0.999336	no	16	2	0.999359	no	Leukemia_AML
RIT2	7	0	0.956283	no	10	1	0.998693	no	17	1	0.999691	no	Leukemia_AML
PLK2	6	1	0.985124	no	11	0	0.995804	no	17	1	0.999715	no	Leukemia_AML
GLRA3	7	0	0.987535	no	11	0	0.997636	no	18	0	0.999864	no	Leukemia_AML
HS3ST5	7	0	0.99301	no	11	0	0.998115	no	18	0	0.999937	no	Leukemia_AML
ANKS1A	7	0	0.999127	no	9	2	0.991265	no	16	2	0.999945	no	Leukemia_AML
CRABP1	7	0	0.992041	no	9	2	0.999314	no	16	2	0.999973	no	Leukemia_AML
HMGB2	6	1	0.985489	no	11	0	0.999821	no	17	1	0.999987	no	Leukemia_AML
TPCN2	7	0	0.988561	no	11	0	0.999841	no	18	0	0.99999	no	Leukemia_AML
TLR1	7	0	0.983728	no	10	1	0.999951	no	17	1	0.999994	no	Leukemia_AML
KCNK3	7	0	0.999729	no	11	0	0.999494	no	18	0	0.999999	no	Leukemia_AML
RASGRP3	7	0	0.999658	no	10	1	0.99981	no	17	1	1	no	Leukemia_AML
RNF130	7	0	0.997106	no	11	0	0.999992	no	18	0	1	no	Leukemia_AML
MAGOHB	7	0	0.999584	no	11	0	0.999992	no	18	0	1	no	Leukemia_AML
WNT8A	7	0	0.99963	no	11	0	0.999993	no	18	0	1	no	Leukemia_AML
RASAL2	7	0	0.99999	no	10	1	0.99991	no	17	1	1	no	Leukemia_AML
ADRA1A	7	0	0.999345	no	10	1	0.999998	no	17	1	1	no	Leukemia_AML
CNBD1	6	1	1	no	11	0	1	no	17	1	1	no	Leukemia_AML
GNGT2	6	1	0.999996	no	11	0	0.999998	no	17	1	1	no	Leukemia_AML
NCOA7	7	0	0.999983	no	11	0	0.99999	no	18	0	1	no	Leukemia_AML
KCTD3	7	0	0.999964	no	10	1	1	no	17	1	1	no	Leukemia_AML
PRDM9	7	0	0.999988	no	11	0	0.999999	no	18	0	1	no	Leukemia_AML
PKMYT1	11	0	1.53886e-11	yes	9	0	1.34783e-11	yes	20	0	2.0698e-21	yes	Liver_HCC
TEAD3	11	0	1.75443e-06	yes	9	0	1.89414e-05	yes	20	0	1.877e-10	yes	Liver_HCC
EXOC2	9	2	6.31294e-05	yes	9	0	3.81967e-05	yes	18	2	1.30247e-08	yes	Liver_HCC
GALK1	10	1	0.00294229	yes	8	1	0.00969863	yes	18	2	0.000133655	yes	Liver_HCC
HES3	11	0	0.047144	no	9	0	0.106179	no	20	0	0.0181762	yes	Liver_HCC
WDR89	10	1	0.0536369	no	9	0	0.0979559	no	19	1	0.0189894	yes	Liver_HCC
MCF2L2	11	0	0.0804122	no	9	0	0.126564	no	20	0	0.0343398	yes	Liver_HCC
SMAD9	11	0	0.190671	no	9	0	0.146566	no	20	0	0.0861392	no	Liver_HCC
PCOLCE	10	1	0.298859	no	9	0	0.162413	no	19	1	0.142675	no	Liver_HCC
RAPGEFL1	11	0	0.245561	no	9	0	0.261815	no	20	0	0.172143	no	Liver_HCC
MASP1	10	1	0.601064	no	9	0	0.389466	no	19	1	0.496901	no	Liver_HCC
TAOK2	11	0	0.580015	no	8	1	0.589972	no	19	1	0.619362	no	Liver_HCC
SFT2D2	10	1	0.835264	no	8	1	0.298322	no	18	2	0.645244	no	Liver_HCC
CES5A	11	0	0.922125	no	9	0	0.541416	no	20	0	0.86941	no	Liver_HCC
MAPKBP1	11	0	0.769854	no	9	0	0.922259	no	20	0	0.934393	no	Liver_HCC
PCTP	11	0	0.810062	no	9	0	0.963533	no	20	0	0.968677	no	Liver_HCC
PPP2R2C	11	0	0.94392	no	9	0	0.862954	no	20	0	0.972915	no	Liver_HCC
TRADD	11	0	0.82687	no	9	0	0.969302	no	20	0	0.975055	no	Liver_HCC
KCNMB2	11	0	0.889449	no	8	1	0.974254	no	19	1	0.9863	no	Liver_HCC
ELL2	11	0	0.9701	no	8	1	0.938891	no	19	1	0.992966	no	Liver_HCC
GNG10	11	0	0.998364	no	8	1	0.855497	no	19	1	0.998234	no	Liver_HCC
KANK3	11	0	0.998798	no	9	0	0.908782	no	20	0	0.999156	no	Liver_HCC
RALGAPA2	11	0	0.992995	no	9	0	0.985707	no	20	0	0.999546	no	Liver_HCC
NGB	11	0	0.999563	no	9	0	0.994615	no	20	0	0.999987	no	Liver_HCC
AMIGO2	11	0	0.999951	no	9	0	0.998379	no	20	0	1	no	Liver_HCC
WDR41	11	0	0.999999	no	9	0	0.999993	no	20	0	1	no	Liver_HCC
SPAG1	10	1	1	no	9	0	1	no	19	1	1	no	Liver_HCC
ZBTB11	5	0	7.14411e-09	yes	3	0	7.52174e-06	yes	8	0	1.9097e-13	yes	Lung_Mesothelioma
CDC42	5	0	7.39898e-08	yes	3	0	9.16326e-05	yes	8	0	2.68152e-11	yes	Lung_Mesothelioma
FERMT2	5	0	0.000577892	yes	3	0	0.000761251	yes	8	0	2.54544e-06	yes	Lung_Mesothelioma
OR2T5	4	1	0.000723024	yes	3	0	0.0064588	yes	7	1	1.65617e-05	yes	Lung_Mesothelioma
OR2T29	5	0	0.000462382	yes	2	1	0.0382821	yes	7	1	5.73594e-05	yes	Lung_Mesothelioma
SRSF4	5	0	0.0192317	yes	3	0	0.0130449	yes	8	0	0.00111542	yes	Lung_Mesothelioma
TEAD1	5	0	0.0210038	yes	3	0	0.0230924	yes	8	0	0.0018916	yes	Lung_Mesothelioma
DDI2	5	0	0.0874344	no	3	0	0.0101311	yes	8	0	0.00630465	yes	Lung_Mesothelioma
RXRG	5	0	0.037216	yes	3	0	0.0794564	no	8	0	0.0100412	yes	Lung_Mesothelioma
RASGRP1	5	0	0.0924676	no	2	1	0.120462	no	7	1	0.0355008	yes	Lung_Mesothelioma
L3MBTL1	5	0	0.538351	no	3	0	0.109305	no	8	0	0.247195	no	Lung_Mesothelioma
TRIO	3	2	0.307957	no	3	0	0.379208	no	6	2	0.277389	no	Lung_Mesothelioma
SUV39H2	5	0	0.640263	no	3	0	0.570238	no	8	0	0.655558	no	Lung_Mesothelioma
GRM2	5	0	0.762218	no	3	0	0.811944	no	8	0	0.870355	no	Lung_Mesothelioma
OR6S1	5	0	0.844641	no	3	0	0.852748	no	8	0	0.929485	no	Lung_Mesothelioma
RAB36	5	0	0.918325	no	3	0	0.778422	no	8	0	0.945129	no	Lung_Mesothelioma
CAPZA2	5	0	0.916266	no	3	0	0.98662	no	8	0	0.993106	no	Lung_Mesothelioma
DRD1	5	0	0.9538	no	3	0	0.97985	no	8	0	0.995771	no	Lung_Mesothelioma
ABCC1	5	0	0.968871	no	3	0	0.977184	no	8	0	0.997082	no	Lung_Mesothelioma
PRR5	5	0	0.997618	no	2	1	0.970054	no	7	1	0.999767	no	Lung_Mesothelioma
GPR158	5	0	0.999646	no	2	1	0.984885	no	7	1	0.999983	no	Lung_Mesothelioma
FARP1	5	0	0.999776	no	3	0	0.98773	no	8	0	0.999989	no	Lung_Mesothelioma
ATP6V1B2	18	1	6.99566e-30	yes	12	0	2.54163e-25	yes	30	1	4.71197e-21	yes	Lung_NSCLC_Adeno
CDK1	18	1	4.68551e-37	yes	11	1	3.17797e-21	yes	29	2	1.26105e-20	yes	Lung_NSCLC_Adeno
RNGTT	18	1	5.44866e-23	yes	10	2	1.11928e-20	yes	28	3	4.43228e-19	yes	Lung_NSCLC_Adeno
AHCTF1	16	3	2.63431e-17	yes	11	1	2.47654e-12	yes	27	4	5.4467e-17	yes	Lung_NSCLC_Adeno
UBE2Z	17	2	5.55949e-09	yes	11	1	5.26043e-06	yes	28	3	2.60795e-11	yes	Lung_NSCLC_Adeno
NFE2L2	17	2	1.79185e-08	yes	12	0	4.60658e-06	yes	29	2	4.34158e-11	yes	Lung_NSCLC_Adeno
RAB7A	19	0	7.94528e-07	yes	12	0	0.000596275	yes	31	0	1.92263e-08	yes	Lung_NSCLC_Adeno
FUBP1	16	3	1.70421e-05	yes	10	2	8.37619e-05	yes	26	5	6.04038e-08	yes	Lung_NSCLC_Adeno
PRKAA1	15	4	0.970047	no	10	2	0.984879	no	25	6	0.997547	no	Lung_NSCLC_Adeno
RAB5B	19	0	0.999906	no	12	0	0.99987	no	31	0	1	no	Lung_NSCLC_Adeno
PPARGC1A	19	0	1	no	11	1	1	no	30	1	1	no	Lung_NSCLC_Adeno
PROM1	18	1	1	no	10	2	1	no	28	3	1	no	Lung_NSCLC_Adeno
SBK1	5	0	0.294692	no	5	0	0.0329022	yes	10	0	0.0458205	yes	Lung_NSCLC_Large_Cell
WWP2	5	0	0.628799	no	5	0	0.326362	no	10	0	0.465451	no	Lung_NSCLC_Large_Cell
DDX4	5	0	0.709991	no	5	0	0.950636	no	10	0	0.941685	no	Lung_NSCLC_Large_Cell
ARPC1A	5	0	0.971364	no	5	0	0.971555	no	10	0	0.996908	no	Lung_NSCLC_Large_Cell
OVOL1	5	0	0.995487	no	5	0	0.982368	no	10	0	0.99965	no	Lung_NSCLC_Large_Cell
CHAF1B	5	0	7.73275e-13	yes	4	0	3.15771e-09	yes	9	0	1.74218e-20	yes	Lung_NSCLC_Others
SNRPF	5	0	6.40537e-12	yes	4	0	2.90268e-09	yes	9	0	7.90627e-20	yes	Lung_NSCLC_Others
UTP15	5	0	1.77162e-10	yes	4	0	1.68925e-08	yes	9	0	1.15783e-17	yes	Lung_NSCLC_Others
GEMIN5	5	0	1.48885e-08	yes	4	0	1.5116e-08	yes	9	0	1.80424e-15	yes	Lung_NSCLC_Others
RCC1	5	0	4.17896e-09	yes	4	0	4.5168e-07	yes	9	0	7.85345e-15	yes	Lung_NSCLC_Others
RACGAP1	5	0	1.71986e-08	yes	4	0	3.05172e-07	yes	9	0	2.04684e-14	yes	Lung_NSCLC_Others
POLE2	4	1	5.15835e-08	yes	4	0	3.52287e-07	yes	8	1	8.35204e-14	yes	Lung_NSCLC_Others
WDR74	5	0	6.29313e-08	yes	4	0	1.31898e-06	yes	9	0	3.1905e-13	yes	Lung_NSCLC_Others
WDR75	4	1	4.5168e-07	yes	4	0	9.70917e-07	yes	8	1	1.66352e-12	yes	Lung_NSCLC_Others
CDC42	5	0	5.09253e-07	yes	4	0	1.89257e-06	yes	9	0	4.19106e-12	yes	Lung_NSCLC_Others
COPS3	5	0	3.38901e-07	yes	4	0	3.4517e-06	yes	9	0	4.55066e-12	yes	Lung_NSCLC_Others
WDR12	5	0	2.68235e-07	yes	4	0	1.09091e-05	yes	9	0	1.19318e-11	yes	Lung_NSCLC_Others
EIF3I	5	0	7.33374e-08	yes	4	0	2.56065e-05	yes	9	0	1.25303e-11	yes	Lung_NSCLC_Others
CDC27	4	1	4.68228e-07	yes	3	1	3.09213e-05	yes	7	2	5.25627e-11	yes	Lung_NSCLC_Others
INTS4	5	0	1.82779e-06	yes	4	0	1.87753e-05	yes	9	0	1.31945e-10	yes	Lung_NSCLC_Others
CTNNBL1	5	0	1.10354e-06	yes	4	0	3.54245e-05	yes	9	0	1.60379e-10	yes	Lung_NSCLC_Others
COPS8	5	0	1.40497e-06	yes	4	0	3.65859e-05	yes	9	0	2.06714e-10	yes	Lung_NSCLC_Others
WDR3	5	0	7.63049e-07	yes	3	1	8.81967e-05	yes	8	1	2.43603e-10	yes	Lung_NSCLC_Others
RBM28	5	0	3.1579e-06	yes	4	0	4.81874e-05	yes	9	0	5.92545e-10	yes	Lung_NSCLC_Others
RFC5	4	1	2.2295e-05	yes	4	0	1.09685e-05	yes	8	1	9.22858e-10	yes	Lung_NSCLC_Others
CDC40	5	0	1.14231e-05	yes	4	0	5.80822e-05	yes	9	0	2.57973e-09	yes	Lung_NSCLC_Others
UTP18	5	0	2.64466e-05	yes	4	0	9.79385e-05	yes	9	0	1.01716e-08	yes	Lung_NSCLC_Others
NLE1	4	1	5.0138e-06	yes	2	2	0.00124741	yes	6	3	1.90256e-08	yes	Lung_NSCLC_Others
DDX27	4	1	5.58299e-05	yes	4	0	9.22255e-05	yes	8	1	1.9129e-08	yes	Lung_NSCLC_Others
TBL3	4	1	2.95233e-05	yes	3	1	0.000256474	yes	7	2	2.5851e-08	yes	Lung_NSCLC_Others
RFC4	5	0	5.32377e-05	yes	4	0	0.000299692	yes	9	0	6.1322e-08	yes	Lung_NSCLC_Others
MRPL38	5	0	6.8377e-06	yes	3	1	0.00297419	yes	8	1	1.01252e-07	yes	Lung_NSCLC_Others
PNPT1	4	1	7.55602e-05	yes	4	0	0.000341563	yes	8	1	1.08722e-07	yes	Lung_NSCLC_Others
CEBPZ	4	1	0.000141599	yes	4	0	0.000384235	yes	8	1	2.11728e-07	yes	Lung_NSCLC_Others
CLSPN	5	0	4.05092e-05	yes	4	0	0.00239138	yes	9	0	5.38416e-07	yes	Lung_NSCLC_Others
FTSJ3	5	0	9.17102e-05	yes	4	0	0.00168068	yes	9	0	6.65527e-07	yes	Lung_NSCLC_Others
RBMXL1	5	0	7.9004e-05	yes	4	0	0.00194663	yes	9	0	7.0025e-07	yes	Lung_NSCLC_Others
WDR46	5	0	0.00012625	yes	4	0	0.00200518	yes	9	0	1.07801e-06	yes	Lung_NSCLC_Others
DIMT1	4	1	0.000746722	yes	4	0	0.00108634	yes	8	1	2.99283e-06	yes	Lung_NSCLC_Others
BET1	5	0	0.000830235	yes	4	0	0.00682556	yes	9	0	2.31329e-05	yes	Lung_NSCLC_Others
AATF	4	1	0.00108075	yes	3	1	0.0106888	yes	7	2	4.21926e-05	yes	Lung_NSCLC_Others
RRP9	4	1	0.00198454	yes	3	1	0.0121793	yes	7	2	8.45275e-05	yes	Lung_NSCLC_Others
OXA1L	4	1	0.0112414	yes	3	1	0.0310619	no	7	2	0.00119154	yes	Lung_NSCLC_Others
HNRNPCL1	5	0	0.0309454	no	4	0	0.323316	no	9	0	0.0445519	no	Lung_NSCLC_Others
GJC1	4	1	0.0348432	no	4	0	0.524986	no	8	1	0.11116	no	Lung_NSCLC_Others
FABP1	5	0	0.59984	no	4	0	0.734536	no	9	0	0.73152	no	Lung_NSCLC_Others
ATP10D	5	0	0.855201	no	1	3			6	3	0.732194	no	Lung_NSCLC_Others
WDR36	5	0	0.959069	no	4	0	0.983107	no	9	0	0.997105	no	Lung_NSCLC_Others
UBL5	9	0	2.90501e-15	yes	6	0	2.00303e-10	yes	15	0	2.84676e-24	yes	Lung_NSCLC_Squamous
MED8	9	0	1.16873e-15	yes	5	1	2.02471e-08	yes	14	1	1.41501e-22	yes	Lung_NSCLC_Squamous
SMARCB1	8	1	2.52277e-10	yes	6	0	4.21644e-07	yes	14	1	6.41547e-16	yes	Lung_NSCLC_Squamous
AHCTF1	9	0	4.82688e-10	yes	5	1	1.31828e-05	yes	14	1	3.25732e-14	yes	Lung_NSCLC_Squamous
LMLN	5	4	0.152312	no	4	2	0.211018	no	9	6	0.0927865	no	Lung_NSCLC_Squamous
CDC20	5	0	7.08695e-10	yes	10	2	2.9221e-17	yes	15	2	1.08338e-25	yes	Lung_SCLC
AGAP5	5	0	0.000358508	yes	12	0	9.49498e-08	yes	17	0	1.64795e-10	yes	Lung_SCLC
AGAP9	5	0	0.0275609	yes	9	3	0.00571097	yes	14	3	0.000655185	yes	Lung_SCLC
VTCN1	5	0	0.0968038	no	12	0	0.506604	no	17	0	0.243311	no	Lung_SCLC
STARD9	3	2	0.250936	no	11	1	0.419288	no	14	3	0.307366	no	Lung_SCLC
DLG1	5	0	0.659202	no	11	1	0.379056	no	16	1	0.491069	no	Lung_SCLC
RAP1B	5	0	0.407613	no	12	0	0.987947	no	17	0	0.959728	no	Lung_SCLC
CACNB4	5	0	0.998262	no	12	0	0.999756	no	17	0	0.999997	no	Lung_SCLC
CFL1	1	0			11	1	7.91611e-13	yes	12	1	7.97163e-14	yes	Lymphoma_NH_B_cell
CCND3	1	0			9	3	1.49933e-09	yes	10	3	1.34426e-10	yes	Lymphoma_NH_B_cell
EP300	1	0			9	2	2.22853e-09	yes	10	2	2.47606e-10	yes	Lymphoma_NH_B_cell
CDK6	1	0			12	0	6.76717e-09	yes	13	0	6.84658e-10	yes	Lymphoma_NH_B_cell
WDR25	1	0			12	0	3.8357e-09	yes	13	0	9.13519e-10	yes	Lymphoma_NH_B_cell
KPNA6	1	0			12	0	3.04275e-07	yes	13	0	8.56127e-08	yes	Lymphoma_NH_B_cell
TPTE2	1	0			12	0	8.6382e-06	yes	13	0	2.71618e-06	yes	Lymphoma_NH_B_cell
MEF2B	0	1			11	1	0.00100084	yes	11	2	0.00100084	yes	Lymphoma_NH_B_cell
GNA11	1	0			11	1	0.00670719	yes	12	1	0.00357825	yes	Lymphoma_NH_B_cell
LGALS7B	1	0			12	0	0.0284615	no	13	0	0.020731	yes	Lymphoma_NH_B_cell
FNIP1	1	0			12	0	0.0552093	no	13	0	0.0260324	no	Lymphoma_NH_B_cell
IGF2BP3	1	0			10	2	0.0612038	no	11	2	0.0288443	no	Lymphoma_NH_B_cell
ECM1	1	0			9	3	0.0421039	no	10	3	0.0303634	no	Lymphoma_NH_B_cell
MAF	1	0			11	1	0.0603428	no	12	1	0.0605361	no	Lymphoma_NH_B_cell
VSTM2L	1	0			12	0	0.0848546	no	13	0	0.0748596	no	Lymphoma_NH_B_cell
ADK	1	0			12	0	0.18938	no	13	0	0.157156	no	Lymphoma_NH_B_cell
MATN3	1	0			12	0	0.24538	no	13	0	0.189381	no	Lymphoma_NH_B_cell
PIM3	1	0			11	1	0.427554	no	12	1	0.430729	no	Lymphoma_NH_B_cell
CDK5	1	0			12	0	0.412365	no	13	0	0.535087	no	Lymphoma_NH_B_cell
TCF3	1	0			10	2	0.711391	no	11	2	0.541403	no	Lymphoma_NH_B_cell
PTTG1IP	1	0			12	0	0.670714	no	13	0	0.687491	no	Lymphoma_NH_B_cell
CAMK2A	1	0			12	0	0.741822	no	13	0	0.796793	no	Lymphoma_NH_B_cell
CHRM1	1	0			11	1	0.767304	no	12	1	0.802842	no	Lymphoma_NH_B_cell
CD14	1	0			11	1	0.875691	no	12	1	0.874443	no	Lymphoma_NH_B_cell
MLLT1	1	0			9	2	0.961222	no	10	2	0.897991	no	Lymphoma_NH_B_cell
CLMP	1	0			11	1	0.888586	no	12	1	0.906005	no	Lymphoma_NH_B_cell
CACNB2	1	0			12	0	0.906764	no	13	0	0.911762	no	Lymphoma_NH_B_cell
MAN1B1	1	0			12	0	0.905542	no	13	0	0.91463	no	Lymphoma_NH_B_cell
SLC44A4	1	0			10	2	0.899475	no	11	2	0.916482	no	Lymphoma_NH_B_cell
RUFY1	1	0			10	2	0.897069	no	11	2	0.92151	no	Lymphoma_NH_B_cell
CNKSR1	1	0			11	1	0.903966	no	12	1	0.939216	no	Lymphoma_NH_B_cell
NR1D1	1	0			12	0	0.945277	no	13	0	0.958806	no	Lymphoma_NH_B_cell
TPCN2	1	0			11	1	0.947142	no	12	1	0.973753	no	Lymphoma_NH_B_cell
KIF2A	1	0			11	1	0.996501	no	12	1	0.985708	no	Lymphoma_NH_B_cell
OR2W3	0	1			10	2	0.994321	no	10	3	0.994321	no	Lymphoma_NH_B_cell
MAP2K4	1	0			12	0	0.994982	no	13	0	0.996763	no	Lymphoma_NH_B_cell
TTC3	1	0			10	2	0.994339	no	11	2	0.998008	no	Lymphoma_NH_B_cell
RNF183	1	0			11	1	0.998839	no	12	1	0.999156	no	Lymphoma_NH_B_cell
OR5W2	1	0			12	0	0.998613	no	13	0	0.999219	no	Lymphoma_NH_B_cell
UGT8	1	0			12	0	0.99856	no	13	0	0.999291	no	Lymphoma_NH_B_cell
F2RL3	1	0			11	1	0.998912	no	12	1	0.999627	no	Lymphoma_NH_B_cell
PLK2	0	1			11	1	0.999781	no	11	2	0.999781	no	Lymphoma_NH_B_cell
VAX1	1	0			11	1	0.999903	no	12	1	0.999957	no	Lymphoma_NH_B_cell
GPSM1	1	0			10	2	0.999997	no	11	2	0.999999	no	Lymphoma_NH_B_cell
LGALS1	1	0			12	0	0.999999	no	13	0	1	no	Lymphoma_NH_B_cell
LGALS7	1	0			12	0	1	no	13	0	1	no	Lymphoma_NH_B_cell
NKX3-2	1	0			12	0	1	no	13	0	1	no	Lymphoma_NH_B_cell
SLC44A5	1	0			12	0	1	no	13	0	1	no	Lymphoma_NH_B_cell
UTP15	13	1	2.90861e-26	yes	6	1	3.2853e-11	yes	19	2	1.1906e-35	yes	Oesophagus_Carcinoma
RPP40	13	1	4.58088e-20	yes	7	0	1.92258e-11	yes	20	1	4.77613e-30	yes	Oesophagus_Carcinoma
DDX10	13	1	1.73245e-18	yes	7	0	2.6188e-11	yes	20	1	2.77458e-28	yes	Oesophagus_Carcinoma
WDR12	14	0	3.74211e-19	yes	6	1	2.61618e-09	yes	20	1	5.25884e-27	yes	Oesophagus_Carcinoma
UBE2M	13	1	1.17635e-17	yes	7	0	2.45927e-10	yes	20	1	1.58173e-26	yes	Oesophagus_Carcinoma
URI1	13	1	1.29981e-15	yes	7	0	2.58303e-09	yes	20	1	1.85143e-23	yes	Oesophagus_Carcinoma
PWP2	12	2	6.03859e-16	yes	6	1	1.06892e-08	yes	18	3	3.29015e-23	yes	Oesophagus_Carcinoma
CLP1	12	2	1.14214e-15	yes	6	1	1.75454e-08	yes	18	3	1.02147e-22	yes	Oesophagus_Carcinoma
RBM28	13	1	1.49283e-14	yes	6	1	5.31063e-08	yes	19	2	4.46029e-21	yes	Oesophagus_Carcinoma
WDR1	11	3	1.83643e-14	yes	7	0	8.4443e-08	yes	18	3	1.94361e-20	yes	Oesophagus_Carcinoma
USPL1	13	1	7.42281e-14	yes	7	0	1.09424e-07	yes	20	1	4.60217e-20	yes	Oesophagus_Carcinoma
JAZF1	14	0	4.71694e-14	yes	6	1	1.08529e-06	yes	20	1	2.68396e-19	yes	Oesophagus_Carcinoma
FEN1	13	1	2.03852e-13	yes	6	1	8.6242e-07	yes	19	2	9.12985e-19	yes	Oesophagus_Carcinoma
CDC40	12	2	3.11456e-12	yes	7	0	1.54464e-07	yes	19	2	2.59227e-18	yes	Oesophagus_Carcinoma
UBE2L3	13	1	2.90977e-12	yes	7	0	2.60238e-07	yes	20	1	4.11037e-18	yes	Oesophagus_Carcinoma
XRCC5	14	0	5.47134e-12	yes	6	1	3.90801e-06	yes	20	1	1.13019e-16	yes	Oesophagus_Carcinoma
SRP19	14	0	2.02567e-12	yes	6	1	1.02495e-05	yes	20	1	1.13908e-16	yes	Oesophagus_Carcinoma
BUB3	14	0	8.39416e-41	yes	7	0	2.87269e-18	yes	21	0	1.15912e-15	yes	Oesophagus_Carcinoma
CFL1	12	2	5.35711e-11	yes	6	1	6.74457e-06	yes	18	3	1.88695e-15	yes	Oesophagus_Carcinoma
NUP43	14	0	9.81342e-20	yes	7	0	6.96867e-10	yes	21	0	1.35965e-14	yes	Oesophagus_Carcinoma
UBE2N	14	0	5.27789e-19	yes	7	0	3.74032e-09	yes	21	0	2.15435e-14	yes	Oesophagus_Carcinoma
NAA15	14	0	2.87902e-18	yes	7	0	1.44851e-09	yes	21	0	2.30637e-14	yes	Oesophagus_Carcinoma
ELP3	14	0	7.04612e-18	yes	7	0	6.65748e-09	yes	21	0	3.4016e-14	yes	Oesophagus_Carcinoma
RPP14	14	0	4.85751e-17	yes	7	0	1.37425e-09	yes	21	0	3.53976e-14	yes	Oesophagus_Carcinoma
DARS	14	0	1.65496e-17	yes	7	0	8.93452e-09	yes	21	0	4.10058e-14	yes	Oesophagus_Carcinoma
FBXO5	14	0	1.05383e-16	yes	7	0	1.72912e-08	yes	21	0	6.39836e-14	yes	Oesophagus_Carcinoma
COPS8	14	0	1.9889e-15	yes	7	0	3.79686e-08	yes	21	0	1.36048e-13	yes	Oesophagus_Carcinoma
DDX51	14	0	2.79903e-14	yes	7	0	4.08685e-08	yes	21	0	2.58948e-13	yes	Oesophagus_Carcinoma
SDHAF2	13	1	2.62845e-09	yes	6	1	5.00204e-05	yes	19	2	6.78463e-13	yes	Oesophagus_Carcinoma
TRPM7	14	0	6.14956e-12	yes	7	0	1.15081e-08	yes	21	0	1.05785e-12	yes	Oesophagus_Carcinoma
GNL3	14	0	7.22315e-13	yes	7	0	2.70146e-07	yes	21	0	1.09102e-12	yes	Oesophagus_Carcinoma
SNRPA	14	0	6.72282e-09	yes	6	1	5.43188e-05	yes	20	1	1.99347e-12	yes	Oesophagus_Carcinoma
HLA-C	14	0	3.93016e-11	yes	7	0	4.82885e-07	yes	21	0	5.53473e-12	yes	Oesophagus_Carcinoma
FTSJ3	14	0	1.72863e-11	yes	7	0	2.10857e-06	yes	21	0	6.71609e-12	yes	Oesophagus_Carcinoma
ATRIP	14	0	9.35997e-11	yes	7	0	7.58113e-07	yes	21	0	9.22534e-12	yes	Oesophagus_Carcinoma
POLG	13	1	1.90888e-08	yes	6	1	0.000120361	yes	19	2	1.18548e-11	yes	Oesophagus_Carcinoma
GTF3C3	13	1	7.06532e-08	yes	7	0	3.4794e-05	yes	20	1	1.36176e-11	yes	Oesophagus_Carcinoma
RPP38	14	0	2.13155e-10	yes	7	0	7.13427e-06	yes	21	0	3.16367e-11	yes	Oesophagus_Carcinoma
RRP9	14	0	2.66167e-10	yes	7	0	9.54884e-06	yes	21	0	3.99178e-11	yes	Oesophagus_Carcinoma
FOXL2	13	1	1.60934e-08	yes	5	2	0.000613661	yes	18	3	4.84679e-11	yes	Oesophagus_Carcinoma
MED21	14	0	3.57334e-10	yes	7	0	0.000251991	yes	21	0	3.03386e-10	yes	Oesophagus_Carcinoma
BET1	13	1	3.14097e-07	yes	5	2	0.00029299	yes	18	3	5.19703e-10	yes	Oesophagus_Carcinoma
OXA1L	11	3	1.10563e-06	yes	6	1	0.000923961	yes	17	4	5.51791e-09	yes	Oesophagus_Carcinoma
TP53BP1	14	0	2.06849e-06	yes	6	1	0.00317818	yes	20	1	3.47218e-08	yes	Oesophagus_Carcinoma
SLC35B2	14	0	3.39865e-06	yes	7	0	0.00570478	yes	21	0	6.05093e-07	yes	Oesophagus_Carcinoma
FANCC	12	2	0.000101984	yes	7	0	0.0015493	yes	19	2	8.23934e-07	yes	Oesophagus_Carcinoma
FANCD2	12	2	0.000233158	yes	7	0	0.0015988	yes	19	2	1.99115e-06	yes	Oesophagus_Carcinoma
EPSTI1	14	0	0.000173296	yes	6	1	0.0133771	no	20	1	1.10629e-05	yes	Oesophagus_Carcinoma
PRDX5	14	0	0.000114377	yes	6	1	0.0289272	no	20	1	1.67937e-05	yes	Oesophagus_Carcinoma
TNS3	12	2	0.000200791	yes	5	2	0.0299021	no	17	4	2.8154e-05	yes	Oesophagus_Carcinoma
SULT6B1	14	0	0.000430458	yes	7	0	0.00738802	yes	21	0	2.97632e-05	yes	Oesophagus_Carcinoma
ELL3	14	0	0.000303855	yes	7	0	0.0107515	no	21	0	3.01113e-05	yes	Oesophagus_Carcinoma
PTGER3	14	0	0.000706738	yes	7	0	0.0307581	no	21	0	0.000151909	yes	Oesophagus_Carcinoma
KDSR	11	3	0.00556206	yes	6	1	0.0125276	no	17	4	0.000330034	yes	Oesophagus_Carcinoma
ESCO2	14	0	0.00803243	no	7	0	0.0110981	no	21	0	0.000589884	yes	Oesophagus_Carcinoma
TP63	11	3	0.00149173	yes	5	2	0.135229	no	16	5	0.00101198	yes	Oesophagus_Carcinoma
MPHOSPH8	12	2	0.015631	no	7	0	0.0289212	no	19	2	0.00194105	yes	Oesophagus_Carcinoma
DND1	14	0	0.0106974	no	7	0	0.0959873	no	21	0	0.00435105	yes	Oesophagus_Carcinoma
XPR1	13	1	0.0801751	no	7	0	0.0345786	no	20	1	0.0132018	no	Oesophagus_Carcinoma
CDH1	13	1	0.0398046	no	7	0	0.129564	no	20	1	0.0180172	no	Oesophagus_Carcinoma
RRAS	14	0	0.0778604	no	7	0	0.0673325	no	21	0	0.0210785	no	Oesophagus_Carcinoma
CD7	13	1	0.0548093	no	7	0	0.130962	no	20	1	0.0244856	no	Oesophagus_Carcinoma
PPP3CA	13	1	0.0510654	no	6	1	0.246612	no	19	2	0.0402641	no	Oesophagus_Carcinoma
GPR171	11	3	0.103085	no	5	2	0.165918	no	16	5	0.0540098	no	Oesophagus_Carcinoma
MBOAT1	13	1	0.175785	no	7	0	0.160735	no	20	1	0.08873	no	Oesophagus_Carcinoma
FOXE1	13	1	0.133542	no	7	0	0.305366	no	20	1	0.114396	no	Oesophagus_Carcinoma
ITGB7	12	2	0.100679	no	7	0	0.404961	no	19	2	0.121928	no	Oesophagus_Carcinoma
B4GALNT3	13	1	0.321489	no	6	1	0.088376	no	19	2	0.12519	no	Oesophagus_Carcinoma
AKR1A1	14	0	0.199672	no	7	0	0.345782	no	21	0	0.176774	no	Oesophagus_Carcinoma
TP73	14	0	0.114671	no	7	0	0.619585	no	21	0	0.209679	no	Oesophagus_Carcinoma
TYMP	13	1	0.322728	no	4	3	0.257968	no	17	4	0.233506	no	Oesophagus_Carcinoma
WNT5B	13	1	0.40491	no	5	2	0.219101	no	18	3	0.267255	no	Oesophagus_Carcinoma
CHRNA5	14	0	0.559145	no	6	1	0.257296	no	20	1	0.406199	no	Oesophagus_Carcinoma
KIF12	14	0	0.37136	no	5	2	0.58703	no	19	2	0.433657	no	Oesophagus_Carcinoma
DDX43	13	1	0.451729	no	7	0	0.5196	no	20	1	0.472617	no	Oesophagus_Carcinoma
CDKN1B	13	1	0.593562	no	6	1	0.321422	no	19	2	0.472786	no	Oesophagus_Carcinoma
ARL11	14	0	0.473245	no	7	0	0.627418	no	21	0	0.554194	no	Oesophagus_Carcinoma
LIF	13	1	0.609409	no	7	0	0.448821	no	20	1	0.55868	no	Oesophagus_Carcinoma
ACOX3	13	1	0.710913	no	7	0	0.479077	no	20	1	0.662141	no	Oesophagus_Carcinoma
PCSK7	13	1	0.702355	no	7	0	0.7656	no	20	1	0.806292	no	Oesophagus_Carcinoma
LGALS16	13	1	0.75695	no	6	1	0.736925	no	19	2	0.826589	no	Oesophagus_Carcinoma
CDC14A	13	1	0.764277	no	7	0	0.733118	no	20	1	0.830573	no	Oesophagus_Carcinoma
FRMD6	13	1	0.681981	no	6	1	0.855767	no	19	2	0.840531	no	Oesophagus_Carcinoma
HOXD8	13	1	0.845939	no	7	0	0.650607	no	20	1	0.854678	no	Oesophagus_Carcinoma
CHRNB1	12	2	0.634529	no	7	0	0.942674	no	19	2	0.891226	no	Oesophagus_Carcinoma
BTD	13	1	0.795757	no	7	0	0.890823	no	20	1	0.920003	no	Oesophagus_Carcinoma
PTPDC1	13	1	0.91434	no	7	0	0.7656	no	20	1	0.938438	no	Oesophagus_Carcinoma
RAB36	14	0	0.849786	no	5	2	0.895351	no	19	2	0.939011	no	Oesophagus_Carcinoma
HPN	13	1	0.907923	no	7	0	0.82253	no	20	1	0.948502	no	Oesophagus_Carcinoma
SRGAP1	14	0	0.955775	no	6	1	0.75725	no	20	1	0.965442	no	Oesophagus_Carcinoma
BTBD8	13	1	0.96354	no	7	0	0.782768	no	20	1	0.972477	no	Oesophagus_Carcinoma
MPP7	13	1	0.869095	no	5	2	0.981116	no	18	3	0.979649	no	Oesophagus_Carcinoma
MAD1L1	12	2	0.996189	no	5	2	0.401065	no	17	4	0.980762	no	Oesophagus_Carcinoma
THBS2	13	1	0.952325	no	7	0	0.903346	no	20	1	0.983469	no	Oesophagus_Carcinoma
NR1H2	14	0	0.912439	no	7	0	0.962694	no	21	0	0.983818	no	Oesophagus_Carcinoma
SH2D3C	14	0	0.891321	no	7	0	0.982703	no	21	0	0.986767	no	Oesophagus_Carcinoma
WDR36	14	0	0.959622	no	6	1	0.960818	no	20	1	0.992713	no	Oesophagus_Carcinoma
DDX4	12	2	0.942159	no	6	1	0.97666	no	18	3	0.9928	no	Oesophagus_Carcinoma
RARA	13	1	0.992983	no	7	0	0.84467	no	20	1	0.995197	no	Oesophagus_Carcinoma
TSC1	13	1	0.999085	no	6	1	0.565026	no	19	2	0.995738	no	Oesophagus_Carcinoma
ARHGAP39	12	2	0.968945	no	3	4	0.993939	no	15	6	0.997056	no	Oesophagus_Carcinoma
GPR146	13	1	0.995899	no	5	2	0.858779	no	18	3	0.997665	no	Oesophagus_Carcinoma
LCP1	14	0	0.99509	no	7	0	0.940214	no	21	0	0.99857	no	Oesophagus_Carcinoma
KRT1	12	2	0.990286	no	7	0	0.988478	no	19	2	0.999448	no	Oesophagus_Carcinoma
GABRA6	14	0	0.996758	no	7	0	0.97569	no	21	0	0.999546	no	Oesophagus_Carcinoma
IL1RAP	10	4	0.998228	no	4	3	0.950652	no	14	7	0.999646	no	Oesophagus_Carcinoma
HHAT	12	2	0.994409	no	7	0	0.987909	no	19	2	0.999679	no	Oesophagus_Carcinoma
ATOX1	14	0	0.997177	no	7	0	0.993139	no	21	0	0.999847	no	Oesophagus_Carcinoma
WDR11	13	1	0.998113	no	6	1	0.985348	no	19	2	0.999871	no	Oesophagus_Carcinoma
TAAR6	12	2	0.999241	no	7	0	0.982534	no	19	2	0.999936	no	Oesophagus_Carcinoma
PLIN1	13	1	0.998629	no	6	1	0.993787	no	19	2	0.999955	no	Oesophagus_Carcinoma
TMEM65	10	4	0.994736	no	5	2	0.999912	no	15	6	0.999982	no	Oesophagus_Carcinoma
CAMK2B	11	3	0.999805	no	6	1	0.990988	no	17	4	0.999991	no	Oesophagus_Carcinoma
STC2	14	0	0.999858	no	6	1	0.995992	no	20	1	0.999997	no	Oesophagus_Carcinoma
COLEC10	9	5	0.999998	no	6	1	0.995142	no	15	6	1	no	Oesophagus_Carcinoma
CDC42BPA	12	2	0.999997	no	5	2	0.999233	no	17	4	1	no	Oesophagus_Carcinoma
IL1RL1	14	0	0.999999	no	6	1	0.999791	no	20	1	1	no	Oesophagus_Carcinoma
LRRC7	14	0	1	no	6	1	0.999987	no	20	1	1	no	Oesophagus_Carcinoma
PMP2	13	1	1	no	7	0	0.994502	no	20	1	1	no	Oesophagus_Carcinoma
NEDD4	13	1	0.999999	no	7	0	0.998731	no	20	1	1	no	Oesophagus_Carcinoma
CABP5	14	0	1	no	7	0	0.999986	no	21	0	1	no	Oesophagus_Carcinoma
SLA2	14	0	1	no	7	0	0.999956	no	21	0	1	no	Oesophagus_Carcinoma
AKR1C2	14	0	1	no	7	0	1	no	21	0	1	no	Oesophagus_Carcinoma
BTN3A2	13	1	1	no	7	0	0.999266	no	20	1	1	no	Oesophagus_Carcinoma
BTN3A1	12	2	0.999998	no	7	0	0.999926	no	19	2	1	no	Oesophagus_Carcinoma
CELSR1	11	3	1	no	7	0	1	no	18	3	1	no	Oesophagus_Carcinoma
GPX4	9	0	9.23363e-06	yes	23	2	6.81684e-12	yes	32	2	3.40936e-15	yes	Ovary_Carcinoma
TRA2B	6	3	9.82349e-06	yes	22	3	8.62355e-12	yes	28	6	1.08165e-14	yes	Ovary_Carcinoma
MAPKAP1	9	0	0.0105188	yes	23	2	5.96233e-08	yes	32	2	6.13502e-09	yes	Ovary_Carcinoma
AGAP1	9	0	0.124823	no	23	2	0.0149962	yes	32	2	0.00701952	yes	Ovary_Carcinoma
CSTF2T	9	0	0.859589	no	22	3	0.968892	no	31	3	0.984541	no	Ovary_Carcinoma
CKMT2	9	0	0.999999	no	25	0	1	no	34	0	1	no	Ovary_Carcinoma
CDK6	7	0	4.20464e-08	yes	4	0	0.000804778	yes	11	0	3.13318e-10	yes	PNET_Neuroblastoma
SMARCE1	7	0	6.01393e-07	yes	2	2	0.00514624	yes	9	2	1.044e-08	yes	PNET_Neuroblastoma
CD8B	6	1	2.60806e-05	yes	4	0	0.0023511	yes	10	1	2.83778e-07	yes	PNET_Neuroblastoma
EAF1	7	0	3.69546e-05	yes	4	0	0.00195824	yes	11	0	2.97238e-07	yes	PNET_Neuroblastoma
SMUG1	7	0	0.000125093	yes	4	0	0.000985402	yes	11	0	5.69358e-07	yes	PNET_Neuroblastoma
ARID3A	7	0	3.03609e-05	yes	3	1	0.00782134	yes	10	1	8.98664e-07	yes	PNET_Neuroblastoma
ENO1	7	0	8.96217e-05	yes	2	2	0.0289811	no	9	2	8.50696e-06	yes	PNET_Neuroblastoma
SLC16A5	6	1	0.00021175	yes	1	3			7	4	4.34175e-05	yes	PNET_Neuroblastoma
HSD11B1L	7	0	0.0019555	yes	4	0	0.00560443	yes	11	0	4.89478e-05	yes	PNET_Neuroblastoma
IMPDH1	7	0	0.00259921	yes	4	0	0.00441961	yes	11	0	5.54402e-05	yes	PNET_Neuroblastoma
KPNA6	7	0	0.000901633	yes	2	2	0.0625819	no	9	2	0.000184119	yes	PNET_Neuroblastoma
STK39	7	0	0.00217462	yes	4	0	0.0258889	no	11	0	0.000229276	yes	PNET_Neuroblastoma
IER3	7	0	0.00670071	yes	4	0	0.0152449	no	11	0	0.000429784	yes	PNET_Neuroblastoma
SLC22A17	7	0	0.00245737	yes	4	0	0.12572	no	11	0	0.00160831	yes	PNET_Neuroblastoma
PPP2R2A	7	0	0.0452024	no	4	0	0.00841694	yes	11	0	0.00250827	yes	PNET_Neuroblastoma
OR2T33	3	4	0.0357951	no	3	1	0.0222468	no	6	5	0.00259667	yes	PNET_Neuroblastoma
RBM34	3	4	0.0564835	no	3	1	0.0195224	no	6	5	0.00387437	yes	PNET_Neuroblastoma
KIT	7	0	0.0426539	no	4	0	0.0218371	no	11	0	0.00437723	yes	PNET_Neuroblastoma
ATP13A1	7	0	0.0226444	no	4	0	0.0524928	no	11	0	0.00446148	yes	PNET_Neuroblastoma
PRICKLE1	7	0	0.0315996	no	4	0	0.0409512	no	11	0	0.00508566	yes	PNET_Neuroblastoma
PIGX	7	0	0.0399717	no	3	1	0.111935	no	10	1	0.015106	no	PNET_Neuroblastoma
ATF1	7	0	0.0508194	no	4	0	0.113855	no	11	0	0.0195144	no	PNET_Neuroblastoma
SULT1A1	7	0	0.0508685	no	4	0	0.134836	no	11	0	0.0227578	no	PNET_Neuroblastoma
GLI1	7	0	0.0334079	no	4	0	0.219361	no	11	0	0.0257239	no	PNET_Neuroblastoma
CDC42BPG	7	0	0.0429771	no	4	0	0.227696	no	11	0	0.0329797	no	PNET_Neuroblastoma
NCOA3	7	0	0.0481954	no	4	0	0.249552	no	11	0	0.0399942	no	PNET_Neuroblastoma
FANCE	7	0	0.120971	no	4	0	0.117426	no	11	0	0.0469621	no	PNET_Neuroblastoma
CHD3	7	0	0.210046	no	4	0	0.0523902	no	11	0	0.051054	no	PNET_Neuroblastoma
AFF4	7	0	0.0152959	no	4	0	0.543921	no	11	0	0.0513649	no	PNET_Neuroblastoma
SLC5A1	7	0	0.281148	no	4	0	0.0320828	no	11	0	0.0572771	no	PNET_Neuroblastoma
SPHK1	6	1	0.119431	no	1	3			7	4	0.0650279	no	PNET_Neuroblastoma
BAZ2A	7	0	0.167783	no	4	0	0.271129	no	11	0	0.124793	no	PNET_Neuroblastoma
KLHL10	7	0	0.122723	no	2	2	0.418108	no	9	2	0.130393	no	PNET_Neuroblastoma
STK35	7	0	0.535636	no	4	0	0.0296457	no	11	0	0.147447	no	PNET_Neuroblastoma
RELB	7	0	0.136803	no	4	0	0.480306	no	11	0	0.182271	no	PNET_Neuroblastoma
TICAM1	7	0	0.222007	no	3	1	0.388864	no	10	1	0.210095	no	PNET_Neuroblastoma
ITGA5	7	0	0.368893	no	4	0	0.193143	no	11	0	0.211148	no	PNET_Neuroblastoma
INSR	5	2	0.195412	no	4	0	0.456537	no	9	2	0.235758	no	PNET_Neuroblastoma
KDM1B	6	1	0.580739	no	4	0	0.114801	no	10	1	0.272318	no	PNET_Neuroblastoma
GCM1	7	0	0.369563	no	4	0	0.306744	no	11	0	0.281064	no	PNET_Neuroblastoma
PTPRZ1	7	0	0.108195	no	4	0	0.744759	no	11	0	0.281185	no	PNET_Neuroblastoma
DIRAS1	7	0	0.288639	no	3	1	0.524617	no	10	1	0.332369	no	PNET_Neuroblastoma
GPR162	6	1	0.401915	no	4	0	0.393479	no	10	1	0.356034	no	PNET_Neuroblastoma
TET3	5	2	0.353709	no	4	0	0.581557	no	9	2	0.442967	no	PNET_Neuroblastoma
ESPNL	6	1	0.632109	no	4	0	0.279483	no	10	1	0.455013	no	PNET_Neuroblastoma
YIF1B	7	0	0.242651	no	4	0	0.779682	no	11	0	0.465877	no	PNET_Neuroblastoma
PLD1	7	0	0.281976	no	4	0	0.751559	no	11	0	0.482036	no	PNET_Neuroblastoma
TIAM1	7	0	0.405133	no	3	1	0.617913	no	10	1	0.487802	no	PNET_Neuroblastoma
OR2T12	3	4	0.563826	no	3	1	0.442469	no	6	5	0.504658	no	PNET_Neuroblastoma
ARID5B	6	1	0.749877	no	4	0	0.314215	no	10	1	0.584479	no	PNET_Neuroblastoma
KCTD20	7	0	0.644918	no	4	0	0.488134	no	11	0	0.610389	no	PNET_Neuroblastoma
MIB1	7	0	0.305132	no	4	0	0.929183	no	11	0	0.682655	no	PNET_Neuroblastoma
ANGPTL4	7	0	0.608556	no	4	0	0.752669	no	11	0	0.739782	no	PNET_Neuroblastoma
RASGRP4	7	0	0.617978	no	4	0	0.774601	no	11	0	0.759934	no	PNET_Neuroblastoma
TNS1	7	0	0.77979	no	4	0	0.614053	no	11	0	0.787812	no	PNET_Neuroblastoma
RNFT1	6	1	0.873035	no	1	3			7	4	0.799911	no	PNET_Neuroblastoma
CAMK4	7	0	0.67735	no	4	0	0.837553	no	11	0	0.835365	no	PNET_Neuroblastoma
NAA11	7	0	0.566822	no	4	0	0.950816	no	11	0	0.870411	no	PNET_Neuroblastoma
GRM4	6	1	0.711151	no	4	0	0.905502	no	10	1	0.899245	no	PNET_Neuroblastoma
MLNR	7	0	0.817324	no	4	0	0.815824	no	11	0	0.900495	no	PNET_Neuroblastoma
SULT1A2	7	0	0.91195	no	4	0	0.66464	no	11	0	0.910998	no	PNET_Neuroblastoma
CHRNA6	7	0	0.870484	no	4	0	0.870285	no	11	0	0.945731	no	PNET_Neuroblastoma
TGFB2	4	3	0.789833	no	4	0	0.930157	no	8	3	0.94952	no	PNET_Neuroblastoma
TGFBR2	7	0	0.967104	no	4	0	0.621104	no	11	0	0.950969	no	PNET_Neuroblastoma
DDR1	7	0	0.822472	no	4	0	0.948628	no	11	0	0.958888	no	PNET_Neuroblastoma
FGD4	7	0	0.888626	no	4	0	0.906798	no	11	0	0.963721	no	PNET_Neuroblastoma
ANKRD30B	7	0	0.949377	no	4	0	0.809765	no	11	0	0.968518	no	PNET_Neuroblastoma
DGKH	7	0	0.954842	no	4	0	0.792794	no	11	0	0.968874	no	PNET_Neuroblastoma
FN1	7	0	0.977159	no	4	0	0.704572	no	11	0	0.97285	no	PNET_Neuroblastoma
HIST1H1B	7	0	0.959184	no	4	0	0.91151	no	11	0	0.987352	no	PNET_Neuroblastoma
GRIN1	7	0	0.96799	no	4	0	0.922498	no	11	0	0.991123	no	PNET_Neuroblastoma
ABTB2	7	0	0.991839	no	4	0	0.956429	no	11	0	0.998622	no	PNET_Neuroblastoma
INPP5F	6	1	0.997912	no	3	1	0.889648	no	9	2	0.998932	no	PNET_Neuroblastoma
GLI3	6	1	0.98189	no	4	0	0.994062	no	10	1	0.999426	no	PNET_Neuroblastoma
HMG20B	7	0	0.998844	no	3	1	0.907845	no	10	1	0.999532	no	PNET_Neuroblastoma
LAMP3	7	0	0.990975	no	4	0	0.989859	no	11	0	0.999574	no	PNET_Neuroblastoma
MLF1	7	0	0.998388	no	4	0	0.957871	no	11	0	0.999703	no	PNET_Neuroblastoma
TMEM14C	7	0	0.999306	no	4	0	0.976653	no	11	0	0.999929	no	PNET_Neuroblastoma
CKMT2	7	0	0.999101	no	4	0	0.98525	no	11	0	0.999945	no	PNET_Neuroblastoma
KBTBD13	7	0	0.999518	no	4	0	0.984024	no	11	0	0.999967	no	PNET_Neuroblastoma
MLLT10	6	1	0.997575	no	4	0	0.997305	no	10	1	0.999969	no	PNET_Neuroblastoma
ADCY7	7	0	0.999772	no	4	0	0.993763	no	11	0	0.999994	no	PNET_Neuroblastoma
KCNB1	7	0	0.999637	no	4	0	0.998936	no	11	0	0.999998	no	PNET_Neuroblastoma
NDST4	6	1	0.999412	no	3	1	0.999869	no	9	2	0.999998	no	PNET_Neuroblastoma
EEF2	18	0	4.2256e-48	yes	9	0	6.17618e-25	yes	27	0	1.3222e-19	yes	Pancreas_Carcinoma
ATP6V1B2	18	0	1.20015e-33	yes	9	0	1.34454e-19	yes	27	0	2.71262e-19	yes	Pancreas_Carcinoma
SBDS	18	0	5.39809e-30	yes	9	0	7.40582e-16	yes	27	0	5.55919e-19	yes	Pancreas_Carcinoma
COPS3	18	0	4.30305e-23	yes	9	0	5.68504e-12	yes	27	0	5.82816e-18	yes	Pancreas_Carcinoma
KIF23	17	1	3.88663e-22	yes	9	0	1.40876e-12	yes	26	1	1.76389e-17	yes	Pancreas_Carcinoma
MAT2A	18	0	2.09863e-20	yes	9	0	1.78346e-11	yes	27	0	1.93152e-17	yes	Pancreas_Carcinoma
MED30	16	2	3.90265e-33	yes	8	1	1.68407e-15	yes	24	3	2.19364e-17	yes	Pancreas_Carcinoma
ILF3	18	0	8.22588e-20	yes	9	0	1.14475e-10	yes	27	0	3.579e-17	yes	Pancreas_Carcinoma
MED4	18	0	2.78915e-19	yes	9	0	1.71644e-09	yes	27	0	8.80305e-17	yes	Pancreas_Carcinoma
AHCTF1	17	1	2.57389e-18	yes	8	1	1.95433e-09	yes	25	2	6.8291e-16	yes	Pancreas_Carcinoma
CDC40	17	1	3.69564e-16	yes	9	0	4.51406e-09	yes	26	1	1.44318e-15	yes	Pancreas_Carcinoma
ABCF1	16	2	2.06194e-15	yes	9	0	7.71133e-11	yes	25	2	1.70544e-15	yes	Pancreas_Carcinoma
PRPF4	16	2	1.3433e-16	yes	8	1	1.277e-09	yes	24	3	3.35944e-15	yes	Pancreas_Carcinoma
VPS28	17	1	4.62332e-17	yes	7	2	9.33937e-07	yes	24	3	1.46821e-14	yes	Pancreas_Carcinoma
TRPM7	18	0	3.69633e-13	yes	9	0	1.79855e-08	yes	27	0	1.57079e-14	yes	Pancreas_Carcinoma
RPP38	17	1	5.31342e-12	yes	9	0	1.12931e-06	yes	26	1	4.10359e-13	yes	Pancreas_Carcinoma
VPS4A	18	0	9.42237e-09	yes	9	0	2.1548e-06	yes	27	0	2.93164e-11	yes	Pancreas_Carcinoma
ATP2B4	18	0	2.41333e-05	yes	9	0	0.000946192	yes	27	0	4.54017e-07	yes	Pancreas_Carcinoma
EPSTI1	18	0	2.81585e-05	yes	8	1	0.00156669	yes	26	1	7.99611e-07	yes	Pancreas_Carcinoma
GALK1	16	2	2.93663e-05	yes	9	0	0.0062176	yes	25	2	2.72496e-06	yes	Pancreas_Carcinoma
RTN4RL2	18	0	0.00241597	yes	9	0	0.014718	yes	27	0	0.000221474	yes	Pancreas_Carcinoma
ACADSB	18	0	0.00475357	yes	9	0	0.0728927	no	27	0	0.00164611	yes	Pancreas_Carcinoma
MATN1	18	0	0.013403	yes	9	0	0.214724	no	27	0	0.0118911	yes	Pancreas_Carcinoma
ABCF2	16	2	0.0218637	no	9	0	0.166163	no	25	2	0.0140315	yes	Pancreas_Carcinoma
KIF26A	17	1	0.0436346	no	9	0	0.283654	no	26	1	0.0422893	no	Pancreas_Carcinoma
SIGLEC12	18	0	0.116121	no	9	0	0.10785	no	27	0	0.0445146	no	Pancreas_Carcinoma
LRCH3	14	4	0.0638375	no	8	1	0.48832	no	22	5	0.108186	no	Pancreas_Carcinoma
RRAS	18	0	0.146844	no	9	0	0.659775	no	27	0	0.267514	no	Pancreas_Carcinoma
NCSTN	17	1	0.557165	no	9	0	0.134428	no	26	1	0.294641	no	Pancreas_Carcinoma
MTSS1L	17	1	0.653402	no	9	0	0.296004	no	26	1	0.500609	no	Pancreas_Carcinoma
PCSK7	16	2	0.492962	no	9	0	0.57695	no	25	2	0.541485	no	Pancreas_Carcinoma
ZKSCAN4	17	1	0.657859	no	9	0	0.613093	no	26	1	0.692686	no	Pancreas_Carcinoma
ATP2A1	18	0	0.615649	no	9	0	0.761369	no	27	0	0.744813	no	Pancreas_Carcinoma
HNF4G	18	0	0.658914	no	9	0	0.738185	no	27	0	0.761359	no	Pancreas_Carcinoma
PGLYRP2	18	0	0.805567	no	9	0	0.748057	no	27	0	0.864236	no	Pancreas_Carcinoma
CDKN1B	16	2	0.944542	no	9	0	0.528002	no	25	2	0.906586	no	Pancreas_Carcinoma
CASR	17	1	0.703415	no	9	0	0.983731	no	26	1	0.953702	no	Pancreas_Carcinoma
TRPC4	17	1	0.987214	no	9	0	0.635166	no	26	1	0.977316	no	Pancreas_Carcinoma
PPP1R16A	16	2	0.960507	no	7	2	0.907299	no	23	4	0.986173	no	Pancreas_Carcinoma
RAD9B	17	1	0.9774	no	9	0	0.855717	no	26	1	0.987638	no	Pancreas_Carcinoma
IL17RA	17	1	0.946793	no	9	0	0.948031	no	26	1	0.988267	no	Pancreas_Carcinoma
SEMA4D	15	3	0.997666	no	9	0	0.747616	no	24	3	0.995506	no	Pancreas_Carcinoma
GRIA4	18	0	0.951461	no	9	0	0.995278	no	27	0	0.99761	no	Pancreas_Carcinoma
GALR3	18	0	0.990465	no	9	0	0.984056	no	27	0	0.99912	no	Pancreas_Carcinoma
ARHGEF3	18	0	0.992427	no	9	0	0.983143	no	27	0	0.999269	no	Pancreas_Carcinoma
TAPBPL	17	1	0.999439	no	9	0	0.923959	no	26	1	0.999687	no	Pancreas_Carcinoma
BMPER	17	1	0.997028	no	8	1	0.986651	no	25	2	0.999745	no	Pancreas_Carcinoma
KDM5B	17	1	0.999987	no	9	0	0.975633	no	26	1	0.999995	no	Pancreas_Carcinoma
COL4A3	17	1	0.999858	no	9	0	0.998572	no	26	1	0.999997	no	Pancreas_Carcinoma
MAPK11	18	0	0.999928	no	9	0	0.999379	no	27	0	0.999999	no	Pancreas_Carcinoma
LANCL2	17	1	0.999997	no	8	1	0.999318	no	25	2	1	no	Pancreas_Carcinoma
TET1	18	0	0.999999	no	9	0	0.999998	no	27	0	1	no	Pancreas_Carcinoma
WEE1	26	0	6.61209e-19	yes	9	0	9.70046e-22	yes	35	0	8.79411e-25	yes	Skin_Melanoma
TINF2	26	0	3.84224e-18	yes	9	0	5.94919e-14	yes	35	0	1.04737e-23	yes	Skin_Melanoma
RABGGTA	26	0	7.46726e-18	yes	9	0	3.86053e-13	yes	35	0	2.45582e-23	yes	Skin_Melanoma
CTCF	25	1	1.33635e-17	yes	9	0	5.44319e-14	yes	34	1	3.59942e-23	yes	Skin_Melanoma
DNM2	25	1	4.54455e-17	yes	9	0	6.0352e-13	yes	34	1	1.56327e-22	yes	Skin_Melanoma
TAF5	26	0	3.92604e-17	yes	9	0	5.60974e-12	yes	35	0	1.81677e-22	yes	Skin_Melanoma
CDC42	26	0	3.64797e-17	yes	9	0	2.43495e-11	yes	35	0	2.13884e-22	yes	Skin_Melanoma
FERMT2	26	0	8.63692e-17	yes	9	0	7.32579e-10	yes	35	0	1.02928e-21	yes	Skin_Melanoma
CHEK1	24	2	3.45595e-17	yes	7	2	3.65398e-13	yes	31	4	1.17573e-21	yes	Skin_Melanoma
RBBP8	26	0	1.62345e-16	yes	8	1	1.4101e-09	yes	34	1	4.80256e-21	yes	Skin_Melanoma
PPP6C	25	1	1.61635e-15	yes	9	0	1.01816e-12	yes	34	1	5.97203e-21	yes	Skin_Melanoma
TLN1	26	0	2.64328e-16	yes	7	2	1.15763e-07	yes	33	2	4.66843e-20	yes	Skin_Melanoma
SOX10	23	3	8.36386e-15	yes	9	0	2.13532e-11	yes	32	3	4.70222e-20	yes	Skin_Melanoma
MED26	23	3	8.60334e-15	yes	9	0	1.44871e-10	yes	32	3	6.93622e-20	yes	Skin_Melanoma
PTK2	25	1	2.14936e-15	yes	9	0	4.15976e-08	yes	34	1	8.71167e-20	yes	Skin_Melanoma
CCNK	25	1	2.0535e-14	yes	9	0	6.78737e-08	yes	34	1	9.73747e-19	yes	Skin_Melanoma
ARF4	26	0	1.60421e-14	yes	9	0	1.99109e-07	yes	35	0	1.1751e-18	yes	Skin_Melanoma
GTF2H1	26	0	4.70402e-14	yes	9	0	9.14217e-08	yes	35	0	2.48472e-18	yes	Skin_Melanoma
DICER1	24	2	9.0637e-14	yes	9	0	1.82812e-08	yes	33	2	2.65548e-18	yes	Skin_Melanoma
SUMO2	24	2	5.12753e-13	yes	9	0	2.05854e-08	yes	33	2	1.56528e-17	yes	Skin_Melanoma
DDX20	23	3	2.29135e-13	yes	9	0	2.1059e-07	yes	32	3	1.71253e-17	yes	Skin_Melanoma
ANKRD36B	23	3	2.27873e-13	yes	8	1	1.29201e-07	yes	31	4	2.22104e-17	yes	Skin_Melanoma
DDX19A	26	0	7.61994e-13	yes	9	0	1.60933e-07	yes	35	0	5.05805e-17	yes	Skin_Melanoma
SMARCE1	26	0	1.20517e-12	yes	9	0	8.19254e-08	yes	35	0	6.19881e-17	yes	Skin_Melanoma
SDHAF2	24	2	6.38145e-13	yes	9	0	7.15618e-07	yes	33	2	8.14181e-17	yes	Skin_Melanoma
MDM2	25	1	9.32713e-15	yes	9	0	0.000290724	yes	34	1	8.31097e-17	yes	Skin_Melanoma
ACLY	26	0	2.59494e-13	yes	9	0	4.75117e-06	yes	35	0	8.90954e-17	yes	Skin_Melanoma
ZWINT	26	0	5.73919e-13	yes	9	0	2.43118e-06	yes	35	0	1.34095e-16	yes	Skin_Melanoma
INTS12	25	1	2.19431e-13	yes	9	0	2.32468e-05	yes	34	1	2.12371e-16	yes	Skin_Melanoma
ITGAV	26	0	1.9099e-13	yes	9	0	0.000107437	yes	35	0	5.54797e-16	yes	Skin_Melanoma
PPP2R2A	25	1	2.91672e-12	yes	9	0	2.24604e-06	yes	34	1	6.46048e-16	yes	Skin_Melanoma
UBA5	25	1	1.56335e-12	yes	7	2	2.85023e-06	yes	32	3	7.82934e-16	yes	Skin_Melanoma
BRD2	26	0	1.20517e-12	yes	9	0	1.71869e-05	yes	35	0	8.75494e-16	yes	Skin_Melanoma
DET1	24	2	8.64255e-12	yes	9	0	8.66475e-07	yes	33	2	1.18394e-15	yes	Skin_Melanoma
GTF3C4	26	0	3.69498e-12	yes	8	1	2.6599e-06	yes	34	1	1.21651e-15	yes	Skin_Melanoma
RFFL	25	1	1.61247e-11	yes	9	0	3.8499e-06	yes	34	1	4.7017e-15	yes	Skin_Melanoma
KDM2A	23	3	1.99199e-10	yes	9	0	2.27794e-08	yes	32	3	6.8624e-15	yes	Skin_Melanoma
TAF3	24	2	4.22564e-12	yes	8	1	5.7839e-05	yes	32	3	7.69243e-15	yes	Skin_Melanoma
ESPN	25	1	1.28737e-10	yes	9	0	1.11183e-05	yes	34	1	6.75022e-14	yes	Skin_Melanoma
ZRANB2	25	1	1.67035e-10	yes	9	0	6.38259e-05	yes	34	1	2.64026e-13	yes	Skin_Melanoma
ORC5	24	2	1.33528e-10	yes	9	0	8.65024e-05	yes	33	2	2.67386e-13	yes	Skin_Melanoma
TEAD4	25	1	2.3827e-10	yes	8	1	0.00011725	yes	33	2	6.26364e-13	yes	Skin_Melanoma
KPNA6	26	0	3.80045e-09	yes	9	0	2.61747e-06	yes	35	0	1.01837e-12	yes	Skin_Melanoma
MAPK1	24	2	3.43273e-10	yes	8	1	0.000147418	yes	32	3	1.05559e-12	yes	Skin_Melanoma
HCRTR1	26	0	2.20698e-10	yes	8	1	0.000949977	yes	34	1	2.70182e-12	yes	Skin_Melanoma
ABCB10	25	1	3.8652e-10	yes	8	1	0.000524076	yes	33	2	2.94607e-12	yes	Skin_Melanoma
TWF1	25	1	2.92344e-09	yes	9	0	3.68004e-05	yes	34	1	3.15266e-12	yes	Skin_Melanoma
CTBP2	26	0	7.02838e-09	yes	9	0	1.07967e-05	yes	35	0	3.88566e-12	yes	Skin_Melanoma
MCL1	24	2	5.80844e-10	yes	9	0	0.00102555	yes	33	2	8.05262e-12	yes	Skin_Melanoma
ARMC6	24	2	1.54955e-08	yes	9	0	2.74276e-05	yes	33	2	1.4062e-11	yes	Skin_Melanoma
BTAF1	25	1	4.01833e-08	yes	9	0	4.50653e-06	yes	34	1	1.49049e-11	yes	Skin_Melanoma
EAF1	26	0	8.29363e-09	yes	9	0	0.000109116	yes	35	0	1.815e-11	yes	Skin_Melanoma
ADCY3	26	0	7.14007e-09	yes	9	0	0.000151077	yes	35	0	1.94613e-11	yes	Skin_Melanoma
NAA40	25	1	1.27996e-08	yes	9	0	0.000122776	yes	34	1	3.0152e-11	yes	Skin_Melanoma
TLK2	24	2	2.43739e-08	yes	9	0	0.000194961	yes	33	2	7.85938e-11	yes	Skin_Melanoma
CHD1	23	3	2.73269e-08	yes	9	0	0.000178813	yes	32	3	8.28802e-11	yes	Skin_Melanoma
MTG1	25	1	2.39758e-08	yes	9	0	0.000230522	yes	34	1	8.7111e-11	yes	Skin_Melanoma
PRKAR2A	25	1	2.84993e-08	yes	9	0	0.000234709	yes	34	1	1.04785e-10	yes	Skin_Melanoma
ZBTB39	26	0	2.83074e-08	yes	8	1	0.000228212	yes	34	1	1.1489e-10	yes	Skin_Melanoma
GNB2	24	2	7.06171e-09	yes	9	0	0.00166272	yes	33	2	1.31257e-10	yes	Skin_Melanoma
UBE2T	24	2	1.75882e-08	yes	9	0	0.000779453	yes	33	2	1.63658e-10	yes	Skin_Melanoma
SNAP29	23	3	2.15577e-09	yes	8	1	0.00789195	no	31	4	1.91046e-10	yes	Skin_Melanoma
SPRYD4	26	0	5.50251e-08	yes	9	0	0.000272466	yes	35	0	2.25598e-10	yes	Skin_Melanoma
ARID1A	23	3	5.27843e-08	yes	8	1	0.000376343	yes	31	4	2.92743e-10	yes	Skin_Melanoma
CAMKK2	26	0	1.44963e-08	yes	9	0	0.00227018	no	35	0	3.25377e-10	yes	Skin_Melanoma
SETX	24	2	1.06809e-07	yes	9	0	0.000247209	yes	33	2	4.04637e-10	yes	Skin_Melanoma
LMAN2	26	0	8.75807e-08	yes	9	0	0.000541994	yes	35	0	5.87179e-10	yes	Skin_Melanoma
MAP1LC3B	25	1	3.83428e-07	yes	9	0	6.94974e-05	yes	34	1	6.71585e-10	yes	Skin_Melanoma
PHKG1	21	5	1.41672e-07	yes	9	0	0.00121225	yes	30	5	1.86503e-09	yes	Skin_Melanoma
CR1L	25	1	6.03134e-08	yes	8	1	0.0040702	no	33	2	2.11502e-09	yes	Skin_Melanoma
TNFRSF12A	25	1	2.17255e-07	yes	8	1	0.00147575	yes	33	2	3.22422e-09	yes	Skin_Melanoma
EP300	22	4	3.0714e-07	yes	8	1	0.0013031	yes	30	5	4.16014e-09	yes	Skin_Melanoma
KEAP1	24	2	7.26272e-06	yes	9	0	2.18046e-05	yes	33	2	7.91477e-09	yes	Skin_Melanoma
HIST1H1D	24	2	3.66275e-06	yes	9	0	0.00014358	yes	33	2	1.06021e-08	yes	Skin_Melanoma
RND1	25	1	2.09831e-06	yes	9	0	0.000361809	yes	34	1	1.08905e-08	yes	Skin_Melanoma
DDI2	25	1	1.31572e-06	yes	9	0	0.000937883	yes	34	1	1.31319e-08	yes	Skin_Melanoma
DLX3	25	1	2.05176e-06	yes	9	0	0.000514722	yes	34	1	1.34764e-08	yes	Skin_Melanoma
UBQLN1	26	0	1.88259e-06	yes	9	0	0.00110633	yes	35	0	2.1431e-08	yes	Skin_Melanoma
BRMS1	24	2	5.37795e-06	yes	9	0	0.00105856	yes	33	2	5.8783e-08	yes	Skin_Melanoma
LCN6	26	0	1.61159e-05	yes	9	0	0.000236045	yes	35	0	7.29678e-08	yes	Skin_Melanoma
IGSF3	22	4	4.74486e-06	yes	9	0	0.00280178	no	31	4	1.09571e-07	yes	Skin_Melanoma
SULT2B1	26	0	1.85523e-05	yes	9	0	0.000522774	yes	35	0	1.36911e-07	yes	Skin_Melanoma
RDM1	24	2	6.70326e-06	yes	9	0	0.00290679	no	33	2	1.57687e-07	yes	Skin_Melanoma
PTAR1	26	0	1.81681e-05	yes	9	0	0.00167018	yes	35	0	2.8943e-07	yes	Skin_Melanoma
ABHD13	24	2	2.08969e-05	yes	9	0	0.00180283	yes	33	2	3.42981e-07	yes	Skin_Melanoma
SQSTM1	26	0	1.26522e-06	yes	9	0	0.0396735	no	35	0	3.80502e-07	yes	Skin_Melanoma
ATF1	25	1	3.65986e-06	yes	9	0	0.0211746	no	34	1	5.22679e-07	yes	Skin_Melanoma
HIST1H2BD	26	0	4.97296e-06	yes	9	0	0.016382	no	35	0	5.27608e-07	yes	Skin_Melanoma
MAP3K11	25	1	1.31618e-05	yes	8	1	0.00747033	no	33	2	6.70209e-07	yes	Skin_Melanoma
MSI2	25	1	2.15699e-06	yes	9	0	0.0415867	no	34	1	6.75231e-07	yes	Skin_Melanoma
AIP	24	2	8.80224e-07	yes	9	0	0.0779479	no	33	2	7.1438e-07	yes	Skin_Melanoma
MYT1L	21	5	2.11535e-05	yes	7	2	0.00467343	no	28	7	7.61102e-07	yes	Skin_Melanoma
STAT6	25	1	2.2548e-05	yes	9	0	0.00561823	no	34	1	8.91279e-07	yes	Skin_Melanoma
C1QTNF5	23	3	1.07723e-05	yes	8	1	0.0144795	no	31	4	9.87515e-07	yes	Skin_Melanoma
NAT8	26	0	2.08546e-05	yes	9	0	0.00807301	no	35	0	1.11167e-06	yes	Skin_Melanoma
SCAF4	22	4	1.98475e-05	yes	9	0	0.0119608	no	31	4	1.55205e-06	yes	Skin_Melanoma
CFB	23	3	8.19795e-06	yes	8	1	0.0489514	no	31	4	2.63286e-06	yes	Skin_Melanoma
KIF6	26	0	3.78521e-05	yes	9	0	0.0164168	no	35	0	3.67074e-06	yes	Skin_Melanoma
RAB3A	24	2	7.81598e-05	yes	8	1	0.0136589	no	32	3	6.37678e-06	yes	Skin_Melanoma
RCOR2	24	2	0.000132602	yes	9	0	0.00979463	no	33	2	8.0916e-06	yes	Skin_Melanoma
IGF2BP3	20	6	0.000111749	yes	9	0	0.00840619	no	29	6	8.86804e-06	yes	Skin_Melanoma
METTL2B	22	4	2.5958e-05	yes	9	0	0.0673635	no	31	4	1.22894e-05	yes	Skin_Melanoma
PDE6B	24	2	0.000115179	yes	9	0	0.026161	no	33	2	1.66255e-05	yes	Skin_Melanoma
ETV5	25	1	0.000343129	yes	9	0	0.00863808	no	34	1	1.91803e-05	yes	Skin_Melanoma
STK39	24	2	8.04942e-05	yes	9	0	0.0487091	no	33	2	2.20439e-05	yes	Skin_Melanoma
KIT	26	0	0.00019665	yes	9	0	0.0215092	no	35	0	2.30374e-05	yes	Skin_Melanoma
DUSP4	25	1	0.000738314	yes	9	0	0.00615608	no	34	1	3.31049e-05	yes	Skin_Melanoma
ARHGEF11	22	4	6.54581e-05	yes	9	0	0.0842218	no	31	4	3.61117e-05	yes	Skin_Melanoma
RAB11A	26	0	0.00104222	yes	9	0	0.00393598	no	35	0	3.61731e-05	yes	Skin_Melanoma
NAV2	23	3	0.000574157	yes	9	0	0.0122928	no	32	3	4.16872e-05	yes	Skin_Melanoma
H6PD	26	0	0.000458228	yes	9	0	0.0174435	no	35	0	4.46363e-05	yes	Skin_Melanoma
ASCC3	22	4	0.00023408	yes	7	2	0.0488117	no	29	6	5.61173e-05	yes	Skin_Melanoma
NPTX1	25	1	0.000547837	yes	9	0	0.0266095	no	34	1	7.53519e-05	yes	Skin_Melanoma
OPN4	25	1	0.000306108	yes	9	0	0.0500956	no	34	1	7.67976e-05	yes	Skin_Melanoma
ACAP3	23	3	0.00189578	yes	9	0	0.00629133	no	32	3	8.74103e-05	yes	Skin_Melanoma
OLIG3	26	0	0.00147358	yes	9	0	0.0116757	no	35	0	0.000108553	yes	Skin_Melanoma
USP33	24	2	0.000195168	yes	8	1	0.108233	no	32	3	0.000109815	yes	Skin_Melanoma
RASGRP2	24	2	0.00302594	no	9	0	0.00482415	no	33	2	0.00012446	yes	Skin_Melanoma
NCOA1	25	1	0.00023885	yes	9	0	0.100633	no	34	1	0.000127163	yes	Skin_Melanoma
MITF	20	6	0.00388646	no	7	2	0.00356199	no	27	8	0.000163638	yes	Skin_Melanoma
CYP26C1	26	0	0.000474265	yes	9	0	0.0804938	no	35	0	0.000182664	yes	Skin_Melanoma
SP7	25	1	0.00205348	no	9	0	0.0176643	no	34	1	0.000204077	yes	Skin_Melanoma
OR2T3	23	3	0.0012967	yes	9	0	0.0435903	no	32	3	0.000268796	yes	Skin_Melanoma
NRP2	23	3	0.00178356	yes	8	1	0.0311684	no	31	4	0.000276075	yes	Skin_Melanoma
MTMR6	26	0	0.000757017	yes	9	0	0.119176	no	35	0	0.000422899	yes	Skin_Melanoma
GNL1	25	1	0.000560711	yes	9	0	0.169515	no	34	1	0.000498068	yes	Skin_Melanoma
MAFG	24	2	0.0232514	no	9	0	0.000765488	yes	33	2	0.000512855	yes	Skin_Melanoma
MBD4	25	1	0.000557643	yes	8	1	0.198874	no	33	2	0.000557611	yes	Skin_Melanoma
ARHGEF33	26	0	0.00191361	yes	9	0	0.0683521	no	35	0	0.000575548	yes	Skin_Melanoma
KLHL7	19	7	0.00682648	no	8	1	0.0133259	no	27	8	0.000590913	yes	Skin_Melanoma
LDLR	22	4	0.00421055	no	9	0	0.0307124	no	31	4	0.000630932	yes	Skin_Melanoma
ORM1	25	1	0.000971622	yes	9	0	0.156695	no	34	1	0.000731937	yes	Skin_Melanoma
APRT	24	2	0.00153065	yes	9	0	0.108149	no	33	2	0.000744651	yes	Skin_Melanoma
EAF2	24	2	0.000766363	yes	8	1	0.23511	no	32	3	0.000933037	yes	Skin_Melanoma
PFKFB2	25	1	0.00324492	no	9	0	0.0684328	no	34	1	0.000958186	yes	Skin_Melanoma
HCAR1	25	1	0.00419333	no	8	1	0.0512347	no	33	2	0.000966748	yes	Skin_Melanoma
S1PR4	25	1	0.00190538	yes	9	0	0.156217	no	34	1	0.00132056	yes	Skin_Melanoma
SFN	26	0	0.00294059	no	9	0	0.108673	no	35	0	0.00132872	yes	Skin_Melanoma
RAB13	24	2	0.0202563	no	9	0	0.00733275	no	33	2	0.00135174	yes	Skin_Melanoma
UBN1	25	1	0.00588064	no	8	1	0.0547746	no	33	2	0.00142761	yes	Skin_Melanoma
FANCE	26	0	0.00254579	no	8	1	0.145664	no	34	1	0.00150033	yes	Skin_Melanoma
GSTP1	24	2	0.0105422	no	9	0	0.0404591	no	33	2	0.00199931	no	Skin_Melanoma
PSENEN	25	1	0.0181181	no	9	0	0.0169819	no	34	1	0.00200473	no	Skin_Melanoma
RDH10	26	0	0.0270176	no	8	1	0.0080094	no	34	1	0.00231636	no	Skin_Melanoma
PEA15	24	2	0.0127456	no	8	1	0.0449722	no	32	3	0.00269134	no	Skin_Melanoma
PAK6	26	0	0.0109069	no	9	0	0.0571815	no	35	0	0.00271922	no	Skin_Melanoma
DUSP10	25	1	0.00908228	no	9	0	0.0962566	no	34	1	0.00345531	no	Skin_Melanoma
ATP1A3	26	0	0.0271203	no	9	0	0.0273267	no	35	0	0.00427342	no	Skin_Melanoma
TAS1R2	22	4	0.031758	no	8	1	0.0302727	no	30	5	0.00530996	no	Skin_Melanoma
MAPK10	24	2	0.00405526	no	9	0	0.301133	no	33	2	0.00563629	no	Skin_Melanoma
DUSP19	26	0	0.0142481	no	9	0	0.107663	no	35	0	0.00584303	no	Skin_Melanoma
LMBR1L	25	1	0.0149829	no	9	0	0.104965	no	34	1	0.00600961	no	Skin_Melanoma
PHOX2A	25	1	0.0821265	no	9	0	0.00627964	no	34	1	0.00708853	no	Skin_Melanoma
SLC46A3	25	1	0.0430805	no	9	0	0.0319772	no	34	1	0.00771236	no	Skin_Melanoma
ABCD4	26	0	0.0511836	no	8	1	0.0204517	no	34	1	0.00791962	no	Skin_Melanoma
FCHO2	26	0	0.0647213	no	9	0	0.0245724	no	35	0	0.0107367	no	Skin_Melanoma
UNK	24	2	0.0756799	no	9	0	0.0252452	no	33	2	0.0125414	no	Skin_Melanoma
CXCL12	25	1	0.0691978	no	9	0	0.0325339	no	34	1	0.0132905	no	Skin_Melanoma
NEK4	25	1	0.0233432	no	9	0	0.179452	no	34	1	0.0144985	no	Skin_Melanoma
SLC39A1	24	2	0.0760289	no	9	0	0.0401899	no	33	2	0.0164074	no	Skin_Melanoma
SLAMF1	23	3	0.0679388	no	9	0	0.0583653	no	32	3	0.017915	no	Skin_Melanoma
TEX14	24	2	0.0474719	no	7	2	0.107347	no	31	4	0.0194456	no	Skin_Melanoma
GUCY2D	25	1	0.0197326	no	9	0	0.294778	no	34	1	0.0202954	no	Skin_Melanoma
SREK1IP1	26	0	0.0306226	no	9	0	0.219148	no	35	0	0.0221288	no	Skin_Melanoma
CELF2	26	0	0.0417103	no	9	0	0.173264	no	35	0	0.0241221	no	Skin_Melanoma
NFE2L1	26	0	0.0278632	no	9	0	0.267569	no	35	0	0.0245267	no	Skin_Melanoma
UPK1A	23	3	0.124967	no	9	0	0.0344879	no	32	3	0.0262999	no	Skin_Melanoma
TTC28	24	2	0.0212514	no	8	1	0.377399	no	32	3	0.0276915	no	Skin_Melanoma
AGXT	24	2	0.0802036	no	9	0	0.0908867	no	33	2	0.028761	no	Skin_Melanoma
SATB2	22	4	0.095767	no	9	0	0.0924177	no	31	4	0.0343913	no	Skin_Melanoma
CHRNA10	26	0	0.0269299	no	9	0	0.382101	no	35	0	0.0346601	no	Skin_Melanoma
SERPING1	21	5	0.095717	no	9	0	0.101991	no	30	5	0.0363835	no	Skin_Melanoma
ZBTB40	23	3	0.0217885	no	9	0	0.439172	no	32	3	0.0364455	no	Skin_Melanoma
DPYD	19	7	0.104287	no	8	1	0.104697	no	27	8	0.0401911	no	Skin_Melanoma
RDH8	23	3	0.0698762	no	8	1	0.190923	no	31	4	0.0424771	no	Skin_Melanoma
CANT1	25	1	0.0454776	no	8	1	0.315618	no	33	2	0.043464	no	Skin_Melanoma
IQCA1	25	1	0.140324	no	9	0	0.0751151	no	34	1	0.0475269	no	Skin_Melanoma
SLC25A13	19	7	0.0389271	no	8	1	0.372902	no	27	8	0.0486097	no	Skin_Melanoma
KIF2A	26	0	0.0293294	no	9	0	0.487321	no	35	0	0.049881	no	Skin_Melanoma
ZFYVE1	26	0	0.123035	no	9	0	0.116951	no	35	0	0.0538225	no	Skin_Melanoma
BAG3	26	0	0.169063	no	9	0	0.0623786	no	35	0	0.0540331	no	Skin_Melanoma
TRIM17	25	1	0.113097	no	9	0	0.209778	no	34	1	0.0723338	no	Skin_Melanoma
CDKL1	26	0	0.062554	no	9	0	0.406975	no	35	0	0.0744813	no	Skin_Melanoma
RAVER2	24	2	0.0732541	no	9	0	0.357103	no	33	2	0.075983	no	Skin_Melanoma
CES4A	26	0	0.0566309	no	9	0	0.504618	no	35	0	0.0870721	no	Skin_Melanoma
ITGA6	26	0	0.0444275	no	9	0	0.582937	no	35	0	0.0871523	no	Skin_Melanoma
G3BP1	25	1	0.192304	no	9	0	0.119256	no	34	1	0.0872963	no	Skin_Melanoma
SATB1	26	0	0.184438	no	9	0	0.12946	no	35	0	0.0880866	no	Skin_Melanoma
AATK	24	2	0.282068	no	8	1	0.0538607	no	32	3	0.0957896	no	Skin_Melanoma
UCK2	24	2	0.197705	no	9	0	0.138987	no	33	2	0.0972745	no	Skin_Melanoma
TOP2B	26	0	0.0623376	no	9	0	0.547873	no	35	0	0.103591	no	Skin_Melanoma
TMEM141	26	0	0.0782286	no	9	0	0.473248	no	35	0	0.10456	no	Skin_Melanoma
ADIPOR1	25	1	0.0833131	no	9	0	0.447854	no	34	1	0.10481	no	Skin_Melanoma
MAK	23	3	0.203785	no	9	0	0.152187	no	32	3	0.105122	no	Skin_Melanoma
BRSK2	25	1	0.105	no	7	2	0.384054	no	32	3	0.105855	no	Skin_Melanoma
SARDH	24	2	0.166485	no	9	0	0.218622	no	33	2	0.108063	no	Skin_Melanoma
SDF2	26	0	0.0514432	no	9	0	0.633761	no	35	0	0.109428	no	Skin_Melanoma
NAMPT	22	4	0.271054	no	9	0	0.0986205	no	31	4	0.112432	no	Skin_Melanoma
COL8A2	26	0	0.144887	no	9	0	0.30554	no	35	0	0.120134	no	Skin_Melanoma
GPR37L1	25	1	0.218227	no	9	0	0.195389	no	34	1	0.13252	no	Skin_Melanoma
IKBKB	26	0	0.148936	no	9	0	0.346593	no	35	0	0.135548	no	Skin_Melanoma
MEGF8	23	3	0.194754	no	7	2	0.272339	no	30	5	0.146455	no	Skin_Melanoma
RBM15B	25	1	0.303233	no	9	0	0.137618	no	34	1	0.156511	no	Skin_Melanoma
SPR	26	0	0.239541	no	8	1	0.219727	no	34	1	0.158712	no	Skin_Melanoma
RGR	26	0	0.152285	no	8	1	0.424305	no	34	1	0.160558	no	Skin_Melanoma
CBLC	24	2	0.352581	no	9	0	0.101955	no	33	2	0.160732	no	Skin_Melanoma
ASCL4	25	1	0.275644	no	9	0	0.183809	no	34	1	0.16348	no	Skin_Melanoma
ADAM12	26	0	0.161564	no	9	0	0.421436	no	35	0	0.170091	no	Skin_Melanoma
SSR1	24	2	0.331579	no	9	0	0.158329	no	33	2	0.183963	no	Skin_Melanoma
SGK1	25	1	0.286425	no	9	0	0.213741	no	34	1	0.184781	no	Skin_Melanoma
TBC1D24	24	2	0.253669	no	8	1	0.289834	no	32	3	0.196026	no	Skin_Melanoma
KDR	25	1	0.136437	no	6	3	0.625428	no	31	4	0.200326	no	Skin_Melanoma
ATF6	23	3	0.0706157	no	9	0	0.777146	no	32	3	0.201219	no	Skin_Melanoma
SVEP1	20	6	0.264823	no	7	2	0.306381	no	27	8	0.209699	no	Skin_Melanoma
NR1D1	24	2	0.217604	no	8	1	0.398592	no	32	3	0.209923	no	Skin_Melanoma
SOCS7	26	0	0.110333	no	9	0	0.76412	no	35	0	0.246506	no	Skin_Melanoma
OASL	25	1	0.432022	no	9	0	0.156504	no	34	1	0.250851	no	Skin_Melanoma
RALGAPA1	25	1	0.332383	no	9	0	0.28526	no	34	1	0.252095	no	Skin_Melanoma
SLAMF7	23	3	0.447313	no	9	0	0.174645	no	32	3	0.269376	no	Skin_Melanoma
CORO2A	26	0	0.600422	no	8	1	0.0669297	no	34	1	0.305639	no	Skin_Melanoma
AGTR1	24	2	0.263631	no	9	0	0.529875	no	33	2	0.308776	no	Skin_Melanoma
PKP1	24	2	0.303749	no	8	1	0.462523	no	32	3	0.311085	no	Skin_Melanoma
ZBTB9	25	1	0.353419	no	8	1	0.38009	no	33	2	0.315451	no	Skin_Melanoma
RAB3D	24	2	0.385299	no	9	0	0.370092	no	33	2	0.335527	no	Skin_Melanoma
PAK1	25	1	0.250073	no	8	1	0.627492	no	33	2	0.335869	no	Skin_Melanoma
GRM7	24	2	0.196823	no	8	1	0.795561	no	32	3	0.374625	no	Skin_Melanoma
LINGO1	26	0	0.357933	no	9	0	0.497573	no	35	0	0.375677	no	Skin_Melanoma
MYO7A	24	2	0.391105	no	8	1	0.451319	no	32	3	0.381425	no	Skin_Melanoma
KLHL38	26	0	0.482159	no	9	0	0.307616	no	35	0	0.383071	no	Skin_Melanoma
MAP1LC3B2	24	2	0.486108	no	9	0	0.30817	no	33	2	0.383819	no	Skin_Melanoma
CDK5	22	4	0.235868	no	9	0	0.715477	no	31	4	0.384096	no	Skin_Melanoma
DNASE1	26	0	0.487402	no	9	0	0.406517	no	35	0	0.440711	no	Skin_Melanoma
HAT1	24	2	0.350042	no	9	0	0.638928	no	33	2	0.444425	no	Skin_Melanoma
FOXJ3	26	0	0.225306	no	9	0	0.85403	no	35	0	0.456203	no	Skin_Melanoma
GBX2	25	1	0.269044	no	9	0	0.795441	no	34	1	0.461107	no	Skin_Melanoma
WDFY3	22	4	0.33238	no	6	3	0.750413	no	28	7	0.474334	no	Skin_Melanoma
SRR	25	1	0.205192	no	9	0	0.906945	no	34	1	0.491726	no	Skin_Melanoma
TNFRSF25	25	1	0.698397	no	9	0	0.247297	no	34	1	0.535549	no	Skin_Melanoma
YIF1B	26	0	0.56473	no	9	0	0.476217	no	35	0	0.543676	no	Skin_Melanoma
PSTPIP1	26	0	0.646354	no	8	1	0.361303	no	34	1	0.560796	no	Skin_Melanoma
MYSM1	24	2	0.462708	no	9	0	0.674437	no	33	2	0.563592	no	Skin_Melanoma
ETV4	26	0	0.491148	no	9	0	0.65826	no	35	0	0.575723	no	Skin_Melanoma
HPGDS	26	0	0.498595	no	9	0	0.702701	no	35	0	0.606809	no	Skin_Melanoma
VSIG8	22	4	0.553309	no	9	0	0.615573	no	31	4	0.607912	no	Skin_Melanoma
GABBR1	26	0	0.573174	no	8	1	0.626389	no	34	1	0.625727	no	Skin_Melanoma
MAP2K6	25	1	0.641852	no	9	0	0.510488	no	34	1	0.627554	no	Skin_Melanoma
CCRL2	26	0	0.743181	no	9	0	0.338064	no	35	0	0.635975	no	Skin_Melanoma
SMYD1	24	2	0.601649	no	8	1	0.597712	no	32	3	0.636514	no	Skin_Melanoma
FOXN2	26	0	0.380837	no	9	0	0.88579	no	35	0	0.638632	no	Skin_Melanoma
CDCP1	24	2	0.471308	no	8	1	0.79865	no	32	3	0.641429	no	Skin_Melanoma
WDR66	26	0	0.516484	no	8	1	0.758332	no	34	1	0.64864	no	Skin_Melanoma
AJAP1	23	3	0.742689	no	9	0	0.41668	no	32	3	0.669673	no	Skin_Melanoma
HK3	25	1	0.787933	no	8	1	0.309782	no	33	2	0.672526	no	Skin_Melanoma
ZBTB8B	26	0	0.691075	no	8	1	0.611168	no	34	1	0.717629	no	Skin_Melanoma
NKIRAS1	26	0	0.746913	no	9	0	0.510958	no	35	0	0.721452	no	Skin_Melanoma
RNFT1	24	2	0.745391	no	9	0	0.562607	no	33	2	0.74105	no	Skin_Melanoma
VDAC2	26	0	0.469162	no	8	1	0.93208	no	34	1	0.745211	no	Skin_Melanoma
GJA10	25	1	0.679575	no	8	1	0.713304	no	33	2	0.754295	no	Skin_Melanoma
SIGLEC6	26	0	0.741816	no	9	0	0.606232	no	35	0	0.757498	no	Skin_Melanoma
CLEC1A	26	0	0.577498	no	9	0	0.851082	no	35	0	0.75873	no	Skin_Melanoma
PRKG2	24	2	0.666645	no	9	0	0.737541	no	33	2	0.759352	no	Skin_Melanoma
ARL9	26	0	0.437999	no	9	0	0.961534	no	35	0	0.776919	no	Skin_Melanoma
CNGA3	25	1	0.530971	no	9	0	0.922554	no	34	1	0.788904	no	Skin_Melanoma
NPAS3	25	1	0.80298	no	9	0	0.595158	no	34	1	0.804233	no	Skin_Melanoma
IGSF21	25	1	0.656235	no	9	0	0.852791	no	34	1	0.813323	no	Skin_Melanoma
SDR9C7	26	0	0.918282	no	8	1	0.27619	no	34	1	0.822655	no	Skin_Melanoma
MFRP	22	4	0.896644	no	7	2	0.37082	no	29	6	0.824933	no	Skin_Melanoma
HPSE	24	2	0.741415	no	9	0	0.767822	no	33	2	0.826357	no	Skin_Melanoma
TAAR2	26	0	0.821783	no	9	0	0.624999	no	35	0	0.831238	no	Skin_Melanoma
PTPRN2	24	2	0.805541	no	8	1	0.665476	no	32	3	0.832415	no	Skin_Melanoma
CCNG1	26	0	0.49911	no	9	0	0.975001	no	35	0	0.838228	no	Skin_Melanoma
RHOBTB1	26	0	0.722684	no	8	1	0.836726	no	34	1	0.841064	no	Skin_Melanoma
PLXND1	24	2	0.62313	no	8	1	0.928663	no	32	3	0.843448	no	Skin_Melanoma
FOXG1	24	2	0.928929	no	9	0	0.348991	no	33	2	0.852187	no	Skin_Melanoma
KCNH4	26	0	0.862653	no	8	1	0.57903	no	34	1	0.854007	no	Skin_Melanoma
TMEM81	23	3	0.877534	no	7	2	0.533348	no	30	5	0.855294	no	Skin_Melanoma
LRRTM3	25	1	0.658875	no	9	0	0.918807	no	34	1	0.858635	no	Skin_Melanoma
LRRN2	21	5	0.853205	no	8	1	0.653716	no	29	6	0.865465	no	Skin_Melanoma
IGSF11	25	1	0.752091	no	9	0	0.86291	no	34	1	0.875431	no	Skin_Melanoma
ULK2	23	3	0.810972	no	9	0	0.781261	no	32	3	0.877937	no	Skin_Melanoma
EXT1	26	0	0.942305	no	9	0	0.365056	no	35	0	0.880836	no	Skin_Melanoma
REXO4	26	0	0.821599	no	9	0	0.800862	no	35	0	0.890306	no	Skin_Melanoma
TBC1D2B	26	0	0.880092	no	7	2	0.666183	no	33	2	0.893477	no	Skin_Melanoma
LCN9	26	0	0.77904	no	9	0	0.893932	no	35	0	0.903322	no	Skin_Melanoma
UNC5CL	26	0	0.654526	no	9	0	0.971927	no	35	0	0.904495	no	Skin_Melanoma
CXCL5	25	1	0.864972	no	9	0	0.779209	no	34	1	0.911029	no	Skin_Melanoma
TBC1D9	26	0	0.733051	no	8	1	0.950893	no	34	1	0.911095	no	Skin_Melanoma
ZBTB43	26	0	0.873343	no	9	0	0.760571	no	35	0	0.911297	no	Skin_Melanoma
KLF15	26	0	0.839612	no	9	0	0.836507	no	35	0	0.912864	no	Skin_Melanoma
FCGR2A	23	3	0.706709	no	9	0	0.955	no	32	3	0.91322	no	Skin_Melanoma
HELQ	23	3	0.728104	no	9	0	0.944606	no	32	3	0.913504	no	Skin_Melanoma
NFKBID	25	1	0.966429	no	8	1	0.391306	no	33	2	0.927169	no	Skin_Melanoma
SPEN	21	5	0.678839	no	7	2	0.984183	no	28	7	0.928369	no	Skin_Melanoma
JUP	25	1	0.947561	no	9	0	0.570253	no	34	1	0.930985	no	Skin_Melanoma
SIGLEC15	26	0	0.936194	no	9	0	0.631095	no	35	0	0.931322	no	Skin_Melanoma
ITGA10	21	5	0.941883	no	9	0	0.633687	no	30	5	0.933761	no	Skin_Melanoma
HTR1B	25	1	0.918345	no	9	0	0.737606	no	34	1	0.936672	no	Skin_Melanoma
RNF19A	23	3	0.875854	no	8	1	0.854917	no	31	4	0.938016	no	Skin_Melanoma
GABARAP	25	1	0.814527	no	9	0	0.933272	no	34	1	0.938538	no	Skin_Melanoma
ARAP1	25	1	0.919531	no	8	1	0.74298	no	33	2	0.93905	no	Skin_Melanoma
CAPN10	22	4	0.80251	no	8	1	0.945467	no	30	5	0.940418	no	Skin_Melanoma
BTN2A1	25	1	0.858552	no	9	0	0.897289	no	34	1	0.942663	no	Skin_Melanoma
FKBP3	26	0	0.963339	no	9	0	0.52808	no	35	0	0.942926	no	Skin_Melanoma
MADD	23	3	0.732559	no	9	0	0.982946	no	32	3	0.949513	no	Skin_Melanoma
RAB39A	22	4	0.907024	no	9	0	0.835867	no	31	4	0.950236	no	Skin_Melanoma
FKBP2	25	1	0.960558	no	9	0	0.635683	no	34	1	0.954315	no	Skin_Melanoma
RASL11A	25	1	0.873714	no	9	0	0.916465	no	34	1	0.955098	no	Skin_Melanoma
ZNF165	26	0	0.928523	no	9	0	0.804995	no	35	0	0.955819	no	Skin_Melanoma
CNKSR1	25	1	0.928592	no	9	0	0.816825	no	34	1	0.957928	no	Skin_Melanoma
CBX3	19	7	0.88858	no	9	0	0.899011	no	28	7	0.958836	no	Skin_Melanoma
BARX2	22	4	0.97436	no	8	1	0.558208	no	30	5	0.959611	no	Skin_Melanoma
ZNF76	26	0	0.967315	no	9	0	0.639296	no	35	0	0.961803	no	Skin_Melanoma
CD300LF	24	2	0.977321	no	9	0	0.584469	no	33	2	0.965621	no	Skin_Melanoma
FRMD5	24	2	0.884499	no	9	0	0.938842	no	33	2	0.96647	no	Skin_Melanoma
SLC22A7	25	1	0.977605	no	9	0	0.595691	no	34	1	0.967653	no	Skin_Melanoma
PRDM15	26	0	0.938308	no	8	1	0.871519	no	34	1	0.971501	no	Skin_Melanoma
ETV6	26	0	0.932073	no	8	1	0.899099	no	34	1	0.973128	no	Skin_Melanoma
OR2T34	13	13	0.96427	no	6	3	0.79029	no	19	16	0.974822	no	Skin_Melanoma
LLGL1	25	1	0.947175	no	9	0	0.868157	no	34	1	0.975484	no	Skin_Melanoma
INO80D	24	2	0.939472	no	7	2	0.898748	no	31	4	0.975921	no	Skin_Melanoma
PMP22	25	1	0.979628	no	9	0	0.67067	no	34	1	0.976454	no	Skin_Melanoma
SLIT1	25	1	0.932959	no	9	0	0.927164	no	34	1	0.97918	no	Skin_Melanoma
CPA6	26	0	0.944536	no	9	0	0.903433	no	35	0	0.979263	no	Skin_Melanoma
DHRS11	26	0	0.992395	no	9	0	0.464741	no	35	0	0.979644	no	Skin_Melanoma
BOLL	25	1	0.980273	no	7	2	0.696427	no	32	3	0.980568	no	Skin_Melanoma
CHIC2	26	0	0.906913	no	9	0	0.967632	no	35	0	0.980955	no	Skin_Melanoma
ZFHX2	21	5	0.932492	no	8	1	0.949247	no	29	6	0.983571	no	Skin_Melanoma
LRRC3	26	0	0.941747	no	9	0	0.938817	no	35	0	0.983784	no	Skin_Melanoma
KIF2B	24	2	0.977327	no	7	2	0.793688	no	31	4	0.9845	no	Skin_Melanoma
SRSF12	25	1	0.970492	no	9	0	0.854487	no	34	1	0.984925	no	Skin_Melanoma
WNT5A	26	0	0.991613	no	9	0	0.602297	no	35	0	0.985919	no	Skin_Melanoma
TNS1	24	2	0.973763	no	9	0	0.848752	no	33	2	0.986034	no	Skin_Melanoma
CYP19A1	25	1	0.965725	no	9	0	0.891477	no	34	1	0.986179	no	Skin_Melanoma
GRIK4	20	6	0.937245	no	8	1	0.955484	no	28	7	0.986331	no	Skin_Melanoma
HFM1	23	3	0.979768	no	9	0	0.822574	no	32	3	0.987252	no	Skin_Melanoma
COL6A6	22	4	0.955515	no	7	2	0.943049	no	29	6	0.988124	no	Skin_Melanoma
DCN	25	1	0.969663	no	9	0	0.919476	no	34	1	0.990201	no	Skin_Melanoma
FLCN	24	2	0.956791	no	9	0	0.954054	no	33	2	0.990443	no	Skin_Melanoma
NAA11	23	3	0.969255	no	9	0	0.935847	no	32	3	0.991692	no	Skin_Melanoma
CPVL	20	6	0.963481	no	8	1	0.950692	no	28	7	0.991772	no	Skin_Melanoma
CHD5	20	6	0.984317	no	7	2	0.860441	no	27	8	0.991878	no	Skin_Melanoma
TNNI3K	25	1	0.960974	no	9	0	0.961759	no	34	1	0.992277	no	Skin_Melanoma
DIRAS2	26	0	0.990312	no	9	0	0.787355	no	35	0	0.992347	no	Skin_Melanoma
ATG7	26	0	0.995404	no	9	0	0.642383	no	35	0	0.992516	no	Skin_Melanoma
SUV39H2	26	0	0.987187	no	9	0	0.858202	no	35	0	0.993303	no	Skin_Melanoma
NFAT5	23	3	0.957093	no	9	0	0.973092	no	32	3	0.993336	no	Skin_Melanoma
DIRAS1	26	0	0.97616	no	9	0	0.958155	no	35	0	0.995116	no	Skin_Melanoma
DOCK10	24	2	0.915772	no	9	0	0.997489	no	33	2	0.995308	no	Skin_Melanoma
CAMK4	24	2	0.967941	no	8	1	0.980435	no	32	3	0.995685	no	Skin_Melanoma
ITGB4	24	2	0.992522	no	9	0	0.86203	no	33	2	0.995977	no	Skin_Melanoma
HSD17B6	26	0	0.935205	no	9	0	0.997008	no	35	0	0.996127	no	Skin_Melanoma
ZCWPW1	24	2	0.965383	no	8	1	0.986532	no	32	3	0.996162	no	Skin_Melanoma
PHLPP2	26	0	0.981527	no	9	0	0.958688	no	35	0	0.996301	no	Skin_Melanoma
MGP	26	0	0.997018	no	9	0	0.732236	no	35	0	0.996415	no	Skin_Melanoma
GABRR1	25	1	0.990079	no	9	0	0.913629	no	34	1	0.996569	no	Skin_Melanoma
MLNR	26	0	0.991473	no	9	0	0.902114	no	35	0	0.996707	no	Skin_Melanoma
IL6R	23	3	0.998584	no	9	0	0.655583	no	32	3	0.996991	no	Skin_Melanoma
OR51E1	24	2	0.982149	no	9	0	0.97093	no	33	2	0.997259	no	Skin_Melanoma
PRDM7	24	2	0.984771	no	9	0	0.976788	no	33	2	0.998011	no	Skin_Melanoma
ANGPTL4	26	0	0.9944	no	9	0	0.92657	no	35	0	0.998281	no	Skin_Melanoma
CYP26B1	25	1	0.993062	no	9	0	0.95018	no	34	1	0.998454	no	Skin_Melanoma
NR5A2	23	3	0.993797	no	9	0	0.945291	no	32	3	0.998516	no	Skin_Melanoma
GHSR	24	2	0.99785	no	9	0	0.847201	no	33	2	0.99854	no	Skin_Melanoma
UBE2Q2	25	1	0.994913	no	9	0	0.945017	no	34	1	0.99877	no	Skin_Melanoma
RASAL3	23	3	0.996759	no	9	0	0.920562	no	32	3	0.998892	no	Skin_Melanoma
SH3BP4	24	2	0.997303	no	9	0	0.906135	no	33	2	0.998915	no	Skin_Melanoma
PDE9A	25	1	0.995987	no	9	0	0.939727	no	34	1	0.998946	no	Skin_Melanoma
GSK3A	26	0	0.99791	no	9	0	0.882456	no	35	0	0.998952	no	Skin_Melanoma
SLC44A4	25	1	0.996775	no	9	0	0.924943	no	34	1	0.998966	no	Skin_Melanoma
RAG2	26	0	0.995116	no	9	0	0.954687	no	35	0	0.998985	no	Skin_Melanoma
ZADH2	25	1	0.998253	no	8	1	0.921987	no	33	2	0.999413	no	Skin_Melanoma
MSH6	26	0	0.99812	no	9	0	0.935513	no	35	0	0.999463	no	Skin_Melanoma
KBTBD7	26	0	0.988841	no	8	1	0.997279	no	34	1	0.999523	no	Skin_Melanoma
COL13A1	24	2	0.998161	no	9	0	0.944903	no	33	2	0.999539	no	Skin_Melanoma
KCTD20	25	1	0.992587	no	9	0	0.992388	no	34	1	0.999545	no	Skin_Melanoma
RUFY3	24	2	0.97834	no	9	0	0.999456	no	33	2	0.999598	no	Skin_Melanoma
BCHE	24	2	0.998137	no	9	0	0.956922	no	33	2	0.999624	no	Skin_Melanoma
B3GNT7	26	0	0.998999	no	9	0	0.946996	no	35	0	0.999754	no	Skin_Melanoma
PAN3	25	1	0.990973	no	8	1	0.998896	no	33	2	0.999768	no	Skin_Melanoma
ALPK1	23	3	0.999014	no	8	1	0.959468	no	31	4	0.999808	no	Skin_Melanoma
ITIH1	23	3	0.999971	no	8	1	0.568275	no	31	4	0.999809	no	Skin_Melanoma
GLRA3	22	4	0.999622	no	9	0	0.912733	no	31	4	0.999824	no	Skin_Melanoma
LPAR1	24	2	0.999588	no	9	0	0.917488	no	33	2	0.999829	no	Skin_Melanoma
CHRM1	24	2	0.999912	no	9	0	0.768969	no	33	2	0.999833	no	Skin_Melanoma
LYZ	26	0	0.999465	no	9	0	0.937395	no	35	0	0.999841	no	Skin_Melanoma
PAPPA2	18	8	0.999876	no	7	2	0.899316	no	25	10	0.999891	no	Skin_Melanoma
CYP2B6	26	0	0.99883	no	8	1	0.990814	no	34	1	0.999923	no	Skin_Melanoma
UHMK1	24	2	0.999539	no	9	0	0.969418	no	33	2	0.999928	no	Skin_Melanoma
ARMC8	24	2	0.994091	no	9	0	0.999571	no	33	2	0.999929	no	Skin_Melanoma
PROX1	22	4	0.999021	no	9	0	0.987707	no	31	4	0.999929	no	Skin_Melanoma
RIPK4	26	0	0.9997	no	9	0	0.956998	no	35	0	0.999936	no	Skin_Melanoma
GCLC	26	0	0.999955	no	8	1	0.80879	no	34	1	0.999943	no	Skin_Melanoma
PWWP2B	23	3	0.999663	no	9	0	0.971466	no	32	3	0.999949	no	Skin_Melanoma
RASA1	25	1	0.998837	no	9	0	0.99608	no	34	1	0.99996	no	Skin_Melanoma
DSG1	23	3	0.99887	no	9	0	0.995658	no	32	3	0.999961	no	Skin_Melanoma
TBCK	26	0	0.999568	no	8	1	0.986172	no	34	1	0.999964	no	Skin_Melanoma
ARHGEF18	23	3	0.999952	no	8	1	0.904482	no	31	4	0.999972	no	Skin_Melanoma
FXR2	25	1	0.998845	no	9	0	0.997995	no	34	1	0.999974	no	Skin_Melanoma
ARHGAP22	22	4	0.998263	no	8	1	0.999247	no	30	5	0.999976	no	Skin_Melanoma
GNB5	25	1	0.999647	no	9	0	0.989773	no	34	1	0.999978	no	Skin_Melanoma
LRRD1	20	6	0.998463	no	8	1	0.999395	no	28	7	0.99998	no	Skin_Melanoma
COBLL1	26	0	0.999899	no	8	1	0.96196	no	34	1	0.99998	no	Skin_Melanoma
SEMA3D	19	7	0.998186	no	7	2	0.999723	no	26	9	0.999981	no	Skin_Melanoma
CAMK1	26	0	0.999983	no	8	1	0.902944	no	34	1	0.99999	no	Skin_Melanoma
TTC9	26	0	0.999984	no	9	0	0.908782	no	35	0	0.99999	no	Skin_Melanoma
PIKFYVE	25	1	0.998875	no	9	0	0.999646	no	34	1	0.99999	no	Skin_Melanoma
HDAC2	26	0	0.999728	no	9	0	0.995814	no	35	0	0.999991	no	Skin_Melanoma
HOXA2	18	8	0.991753	no	9	0	0.999998	no	27	8	0.999992	no	Skin_Melanoma
FOXR1	22	4	0.999961	no	8	1	0.965581	no	30	5	0.999992	no	Skin_Melanoma
LPP	24	2	0.999824	no	8	1	0.995468	no	32	3	0.999994	no	Skin_Melanoma
SNAP25	24	2	0.999757	no	8	1	0.997372	no	32	3	0.999994	no	Skin_Melanoma
BFSP1	26	0	0.999978	no	7	2	0.951521	no	33	2	0.999994	no	Skin_Melanoma
CRBN	25	1	0.999357	no	9	0	0.999582	no	34	1	0.999994	no	Skin_Melanoma
MAP4K3	26	0	0.99997	no	8	1	0.969034	no	34	1	0.999995	no	Skin_Melanoma
BACH2	23	3	0.999813	no	9	0	0.996922	no	32	3	0.999995	no	Skin_Melanoma
HTR3B	22	4	0.99998	no	9	0	0.96959	no	31	4	0.999996	no	Skin_Melanoma
LRRC30	25	1	0.999966	no	9	0	0.984418	no	34	1	0.999997	no	Skin_Melanoma
PARP8	24	2	0.99989	no	8	1	0.996683	no	32	3	0.999997	no	Skin_Melanoma
RHOBTB3	26	0	0.99999	no	9	0	0.960609	no	35	0	0.999998	no	Skin_Melanoma
LCNL1	26	0	0.999995	no	9	0	0.937546	no	35	0	0.999998	no	Skin_Melanoma
KCNK5	24	2	0.999942	no	8	1	0.995379	no	32	3	0.999998	no	Skin_Melanoma
OTX2	25	1	0.999986	no	8	1	0.975645	no	33	2	0.999998	no	Skin_Melanoma
UBAC2	26	0	0.9997	no	9	0	0.999793	no	35	0	0.999998	no	Skin_Melanoma
DUSP27	23	3	0.999864	no	8	1	0.999297	no	31	4	0.999999	no	Skin_Melanoma
DCAF11	26	0	0.99998	no	9	0	0.989684	no	35	0	0.999999	no	Skin_Melanoma
TRPV3	24	2	0.99998	no	9	0	0.995458	no	33	2	0.999999	no	Skin_Melanoma
ATAD2B	25	1	0.999693	no	9	0	0.999983	no	34	1	0.999999	no	Skin_Melanoma
ARHGAP12	26	0	0.999956	no	9	0	0.999075	no	35	0	1	no	Skin_Melanoma
KCTD4	26	0	0.999991	no	9	0	0.992839	no	35	0	1	no	Skin_Melanoma
FOXP2	20	6	0.999998	no	7	2	0.988096	no	27	8	1	no	Skin_Melanoma
SDK1	17	9	0.999968	no	8	1	0.999657	no	25	10	1	no	Skin_Melanoma
SLC12A7	23	3	0.999958	no	9	0	0.999497	no	32	3	1	no	Skin_Melanoma
PRR5	24	2	0.999995	no	8	1	0.990628	no	32	3	1	no	Skin_Melanoma
PPP1R13B	23	3	0.999984	no	9	0	0.999069	no	32	3	1	no	Skin_Melanoma
CBX8	24	2	0.999968	no	8	1	0.999924	no	32	3	1	no	Skin_Melanoma
C4BPA	25	1	0.999999	no	8	1	0.992083	no	33	2	1	no	Skin_Melanoma
RBM24	26	0	0.999992	no	8	1	0.999468	no	34	1	1	no	Skin_Melanoma
INPP5F	23	3	0.999998	no	9	0	0.995872	no	32	3	1	no	Skin_Melanoma
UGT8	26	0	0.999996	no	9	0	0.999042	no	35	0	1	no	Skin_Melanoma
SP4	19	7	0.999996	no	9	0	0.999759	no	28	7	1	no	Skin_Melanoma
SALL1	23	3	0.999999	no	8	1	0.996356	no	31	4	1	no	Skin_Melanoma
SCARA5	25	1	0.999999	no	9	0	0.998392	no	34	1	1	no	Skin_Melanoma
KCNB1	25	1	0.999996	no	7	2	0.999911	no	32	3	1	no	Skin_Melanoma
MBOAT2	26	0	0.999996	no	8	1	0.999888	no	34	1	1	no	Skin_Melanoma
TMEM14C	25	1	0.999999	no	9	0	0.997127	no	34	1	1	no	Skin_Melanoma
ARAP2	22	4	0.999999	no	7	2	0.99863	no	29	6	1	no	Skin_Melanoma
SYNPO	25	1	0.999998	no	9	0	0.999618	no	34	1	1	no	Skin_Melanoma
LGALS1	25	1	1	no	9	0	0.998096	no	34	1	1	no	Skin_Melanoma
ANKS1A	26	0	0.999999	no	9	0	0.99905	no	35	0	1	no	Skin_Melanoma
SCYL2	26	0	0.999999	no	8	1	0.99962	no	34	1	1	no	Skin_Melanoma
HEYL	26	0	1	no	9	0	0.997135	no	35	0	1	no	Skin_Melanoma
FGF18	26	0	1	no	9	0	0.999606	no	35	0	1	no	Skin_Melanoma
KIAA1324	21	5	1	no	9	0	0.999104	no	30	5	1	no	Skin_Melanoma
CPEB3	26	0	1	no	9	0	0.999074	no	35	0	1	no	Skin_Melanoma
L3MBTL4	24	2	1	no	8	1	0.999657	no	32	3	1	no	Skin_Melanoma
ITIH2	23	3	1	no	8	1	0.998793	no	31	4	1	no	Skin_Melanoma
ECM2	25	1	1	no	9	0	0.999904	no	34	1	1	no	Skin_Melanoma
ANXA4	26	0	1	no	9	0	0.999896	no	35	0	1	no	Skin_Melanoma
LINGO2	23	3	1	no	9	0	0.999033	no	32	3	1	no	Skin_Melanoma
MBD1	25	1	1	no	9	0	0.991009	no	34	1	1	no	Skin_Melanoma
CPEB2	25	1	1	no	9	0	0.999694	no	34	1	1	no	Skin_Melanoma
FZD7	25	1	1	no	9	0	0.999971	no	34	1	1	no	Skin_Melanoma
CSRNP3	25	1	1	no	9	0	0.999986	no	34	1	1	no	Skin_Melanoma
MAT2B	25	1	1	no	9	0	0.999991	no	34	1	1	no	Skin_Melanoma
WT1	25	1	1	no	9	0	0.999064	no	34	1	1	no	Skin_Melanoma
ABCC12	24	2	1	no	9	0	0.999643	no	33	2	1	no	Skin_Melanoma
CHST9	24	2	1	no	8	1	0.999754	no	32	3	1	no	Skin_Melanoma
DLC1	22	4	1	no	8	1	0.99968	no	30	5	1	no	Skin_Melanoma
RBM11	25	1	1	no	8	1	0.997864	no	33	2	1	no	Skin_Melanoma
PLEKHA4	25	1	1	no	9	0	0.997874	no	34	1	1	no	Skin_Melanoma
HTR1E	23	3	1	no	9	0	0.999971	no	32	3	1	no	Skin_Melanoma
ARHGAP26	25	1	1	no	9	0	0.998464	no	34	1	1	no	Skin_Melanoma
IL6	19	7	1	no	9	0	1	no	28	7	1	no	Skin_Melanoma
NME7	23	3	1	no	9	0	0.99995	no	32	3	1	no	Skin_Melanoma
PCDH9	25	1	1	no	9	0	0.999915	no	34	1	1	no	Skin_Melanoma
CNST	24	2	1	no	8	1	0.999718	no	32	3	1	no	Skin_Melanoma
PRDM2	22	4	1	no	7	2	0.999956	no	29	6	1	no	Skin_Melanoma
HPGD	24	2	1	no	9	0	0.999995	no	33	2	1	no	Skin_Melanoma
KCTD1	25	1	1	no	9	0	0.999989	no	34	1	1	no	Skin_Melanoma
SPAG1	24	2	1	no	9	0	0.999985	no	33	2	1	no	Skin_Melanoma
GPSM1	24	2	1	no	9	0	0.999992	no	33	2	1	no	Skin_Melanoma
ETS1	24	2	1	no	8	1	0.999998	no	32	3	1	no	Skin_Melanoma
TNFRSF19	25	1	1	no	8	1	0.999999	no	33	2	1	no	Skin_Melanoma
OXTR	24	2	1	no	9	0	0.999771	no	33	2	1	no	Skin_Melanoma
TFEC	19	7	1	no	8	1	1	no	27	8	1	no	Skin_Melanoma
HSPB1	24	2	1	no	9	0	1	no	33	2	1	no	Skin_Melanoma
MCF2L	25	1	1	no	8	1	0.999985	no	33	2	1	no	Skin_Melanoma
COL22A1	25	1	1	no	6	3	0.998492	no	31	4	1	no	Skin_Melanoma
RDH12	25	1	1	no	9	0	0.999968	no	34	1	1	no	Skin_Melanoma
RERGL	24	2	1	no	9	0	0.999953	no	33	2	1	no	Skin_Melanoma
SH2D4A	24	2	1	no	8	1	1	no	32	3	1	no	Skin_Melanoma
IKZF2	26	0	1	no	9	0	0.999999	no	35	0	1	no	Skin_Melanoma
ZNF189	26	0	1	no	8	1	0.999857	no	34	1	1	no	Skin_Melanoma
ATG5	26	0	1	no	9	0	0.999801	no	35	0	1	no	Skin_Melanoma
SETD4	26	0	1	no	9	0	0.999982	no	35	0	1	no	Skin_Melanoma
EYA4	26	0	1	no	9	0	0.999963	no	35	0	1	no	Skin_Melanoma
PSCA	26	0	1	no	9	0	0.999986	no	35	0	1	no	Skin_Melanoma
ASB15	22	4	1	no	7	2	1	no	29	6	1	no	Skin_Melanoma
ULK4	25	1	1	no	8	1	0.999842	no	33	2	1	no	Skin_Melanoma
VSTM1	26	0	1	no	8	1	0.999993	no	34	1	1	no	Skin_Melanoma
LAMP5	23	3	1	no	7	2	1	no	30	5	1	no	Skin_Melanoma
LILRB3	26	0	1	no	9	0	1	no	35	0	1	no	Skin_Melanoma
SERPINC1	24	2	1	no	8	1	0.999999	no	32	3	1	no	Skin_Melanoma
LILRA6	25	1	1	no	9	0	1	no	34	1	1	no	Skin_Melanoma
CABP1	24	2	1	no	9	0	1	no	33	2	1	no	Skin_Melanoma
SLAMF6	23	3	1	no	8	1	1	no	31	4	1	no	Skin_Melanoma
TBPL1	26	0	1	no	9	0	1	no	35	0	1	no	Skin_Melanoma
JPH4	6	0	0.0466658	yes	0	0			6	0	0.0466658	yes	Soft_Tissue_Sarcoma_Rhabdoid
FXR2	6	0	0.791891	no	0	0			6	0	0.791891	no	Soft_Tissue_Sarcoma_Rhabdoid
DGKG	6	0	0.964594	no	0	0			6	0	0.964594	no	Soft_Tissue_Sarcoma_Rhabdoid
CLEC7A	5	1	0.999999	no	0	0			5	1	0.999999	no	Soft_Tissue_Sarcoma_Rhabdoid
TLN1	2	0	0.00516379	yes	2	0	0.00408524	yes	4	0	5.66412e-05	yes	Thyroid_Carcinoma
MST1	2	0	0.0161851	yes	2	0	0.00688578	yes	4	0	0.000325379	yes	Thyroid_Carcinoma
EGLN1	2	0	0.0138505	yes	2	0	0.0272195	yes	4	0	0.00106409	yes	Thyroid_Carcinoma
PAX8	2	0	0.221608	no	2	0	0.0458439	yes	4	0	0.0366663	yes	Thyroid_Carcinoma
RHOB	2	0	0.214192	no	2	0	0.393203	no	4	0	0.220841	no	Thyroid_Carcinoma
NFIA	2	0	0.62811	no	2	0	0.188434	no	4	0	0.338953	no	Thyroid_Carcinoma
WNT11	2	0	0.514412	no	2	0	0.323633	no	4	0	0.381205	no	Thyroid_Carcinoma
LRRK2	2	0	0.348279	no	1	1			3	1	0.495722	no	Thyroid_Carcinoma
PSIP1	2	0	0.724104	no	2	0	0.708219	no	4	0	0.796235	no	Thyroid_Carcinoma
SMYD4	2	0	0.608939	no	2	0	0.889096	no	4	0	0.862058	no	Thyroid_Carcinoma
CCNO	2	0	0.709801	no	2	0	0.875086	no	4	0	0.895205	no	Thyroid_Carcinoma
RNF43	2	0	0.878603	no	2	0	0.751503	no	4	0	0.91451	no	Thyroid_Carcinoma
CAPZA2	2	0	0.877579	no	1	1			3	1	0.946366	no	Thyroid_Carcinoma
NME7	2	0	0.998895	no	1	1			3	1	0.999872	no	Thyroid_Carcinoma
TMEM241	2	0	0.999354	no	2	0	0.996443	no	4	0	0.999991	no	Thyroid_Carcinoma
BUD31	9	1	5.67399e-18	yes	10	3	1.33722e-19	yes	19	4	4.21828e-36	yes	Upper_Aerodigestive_Tract_Carcinoma
RNPC3	8	2	8.59464e-16	yes	12	1	5.15527e-21	yes	20	3	3.43839e-35	yes	Upper_Aerodigestive_Tract_Carcinoma
CLNS1A	7	3	3.92299e-12	yes	11	2	2.76416e-18	yes	18	5	5.70597e-29	yes	Upper_Aerodigestive_Tract_Carcinoma
MED30	8	2	4.98072e-15	yes	8	4	1.44192e-12	yes	16	6	9.78001e-26	yes	Upper_Aerodigestive_Tract_Carcinoma
PRPF6	10	0	6.43461e-13	yes	9	3	6.07517e-12	yes	19	3	2.1714e-23	yes	Upper_Aerodigestive_Tract_Carcinoma
VPS28	8	2	1.15234e-08	yes	10	3	1.17714e-10	yes	18	5	7.29555e-18	yes	Upper_Aerodigestive_Tract_Carcinoma
RNGTT	10	0	2.28157e-18	yes	13	0	9.39189e-26	yes	23	0	1.1852e-16	yes	Upper_Aerodigestive_Tract_Carcinoma
UBE2L3	9	1	1.52961e-08	yes	11	1	1.473e-09	yes	20	2	1.31759e-16	yes	Upper_Aerodigestive_Tract_Carcinoma
ATP6V1B2	10	0	1.0988e-19	yes	13	0	2.20862e-21	yes	23	0	1.68123e-16	yes	Upper_Aerodigestive_Tract_Carcinoma
LONP1	10	0	4.83256e-15	yes	13	0	2.86106e-23	yes	23	0	2.53062e-16	yes	Upper_Aerodigestive_Tract_Carcinoma
WDR82	10	0	2.47332e-22	yes	12	0	1.61261e-29	yes	22	0	3.099e-16	yes	Upper_Aerodigestive_Tract_Carcinoma
CHAF1B	10	0	2.47332e-22	yes	12	0	3.0812e-27	yes	22	0	3.32416e-16	yes	Upper_Aerodigestive_Tract_Carcinoma
DDX41	10	0	3.18352e-16	yes	13	0	3.38769e-19	yes	23	0	3.84599e-16	yes	Upper_Aerodigestive_Tract_Carcinoma
SNRPF	10	0	8.17363e-19	yes	12	0	2.54163e-25	yes	22	0	4.59423e-16	yes	Upper_Aerodigestive_Tract_Carcinoma
TOP2A	10	0	4.45102e-19	yes	12	1	2.40149e-22	yes	22	1	5.57561e-16	yes	Upper_Aerodigestive_Tract_Carcinoma
ALDOA	10	0	1.4954e-14	yes	13	0	7.23514e-19	yes	23	0	5.90842e-16	yes	Upper_Aerodigestive_Tract_Carcinoma
MMS22L	10	0	7.92285e-21	yes	12	1	1.32703e-20	yes	22	1	5.96365e-16	yes	Upper_Aerodigestive_Tract_Carcinoma
DDX56	10	0	1.98768e-17	yes	12	1	2.3587e-22	yes	22	1	6.69383e-16	yes	Upper_Aerodigestive_Tract_Carcinoma
GPN3	10	0	2.41516e-15	yes	13	0	3.49432e-17	yes	23	0	7.82508e-16	yes	Upper_Aerodigestive_Tract_Carcinoma
CCNA2	10	0	8.89296e-15	yes	13	0	1.68549e-17	yes	23	0	8.05801e-16	yes	Upper_Aerodigestive_Tract_Carcinoma
PRIM1	10	0	2.14705e-14	yes	13	0	1.77579e-17	yes	23	0	8.92949e-16	yes	Upper_Aerodigestive_Tract_Carcinoma
CENPW	10	0	3.34954e-17	yes	12	0	1.44777e-18	yes	22	0	1.17483e-15	yes	Upper_Aerodigestive_Tract_Carcinoma
GEMIN5	10	0	1.0918e-16	yes	12	1	9.02938e-19	yes	22	1	1.21843e-15	yes	Upper_Aerodigestive_Tract_Carcinoma
RPP40	9	1	2.3737e-14	yes	13	0	1.37757e-20	yes	22	1	1.32845e-15	yes	Upper_Aerodigestive_Tract_Carcinoma
CDC27	10	0	2.32056e-16	yes	12	1	1.88357e-18	yes	22	1	1.36757e-15	yes	Upper_Aerodigestive_Tract_Carcinoma
RRM2	9	1	2.27049e-21	yes	12	1	3.15023e-28	yes	21	2	1.38453e-15	yes	Upper_Aerodigestive_Tract_Carcinoma
PPP1R12A	10	0	6.72506e-13	yes	13	0	2.69767e-17	yes	23	0	1.50262e-15	yes	Upper_Aerodigestive_Tract_Carcinoma
RPP14	10	0	1.39783e-13	yes	13	0	3.88592e-16	yes	23	0	1.77361e-15	yes	Upper_Aerodigestive_Tract_Carcinoma
NVL	10	0	4.48748e-13	yes	13	0	5.22528e-15	yes	23	0	3.35341e-15	yes	Upper_Aerodigestive_Tract_Carcinoma
TTC27	10	0	3.31537e-14	yes	12	1	1.67055e-16	yes	22	1	3.49384e-15	yes	Upper_Aerodigestive_Tract_Carcinoma
UBE2N	10	0	1.26023e-13	yes	12	0	1.20872e-16	yes	22	0	3.97752e-15	yes	Upper_Aerodigestive_Tract_Carcinoma
WDR70	8	2	2.1764e-07	yes	12	1	3.69128e-09	yes	20	3	5.08661e-15	yes	Upper_Aerodigestive_Tract_Carcinoma
WDR12	10	0	5.70226e-13	yes	12	1	5.91875e-16	yes	22	1	6.08389e-15	yes	Upper_Aerodigestive_Tract_Carcinoma
ELP3	10	0	5.01322e-13	yes	12	0	1.23186e-15	yes	22	0	6.61541e-15	yes	Upper_Aerodigestive_Tract_Carcinoma
XRCC6	8	2	5.18108e-12	yes	13	0	6.59507e-20	yes	21	2	7.74842e-15	yes	Upper_Aerodigestive_Tract_Carcinoma
NLE1	10	0	4.26002e-11	yes	13	0	1.06553e-14	yes	23	0	9.17793e-15	yes	Upper_Aerodigestive_Tract_Carcinoma
FBXO5	10	0	3.01174e-11	yes	13	0	1.81495e-14	yes	23	0	9.48114e-15	yes	Upper_Aerodigestive_Tract_Carcinoma
COPS3	10	0	1.04121e-12	yes	12	1	1.18725e-14	yes	22	1	1.06773e-14	yes	Upper_Aerodigestive_Tract_Carcinoma
RBM28	10	0	3.17091e-11	yes	13	0	3.67293e-14	yes	23	0	1.12061e-14	yes	Upper_Aerodigestive_Tract_Carcinoma
COPS8	10	0	1.22481e-10	yes	13	0	9.47181e-15	yes	23	0	1.16198e-14	yes	Upper_Aerodigestive_Tract_Carcinoma
NAA15	10	0	3.83153e-12	yes	12	1	5.51604e-15	yes	22	1	1.17909e-14	yes	Upper_Aerodigestive_Tract_Carcinoma
USPL1	10	0	3.6949e-11	yes	13	0	4.19414e-14	yes	23	0	1.19592e-14	yes	Upper_Aerodigestive_Tract_Carcinoma
UBA3	9	1	7.52119e-11	yes	13	0	5.05396e-16	yes	22	1	1.31259e-14	yes	Upper_Aerodigestive_Tract_Carcinoma
URI1	10	0	1.41856e-13	yes	12	0	3.84761e-13	yes	22	0	1.60299e-14	yes	Upper_Aerodigestive_Tract_Carcinoma
TERF2	10	0	7.48631e-12	yes	12	0	1.15307e-13	yes	22	0	2.35557e-14	yes	Upper_Aerodigestive_Tract_Carcinoma
GNL2	9	1	1.6186e-10	yes	13	0	1.58995e-14	yes	22	1	2.9455e-14	yes	Upper_Aerodigestive_Tract_Carcinoma
USP5	10	0	8.78332e-13	yes	11	2	2.51739e-14	yes	21	2	2.98701e-14	yes	Upper_Aerodigestive_Tract_Carcinoma
CXXC1	8	2	8.09145e-07	yes	11	1	6.85591e-09	yes	19	3	3.03405e-14	yes	Upper_Aerodigestive_Tract_Carcinoma
PPIL1	10	0	6.47831e-11	yes	13	0	1.11383e-12	yes	23	0	3.17586e-14	yes	Upper_Aerodigestive_Tract_Carcinoma
DARS	9	1	6.36742e-11	yes	13	0	5.57662e-14	yes	22	1	3.23273e-14	yes	Upper_Aerodigestive_Tract_Carcinoma
GTF2E1	10	0	1.8883e-11	yes	12	0	4.75946e-12	yes	22	0	7.01299e-14	yes	Upper_Aerodigestive_Tract_Carcinoma
WDR3	9	1	8.10446e-11	yes	12	1	1.8991e-13	yes	21	2	9.76213e-14	yes	Upper_Aerodigestive_Tract_Carcinoma
GAPDH	10	0	3.51217e-11	yes	11	2	2.34234e-12	yes	21	2	1.39986e-13	yes	Upper_Aerodigestive_Tract_Carcinoma
GNL3	10	0	8.45791e-10	yes	13	0	1.68092e-11	yes	23	0	1.49939e-13	yes	Upper_Aerodigestive_Tract_Carcinoma
WDR46	10	0	3.20264e-09	yes	13	0	1.32506e-11	yes	23	0	2.11819e-13	yes	Upper_Aerodigestive_Tract_Carcinoma
ABCF1	9	1	3.78484e-09	yes	13	0	2.24056e-12	yes	22	1	2.28951e-13	yes	Upper_Aerodigestive_Tract_Carcinoma
XRCC5	10	0	1.45965e-08	yes	13	0	1.13546e-11	yes	23	0	3.50989e-13	yes	Upper_Aerodigestive_Tract_Carcinoma
PLRG1	10	0	1.70544e-10	yes	11	1	3.19672e-11	yes	21	1	3.92678e-13	yes	Upper_Aerodigestive_Tract_Carcinoma
CDC40	10	0	4.40313e-10	yes	12	0	2.24058e-10	yes	22	0	5.28301e-13	yes	Upper_Aerodigestive_Tract_Carcinoma
CEBPZ	8	2	6.05632e-08	yes	13	0	4.40137e-13	yes	21	2	6.20734e-13	yes	Upper_Aerodigestive_Tract_Carcinoma
CCNB1	10	0	2.37945e-08	yes	12	1	9.19001e-11	yes	22	1	1.51177e-12	yes	Upper_Aerodigestive_Tract_Carcinoma
MED7	10	0	1.36124e-08	yes	12	0	2.40838e-10	yes	22	0	1.69613e-12	yes	Upper_Aerodigestive_Tract_Carcinoma
SRP19	10	0	7.82825e-10	yes	12	1	2.8982e-09	yes	22	1	1.77366e-12	yes	Upper_Aerodigestive_Tract_Carcinoma
PSMC4	9	1	8.49884e-08	yes	13	0	5.23239e-11	yes	22	1	1.89554e-12	yes	Upper_Aerodigestive_Tract_Carcinoma
DDX27	10	0	1.1193e-08	yes	11	2	1.88467e-09	yes	21	2	5.56652e-12	yes	Upper_Aerodigestive_Tract_Carcinoma
RRP9	10	0	1.15041e-07	yes	13	0	5.18557e-09	yes	23	0	1.0344e-11	yes	Upper_Aerodigestive_Tract_Carcinoma
SNRPB2	10	0	1.06713e-08	yes	12	1	3.47681e-08	yes	22	1	1.39869e-11	yes	Upper_Aerodigestive_Tract_Carcinoma
RPP38	10	0	5.67183e-08	yes	13	0	2.01281e-08	yes	23	0	1.54194e-11	yes	Upper_Aerodigestive_Tract_Carcinoma
FTSJ3	10	0	7.89648e-09	yes	11	2	6.6919e-08	yes	21	2	2.33978e-11	yes	Upper_Aerodigestive_Tract_Carcinoma
ADAR	10	0	1.97362e-06	yes	13	0	1.33114e-08	yes	23	0	7.15689e-11	yes	Upper_Aerodigestive_Tract_Carcinoma
XYLT2	10	0	3.29871e-07	yes	13	0	1.66579e-07	yes	23	0	1.15721e-10	yes	Upper_Aerodigestive_Tract_Carcinoma
SNRPA	10	0	2.21165e-08	yes	13	0	1.13612e-06	yes	23	0	1.3354e-10	yes	Upper_Aerodigestive_Tract_Carcinoma
SSB	10	0	1.51537e-05	yes	13	0	4.29173e-08	yes	23	0	4.73667e-10	yes	Upper_Aerodigestive_Tract_Carcinoma
POLG	10	0	2.58964e-06	yes	13	0	2.30857e-06	yes	23	0	1.88357e-09	yes	Upper_Aerodigestive_Tract_Carcinoma
BET1	9	1	4.51829e-05	yes	10	3	1.28445e-05	yes	19	4	3.2009e-09	yes	Upper_Aerodigestive_Tract_Carcinoma
BRIP1	10	0	7.57394e-05	yes	12	1	2.44926e-06	yes	22	1	1.92411e-08	yes	Upper_Aerodigestive_Tract_Carcinoma
UCHL5	10	0	0.00029286	yes	12	0	6.06428e-07	yes	22	0	2.44689e-08	yes	Upper_Aerodigestive_Tract_Carcinoma
DDX19B	10	0	7.36811e-05	yes	13	0	1.33317e-05	yes	23	0	5.32109e-08	yes	Upper_Aerodigestive_Tract_Carcinoma
TP63	8	2	1.52506e-06	yes	8	5	0.00337152	yes	16	7	1.58959e-07	yes	Upper_Aerodigestive_Tract_Carcinoma
TNS3	8	2	0.00239366	yes	12	1	4.9739e-05	yes	20	3	6.58289e-07	yes	Upper_Aerodigestive_Tract_Carcinoma
ESCO2	10	0	0.000155041	yes	13	0	0.0026848	yes	23	0	8.40446e-06	yes	Upper_Aerodigestive_Tract_Carcinoma
SULT6B1	9	1	0.0146465	no	12	1	0.000314935	yes	21	2	4.85473e-05	yes	Upper_Aerodigestive_Tract_Carcinoma
HOXD10	10	0	0.0176047	no	13	0	0.00251832	yes	23	0	0.000284531	yes	Upper_Aerodigestive_Tract_Carcinoma
GTPBP8	9	1	0.0110094	no	13	0	0.011243	no	22	1	0.000724743	yes	Upper_Aerodigestive_Tract_Carcinoma
RABL2B	9	1	0.0278447	no	13	0	0.0110886	no	22	1	0.00152818	yes	Upper_Aerodigestive_Tract_Carcinoma
KCNH3	10	0	0.113604	no	13	0	0.011197	no	23	0	0.0061331	yes	Upper_Aerodigestive_Tract_Carcinoma
EIF4G3	10	0	0.114487	no	13	0	0.0446118	no	23	0	0.0188598	no	Upper_Aerodigestive_Tract_Carcinoma
CDH1	10	0	0.160964	no	13	0	0.154938	no	23	0	0.0764661	no	Upper_Aerodigestive_Tract_Carcinoma
QPCT	9	1	0.424357	no	13	0	0.0454244	no	22	1	0.0771283	no	Upper_Aerodigestive_Tract_Carcinoma
DLX1	10	0	0.714267	no	13	0	0.0192797	no	23	0	0.121144	no	Upper_Aerodigestive_Tract_Carcinoma
HES3	10	0	0.270268	no	13	0	0.213649	no	23	0	0.155931	no	Upper_Aerodigestive_Tract_Carcinoma
DHRS1	10	0	0.030854	no	13	0	0.782089	no	23	0	0.261883	no	Upper_Aerodigestive_Tract_Carcinoma
CCR8	10	0	0.583315	no	13	0	0.161442	no	23	0	0.271498	no	Upper_Aerodigestive_Tract_Carcinoma
LRCH3	8	2	0.332932	no	7	6	0.382483	no	15	8	0.299844	no	Upper_Aerodigestive_Tract_Carcinoma
CRABP2	10	0	0.578649	no	13	0	0.20119	no	23	0	0.307693	no	Upper_Aerodigestive_Tract_Carcinoma
PNPLA7	9	1	0.22138	no	11	2	0.523517	no	20	3	0.317645	no	Upper_Aerodigestive_Tract_Carcinoma
LYPD6B	10	0	0.301138	no	13	0	0.461231	no	23	0	0.336346	no	Upper_Aerodigestive_Tract_Carcinoma
NCSTN	9	1	0.579025	no	12	1	0.235869	no	21	2	0.338335	no	Upper_Aerodigestive_Tract_Carcinoma
CDKAL1	10	0	0.368852	no	13	0	0.414759	no	23	0	0.349069	no	Upper_Aerodigestive_Tract_Carcinoma
KCTD8	10	0	0.412249	no	12	1	0.426193	no	22	1	0.385555	no	Upper_Aerodigestive_Tract_Carcinoma
RTP1	8	2	0.625443	no	10	3	0.298811	no	18	5	0.428492	no	Upper_Aerodigestive_Tract_Carcinoma
NPR1	10	0	0.33108	no	13	0	0.590084	no	23	0	0.452623	no	Upper_Aerodigestive_Tract_Carcinoma
TP73	10	0	0.591379	no	12	1	0.359135	no	22	1	0.455592	no	Upper_Aerodigestive_Tract_Carcinoma
KDM2B	10	0	0.377195	no	12	0	0.570713	no	22	0	0.467801	no	Upper_Aerodigestive_Tract_Carcinoma
CAMK1D	10	0	0.466785	no	12	1	0.65185	no	22	1	0.592779	no	Upper_Aerodigestive_Tract_Carcinoma
NR1H2	10	0	0.529655	no	11	2	0.694866	no	21	2	0.664841	no	Upper_Aerodigestive_Tract_Carcinoma
MBOAT1	10	0	0.792878	no	13	0	0.467921	no	23	0	0.685653	no	Upper_Aerodigestive_Tract_Carcinoma
ALDH5A1	10	0	0.841566	no	12	1	0.490238	no	22	1	0.746476	no	Upper_Aerodigestive_Tract_Carcinoma
CDC14A	8	2	0.53657	no	12	1	0.83031	no	20	3	0.788439	no	Upper_Aerodigestive_Tract_Carcinoma
RTN4IP1	9	1	0.71266	no	12	1	0.773408	no	21	2	0.827904	no	Upper_Aerodigestive_Tract_Carcinoma
MUC1	10	0	0.795667	no	12	0	0.760099	no	22	0	0.862386	no	Upper_Aerodigestive_Tract_Carcinoma
CALM3	10	0	0.803694	no	13	0	0.784144	no	23	0	0.878376	no	Upper_Aerodigestive_Tract_Carcinoma
C1QTNF2	10	0	0.74964	no	13	0	0.904324	no	23	0	0.924656	no	Upper_Aerodigestive_Tract_Carcinoma
PIK3CG	8	2	0.784967	no	12	1	0.887605	no	20	3	0.926444	no	Upper_Aerodigestive_Tract_Carcinoma
ANKRD27	10	0	0.718267	no	13	0	0.948146	no	23	0	0.946426	no	Upper_Aerodigestive_Tract_Carcinoma
G3BP2	10	0	0.762828	no	13	0	0.953171	no	23	0	0.958989	no	Upper_Aerodigestive_Tract_Carcinoma
RLBP1	9	1	0.960539	no	13	0	0.79471	no	22	1	0.96093	no	Upper_Aerodigestive_Tract_Carcinoma
DDX4	9	1	0.720342	no	13	0	0.975043	no	22	1	0.970035	no	Upper_Aerodigestive_Tract_Carcinoma
EIF2AK3	10	0	0.971006	no	13	0	0.805751	no	23	0	0.971305	no	Upper_Aerodigestive_Tract_Carcinoma
ANKRD42	8	2	0.777279	no	11	2	0.969506	no	19	4	0.973121	no	Upper_Aerodigestive_Tract_Carcinoma
DCLRE1C	10	0	0.75309	no	13	0	0.978777	no	23	0	0.975913	no	Upper_Aerodigestive_Tract_Carcinoma
ADH4	10	0	0.946321	no	13	0	0.922787	no	23	0	0.983772	no	Upper_Aerodigestive_Tract_Carcinoma
NAT8L	10	0	0.995838	no	12	1	0.728607	no	22	1	0.985975	no	Upper_Aerodigestive_Tract_Carcinoma
COL21A1	10	0	0.909634	no	12	1	0.963874	no	22	1	0.98727	no	Upper_Aerodigestive_Tract_Carcinoma
HDAC11	9	1	0.950243	no	11	1	0.935636	no	20	2	0.987742	no	Upper_Aerodigestive_Tract_Carcinoma
CBS	9	1	0.91755	no	12	1	0.961763	no	21	2	0.987876	no	Upper_Aerodigestive_Tract_Carcinoma
ANXA13	8	2	0.986516	no	9	4	0.847142	no	17	6	0.9883	no	Upper_Aerodigestive_Tract_Carcinoma
WDR36	10	0	0.835592	no	12	1	0.987353	no	22	1	0.989364	no	Upper_Aerodigestive_Tract_Carcinoma
STXBP5	9	1	0.920141	no	12	1	0.976575	no	21	2	0.99229	no	Upper_Aerodigestive_Tract_Carcinoma
EVC	9	1	0.953033	no	13	0	0.980547	no	22	1	0.996002	no	Upper_Aerodigestive_Tract_Carcinoma
GPR146	10	0	0.992629	no	12	1	0.931973	no	22	1	0.99677	no	Upper_Aerodigestive_Tract_Carcinoma
RDH14	10	0	0.951457	no	13	0	0.994267	no	23	0	0.998514	no	Upper_Aerodigestive_Tract_Carcinoma
GABRA6	10	0	0.992566	no	12	1	0.975232	no	22	1	0.998901	no	Upper_Aerodigestive_Tract_Carcinoma
MKNK1	10	0	0.98481	no	13	0	0.988539	no	23	0	0.999067	no	Upper_Aerodigestive_Tract_Carcinoma
KIF1C	10	0	0.967033	no	12	1	0.99639	no	22	1	0.999277	no	Upper_Aerodigestive_Tract_Carcinoma
SLIT2	9	1	0.968631	no	12	1	0.996899	no	21	2	0.99941	no	Upper_Aerodigestive_Tract_Carcinoma
CAMK2D	10	0	0.992164	no	11	1	0.98825	no	21	1	0.999454	no	Upper_Aerodigestive_Tract_Carcinoma
IGSF9B	9	1	0.992132	no	12	1	0.994306	no	21	2	0.999709	no	Upper_Aerodigestive_Tract_Carcinoma
DENND5B	8	2	0.977713	no	11	2	0.999353	no	19	4	0.999919	no	Upper_Aerodigestive_Tract_Carcinoma
COL1A2	7	3	0.909345	no	10	3	0.999962	no	17	6	0.999935	no	Upper_Aerodigestive_Tract_Carcinoma
GRM8	10	0	0.999629	no	12	1	0.994717	no	22	1	0.999972	no	Upper_Aerodigestive_Tract_Carcinoma
TET1	10	0	0.99398	no	10	2	0.999407	no	20	2	0.999979	no	Upper_Aerodigestive_Tract_Carcinoma
KLK2	10	0	0.999539	no	13	0	0.998187	no	23	0	0.999988	no	Upper_Aerodigestive_Tract_Carcinoma
ARAP2	10	0	0.999826	no	12	1	0.998859	no	22	1	0.999996	no	Upper_Aerodigestive_Tract_Carcinoma
IRX2	9	1	0.999943	no	8	5	0.997525	no	17	6	0.999999	no	Upper_Aerodigestive_Tract_Carcinoma
PMP2	10	0	0.996727	no	12	1	0.999993	no	22	1	0.999999	no	Upper_Aerodigestive_Tract_Carcinoma
SLC39A4	8	2	0.999032	no	10	3	0.999844	no	18	5	0.999999	no	Upper_Aerodigestive_Tract_Carcinoma
TAAR6	10	0	0.999978	no	13	0	0.999505	no	23	0	1	no	Upper_Aerodigestive_Tract_Carcinoma
ATOX1	10	0	0.99985	no	13	0	0.999954	no	23	0	1	no	Upper_Aerodigestive_Tract_Carcinoma
CD244	10	0	0.999911	no	13	0	0.99996	no	23	0	1	no	Upper_Aerodigestive_Tract_Carcinoma
GPR65	9	1	0.999966	no	13	0	0.999997	no	22	1	1	no	Upper_Aerodigestive_Tract_Carcinoma
TTC8	8	2	0.9998	no	12	1	0.999991	no	20	3	1	no	Upper_Aerodigestive_Tract_Carcinoma
LDHAL6A	10	0	0.999872	no	13	0	1	no	23	0	1	no	Upper_Aerodigestive_Tract_Carcinoma
CD247	10	0	0.99997	no	12	1	1	no	22	1	1	no	Upper_Aerodigestive_Tract_Carcinoma
CELSR1	8	2	0.999992	no	13	0	1	no	21	2	1	no	Upper_Aerodigestive_Tract_Carcinoma
FKBP14	10	0	1	no	13	0	1	no	23	0	1	no	Upper_Aerodigestive_Tract_Carcinoma
AKR1C2	10	0	0.999985	no	13	0	1	no	23	0	1	no	Upper_Aerodigestive_Tract_Carcinoma
CABP5	10	0	1	no	13	0	1	no	23	0	1	no	Upper_Aerodigestive_Tract_Carcinoma

## Sheet: d. tumor-suppressive effectors
	#wt(overlapping)	#mut(overlapping)	pvalue(overlapping)	is_significant(overlapping)	#wt(non-overlapping)	#mut(non-overlapping)	pvalue(non-overlapping)	is_significant(non-overlapping)	#wt(all)	#mut(all)	pvalue(all)	is_significant(all)	Cancer_type
TP53	2	8	5.97617e-08	yes	0	9			2	17	5.97617e-08	yes	Bladder_Carcinoma
RDH5	10	0	0.68855	no	9	0	0.84936	no	19	0	0.858992	no	Bladder_Carcinoma
TFRC	10	0	1	no	7	2	0.999964	no	17	2	1	no	Bladder_Carcinoma
SRSF11	10	0	1	no	9	0	1	no	19	0	1	no	Bladder_Carcinoma
GOLT1A	17	1	5.07539e-10	yes	11	1	-9.10827e-13	yes	28	2	0	yes	Breast_Carcinoma
PRDM2	15	3	-1.27873e-10	yes	11	1	6.06205e-08	yes	26	4	7.93809e-14	yes	Breast_Carcinoma
WDR41	18	0	1.58185e-09	yes	12	0	9.93367e-08	yes	30	0	1.249e-13	yes	Breast_Carcinoma
PLEKHH1	17	1	1.04062e-06	yes	12	0	6.75491e-05	yes	29	1	4.72947e-09	yes	Breast_Carcinoma
FRY	14	4	1.1978e-05	yes	12	0	3.65598e-06	yes	26	4	4.88112e-09	yes	Breast_Carcinoma
NR3C2	18	0	0.000118842	yes	11	1	0.000839811	yes	29	1	1.44312e-06	yes	Breast_Carcinoma
PARP4	18	0	0.000238885	yes	12	0	0.0015227	yes	30	0	4.08374e-06	yes	Breast_Carcinoma
MAD1L1	14	4	0.00401787	yes	12	0	0.00416533	yes	26	4	0.000117624	yes	Breast_Carcinoma
FXR2	15	3	0.0219355	yes	12	0	0.0223042	yes	27	3	0.00232956	yes	Breast_Carcinoma
TNNI3K	17	1	0.0565589	no	12	0	0.0146272	yes	29	1	0.0045717	yes	Breast_Carcinoma
ARHGEF4	18	0	0.00899344	yes	11	1	0.142422	no	29	1	0.00595853	yes	Breast_Carcinoma
RAPGEF4	16	2	0.0150737	yes	12	0	0.100035	no	28	2	0.00668442	yes	Breast_Carcinoma
TBC1D9	18	0	0.00106753	yes	11	1	0.523355	no	29	1	0.00968963	yes	Breast_Carcinoma
LRRC8A	16	2	0.0425251	no	12	0	0.100525	no	28	2	0.016022	yes	Breast_Carcinoma
PHF21A	17	1	0.0788547	no	11	1	0.0534212	no	28	2	0.0171376	yes	Breast_Carcinoma
PHF3	16	2	0.0963032	no	11	1	0.0547586	no	27	3	0.0211395	yes	Breast_Carcinoma
PRKAG2	17	1	0.0929727	no	11	1	0.0572983	no	28	2	0.02139	yes	Breast_Carcinoma
SERGEF	16	2	0.132363	no	12	0	0.0996988	no	28	2	0.0452512	no	Breast_Carcinoma
ANKRD50	16	2	0.0763613	no	10	2	0.1919	no	26	4	0.0473088	no	Breast_Carcinoma
LRRC4B	17	1	0.224786	no	12	0	0.0817183	no	29	1	0.0689508	no	Breast_Carcinoma
RAB36	17	1	0.394558	no	10	2	0.05007	no	27	3	0.111941	no	Breast_Carcinoma
ERI1	17	1	0.038201	no	11	1	0.604978	no	28	2	0.112951	no	Breast_Carcinoma
HSPBAP1	17	1	0.215614	no	12	0	0.187798	no	29	1	0.118553	no	Breast_Carcinoma
MTHFSD	16	2	0.427465	no	11	1	0.0730302	no	27	3	0.141469	no	Breast_Carcinoma
TRIM33	15	3	0.0997438	no	12	0	0.711374	no	27	3	0.279321	no	Breast_Carcinoma
PRKAG3	18	0	0.355852	no	12	0	0.447318	no	30	0	0.354427	no	Breast_Carcinoma
PPM1D	14	4	0.45802	no	10	2	0.434895	no	24	6	0.425119	no	Breast_Carcinoma
MKNK2	18	0	0.582264	no	12	0	0.442529	no	30	0	0.527756	no	Breast_Carcinoma
HPCAL4	17	1	0.484444	no	12	0	0.834592	no	29	1	0.72605	no	Breast_Carcinoma
FLCN	18	0	0.98591	no	11	1	0.519312	no	29	1	0.959982	no	Breast_Carcinoma
LRRC59	17	1	0.974091	no	9	3	0.831891	no	26	4	0.983875	no	Breast_Carcinoma
HAPLN1	18	0	0.97607	no	12	0	0.88383	no	30	0	0.988964	no	Breast_Carcinoma
ZBTB9	17	1	0.947901	no	12	0	0.972855	no	29	1	0.993425	no	Breast_Carcinoma
EXO1	17	1	0.998997	no	12	0	0.660301	no	29	1	0.995163	no	Breast_Carcinoma
SPSB1	17	1	0.985248	no	12	0	0.976315	no	29	1	0.998296	no	Breast_Carcinoma
CYP1A2	17	1	0.968612	no	12	0	0.994806	no	29	1	0.99884	no	Breast_Carcinoma
VAV1	18	0	0.987941	no	12	0	0.983688	no	30	0	0.998961	no	Breast_Carcinoma
AFF3	18	0	0.99979	no	12	0	0.994851	no	30	0	0.99999	no	Breast_Carcinoma
RASL10A	16	2	0.999613	no	11	1	0.99934	no	27	3	0.999997	no	Breast_Carcinoma
SBK1	18	0	0.999987	no	12	0	0.996393	no	30	0	0.999999	no	Breast_Carcinoma
RPP40	15	3	1	no	11	1	1	no	26	4	1	no	Breast_Carcinoma
RGPD3	8	0	3.53865e-06	yes	4	0	3.13364e-07	yes	12	0	2.35585e-10	yes	CNS_Glioma
RGPD1	8	0	0.00518487	yes	4	0	0.0720166	no	12	0	0.00147846	yes	CNS_Glioma
SLITRK3	7	1	0.153983	no	4	0	0.0380194	no	11	1	0.028811	no	CNS_Glioma
KEAP1	8	0	0.451566	no	3	1	1.04695e-08	yes	11	1	0.0478035	no	CNS_Glioma
TLE3	8	0	0.609652	no	4	0	0.0970713	no	12	0	0.299721	no	CNS_Glioma
OGDH	6	2	0.952426	no	3	1	0.698367	no	9	3	0.953476	no	CNS_Glioma
CERK	7	1	0.951236	no	4	0	0.940437	no	11	1	0.989155	no	CNS_Glioma
RGPD4	8	0	0.896964	no	4	0	0.988812	no	12	0	0.990546	no	CNS_Glioma
TRPM7	7	1	0.985174	no	4	0	0.996003	no	11	1	0.999601	no	CNS_Glioma
RGPD2	7	1	0.998873	no	4	0	0.981843	no	11	1	0.999916	no	CNS_Glioma
DDX39B	8	0	0.99735	no	4	0	0.998216	no	12	0	0.999965	no	CNS_Glioma
DHX38	8	0	0.999859	no	4	0	0.974552	no	12	0	0.999982	no	CNS_Glioma
PRPF4B	8	0	0.999944	no	4	0	0.990885	no	12	0	0.999998	no	CNS_Glioma
EDC4	8	0	0.999835	no	4	0	0.997319	no	12	0	0.999998	no	CNS_Glioma
SSB	8	0	0.999993	no	4	0	0.990194	no	12	0	1	no	CNS_Glioma
RPS10	8	0	0.999987	no	4	0	0.996562	no	12	0	1	no	CNS_Glioma
TFRC	7	1	0.999979	no	4	0	0.998704	no	11	1	1	no	CNS_Glioma
UBR5	8	0	0.999997	no	4	0	0.997811	no	12	0	1	no	CNS_Glioma
RANBP2	8	0	0.999999	no	3	1	0.997836	no	11	1	1	no	CNS_Glioma
RFC4	7	1	0.999995	no	4	0	0.99958	no	11	1	1	no	CNS_Glioma
WDR70	5	3	0.99999	no	4	0	0.999869	no	9	3	1	no	CNS_Glioma
RNF40	8	0	0.999998	no	4	0	0.999578	no	12	0	1	no	CNS_Glioma
RBMXL1	8	0	0.999998	no	4	0	0.999508	no	12	0	1	no	CNS_Glioma
RBM28	6	2	0.999997	no	4	0	0.999926	no	10	2	1	no	CNS_Glioma
TTC1	8	0	1	no	4	0	0.99974	no	12	0	1	no	CNS_Glioma
CDC40	8	0	1	no	4	0	0.999697	no	12	0	1	no	CNS_Glioma
SNRNP40	8	0	1	no	4	0	0.999894	no	12	0	1	no	CNS_Glioma
TTK	7	1	1	no	4	0	0.99992	no	11	1	1	no	CNS_Glioma
XRCC5	8	0	1	no	4	0	0.999844	no	12	0	1	no	CNS_Glioma
FIP1L1	8	0	1	no	4	0	0.999829	no	12	0	1	no	CNS_Glioma
COPS8	8	0	1	no	4	0	0.999976	no	12	0	1	no	CNS_Glioma
UTP18	8	0	1	no	4	0	0.999989	no	12	0	1	no	CNS_Glioma
PAF1	8	0	1	no	4	0	0.999962	no	12	0	1	no	CNS_Glioma
SMNDC1	8	0	1	no	4	0	0.999962	no	12	0	1	no	CNS_Glioma
PLRG1	8	0	1	no	4	0	0.999933	no	12	0	1	no	CNS_Glioma
AHCTF1	8	0	1	no	4	0	0.999951	no	12	0	1	no	CNS_Glioma
TAF5	8	0	1	no	4	0	0.999992	no	12	0	1	no	CNS_Glioma
UBE2I	8	0	1	no	4	0	0.999992	no	12	0	1	no	CNS_Glioma
ILF3	8	0	1	no	3	1	0.999848	no	11	1	1	no	CNS_Glioma
PPP4C	8	0	1	no	4	0	0.999957	no	12	0	1	no	CNS_Glioma
TARDBP	8	0	1	no	3	1	0.999965	no	11	1	1	no	CNS_Glioma
DMAP1	8	0	1	no	4	0	0.999991	no	12	0	1	no	CNS_Glioma
COPS3	8	0	1	no	4	0	0.999995	no	12	0	1	no	CNS_Glioma
ATP6V1B2	8	0	1	no	3	1	0.998445	no	11	1	1	no	CNS_Glioma
ATP6V1A	8	0	1	no	4	0	0.999964	no	12	0	1	no	CNS_Glioma
SRSF11	8	0	1	no	4	0	0.999992	no	12	0	1	no	CNS_Glioma
SSRP1	8	0	1	no	4	0	0.999994	no	12	0	1	no	CNS_Glioma
RAE1	7	1	1	no	4	0	1	no	11	1	1	no	CNS_Glioma
POLD1	8	0	1	no	4	0	0.999998	no	12	0	1	no	CNS_Glioma
RBM25	7	1	1	no	4	0	0.999999	no	11	1	1	no	CNS_Glioma
MED8	8	0	1	no	4	0	1	no	12	0	1	no	CNS_Glioma
MMS22L	7	1	1	no	4	0	1	no	11	1	1	no	CNS_Glioma
XRCC6	8	0	1	no	4	0	1	no	12	0	1	no	CNS_Glioma
WDR82	8	0	1	no	4	0	1	no	12	0	1	no	CNS_Glioma
DTL	8	0	1	no	4	0	1	no	12	0	1	no	CNS_Glioma
EEF2	8	0	1	no	3	1	1	no	11	1	1	no	CNS_Glioma
SF3B4	7	1	1	no	4	0	1	no	11	1	1	no	CNS_Glioma
PRPF6	7	1	1	no	4	0	0.999999	no	11	1	1	no	CNS_Glioma
UBL5	8	0	1	no	3	1	0.999986	no	11	1	1	no	CNS_Glioma
CHAF1B	8	0	1	no	4	0	1	no	12	0	1	no	CNS_Glioma
TOP2A	8	0	1	no	3	1	0.999999	no	11	1	1	no	CNS_Glioma
CARS	7	1	1	no	4	0	0.999999	no	11	1	1	no	CNS_Glioma
DDX49	8	0	1	no	4	0	1	no	12	0	1	no	CNS_Glioma
PSMD14	8	0	1	no	4	0	1	no	12	0	1	no	CNS_Glioma
EIF3I	8	0	1	no	4	0	0.999998	no	12	0	1	no	CNS_Glioma
RNPC3	7	1	1	no	4	0	1	no	11	1	1	no	CNS_Glioma
CENPW	8	0	1	no	4	0	0.999999	no	12	0	1	no	CNS_Glioma
TP53	0	5			2	9	5.97617e-08	yes	2	14	5.97617e-08	yes	CNS_Glioma_HighGrade
ANKRD46	5	0	0.023734	yes	11	0	0.000546882	yes	16	0	5.79436e-05	yes	CNS_Glioma_HighGrade
CCDC91	5	0	0.127085	no	11	0	0.0001968	yes	16	0	0.00018227	yes	CNS_Glioma_HighGrade
ATP10D	5	0	0.42261	no	11	0	0.00884895	yes	16	0	0.0195488	yes	CNS_Glioma_HighGrade
MCPH1	5	0	0.116485	no	10	1	0.48401	no	15	1	0.233487	no	CNS_Glioma_HighGrade
B9D1	5	0	0.133539	no	10	1	0.838943	no	15	1	0.564497	no	CNS_Glioma_HighGrade
XAF1	5	0	0.65671	no	11	0	0.830127	no	16	0	0.847369	no	CNS_Glioma_HighGrade
CDK12	5	0	0.782691	no	11	0	0.999794	no	16	0	0.999565	no	CNS_Glioma_HighGrade
ASH2L	5	0	0.993632	no	11	0	0.998982	no	16	0	0.999967	no	CNS_Glioma_HighGrade
GMNN	5	0	0.999407	no	11	0	0.999444	no	16	0	0.999997	no	CNS_Glioma_HighGrade
RANBP2	4	1	0.998908	no	10	1	0.999991	no	14	2	1	no	CNS_Glioma_HighGrade
MCL1	5	0	0.998186	no	11	0	1	no	16	0	1	no	CNS_Glioma_HighGrade
BCLAF1	5	0	0.999789	no	10	1	0.999999	no	15	1	1	no	CNS_Glioma_HighGrade
TFRC	5	0	0.999519	no	11	0	1	no	16	0	1	no	CNS_Glioma_HighGrade
AATF	5	0	0.999594	no	11	0	1	no	16	0	1	no	CNS_Glioma_HighGrade
SNRNP40	5	0	0.999918	no	11	0	1	no	16	0	1	no	CNS_Glioma_HighGrade
TTC1	5	0	0.999979	no	11	0	1	no	16	0	1	no	CNS_Glioma_HighGrade
UBA3	5	0	0.999979	no	9	2	1	no	14	2	1	no	CNS_Glioma_HighGrade
CTR9	5	0	0.999979	no	11	0	1	no	16	0	1	no	CNS_Glioma_HighGrade
TTK	5	0	0.999987	no	11	0	1	no	16	0	1	no	CNS_Glioma_HighGrade
AHCTF1	5	0	0.999983	no	11	0	1	no	16	0	1	no	CNS_Glioma_HighGrade
PLRG1	5	0	0.999975	no	11	0	1	no	16	0	1	no	CNS_Glioma_HighGrade
COPS3	5	0	0.999999	no	10	1	1	no	15	1	1	no	CNS_Glioma_HighGrade
GEMIN5	5	0	1	no	11	0	1	no	16	0	1	no	CNS_Glioma_HighGrade
COPS8	5	0	0.999998	no	11	0	1	no	16	0	1	no	CNS_Glioma_HighGrade
NAA15	5	0	0.999999	no	11	0	1	no	16	0	1	no	CNS_Glioma_HighGrade
CARS	5	0	1	no	11	0	1	no	16	0	1	no	CNS_Glioma_HighGrade
UTP15	5	0	1	no	11	0	1	no	16	0	1	no	CNS_Glioma_HighGrade
NCBP2	5	0	1	no	11	0	1	no	16	0	1	no	CNS_Glioma_HighGrade
INTS4	4	1	0.999929	no	11	0	1	no	15	1	1	no	CNS_Glioma_HighGrade
MYC	5	0	1	no	10	1	1	no	15	1	1	no	CNS_Glioma_HighGrade
UBL5	5	0	1	no	11	0	1	no	16	0	1	no	CNS_Glioma_HighGrade
CDK7	5	0	1	no	11	0	1	no	16	0	1	no	CNS_Glioma_HighGrade
SF3B4	5	0	1	no	11	0	1	no	16	0	1	no	CNS_Glioma_HighGrade
RNGTT	5	0	1	no	11	0	1	no	16	0	1	no	CNS_Glioma_HighGrade
RPP40	5	0	1	no	11	0	1	no	16	0	1	no	CNS_Glioma_HighGrade
UBE2I	5	0	0.999998	no	11	0	1	no	16	0	1	no	CNS_Glioma_HighGrade
CLOCK	21	1	1.59903e-09	yes	5	0	3.85515e-07	yes	26	1	2.14151e-12	yes	Colorectal_Carcinoma
STK33	20	2	1.57732e-08	yes	5	0	0.00171984	yes	25	2	9.22329e-12	yes	Colorectal_Carcinoma
CP	16	6	1.55166e-09	yes	4	1	0.00315851	yes	20	7	2.51727e-09	yes	Colorectal_Carcinoma
AMT	20	2	1.20142e-07	yes	5	0	0.00848567	yes	25	2	4.02633e-08	yes	Colorectal_Carcinoma
FRMD3	21	1	4.25712e-06	yes	5	0	0.00138133	yes	26	1	8.70268e-08	yes	Colorectal_Carcinoma
SPEN	13	9	1.04512e-05	yes	4	1	0.00443032	yes	17	10	2.24305e-07	yes	Colorectal_Carcinoma
OR6F1	21	1	7.53776e-06	yes	5	0	0.0279911	no	26	1	1.16981e-06	yes	Colorectal_Carcinoma
LGALS1	19	3	1.45327e-05	yes	5	0	0.00700179	yes	24	3	1.60955e-06	yes	Colorectal_Carcinoma
L3MBTL4	20	2	1.0424e-05	yes	5	0	0.0232743	no	25	2	2.85167e-06	yes	Colorectal_Carcinoma
HDAC11	22	0	0.000358222	yes	5	0	0.0118109	yes	27	0	3.09091e-05	yes	Colorectal_Carcinoma
ARL14	19	3	0.00012576	yes	4	1	0.0690032	no	23	4	5.72162e-05	yes	Colorectal_Carcinoma
SEMA3D	20	2	0.000143331	yes	5	0	0.115321	no	25	2	0.000106137	yes	Colorectal_Carcinoma
OR5W2	21	1	0.000466756	yes	5	0	0.0648657	no	26	1	0.000134099	yes	Colorectal_Carcinoma
TRIM13	19	3	0.00114071	yes	5	0	0.0312106	no	24	3	0.00022028	yes	Colorectal_Carcinoma
RAG2	21	1	0.00236885	yes	5	0	0.013787	no	26	1	0.000245736	yes	Colorectal_Carcinoma
LATS1	18	4	0.0013854	yes	5	0	0.0636718	no	23	4	0.000453192	yes	Colorectal_Carcinoma
MSH6	18	4	0.00104809	yes	4	1	0.295829	no	22	5	0.00149881	yes	Colorectal_Carcinoma
VDAC2	21	1	0.0037261	yes	5	0	0.1233	no	26	1	0.00173894	yes	Colorectal_Carcinoma
ACTA2	21	1	0.00710839	yes	5	0	0.0861741	no	26	1	0.00248259	yes	Colorectal_Carcinoma
B3GNT7	22	0	0.00442093	yes	5	0	0.196806	no	27	0	0.00308	yes	Colorectal_Carcinoma
MXD1	22	0	0.00219889	yes	4	1	0.384953	no	26	1	0.00308287	yes	Colorectal_Carcinoma
LRG1	20	2	0.0152283	no	5	0	0.0803497	no	25	2	0.00520754	yes	Colorectal_Carcinoma
NEUROD1	21	1	0.0639821	no	5	0	0.0214739	no	26	1	0.0123733	yes	Colorectal_Carcinoma
PDE11A	20	2	0.00598664	yes	5	0	0.495445	no	25	2	0.0127453	no	Colorectal_Carcinoma
PRDM7	20	2	0.0300176	no	4	1	0.157569	no	24	3	0.0163552	no	Colorectal_Carcinoma
RDH16	22	0	0.0369055	no	5	0	0.181289	no	27	0	0.0219776	no	Colorectal_Carcinoma
TMEM130	18	4	0.0561026	no	5	0	0.104946	no	23	4	0.0227145	no	Colorectal_Carcinoma
C5AR1	21	1	0.0478935	no	5	0	0.20847	no	26	1	0.0313281	no	Colorectal_Carcinoma
TP53	7	15	0.0383233	no	0	5			7	20	0.0383233	no	Colorectal_Carcinoma
KCNF1	18	4	0.0631224	no	5	0	0.213133	no	23	4	0.0413369	no	Colorectal_Carcinoma
RAB40C	22	0	0.0877383	no	5	0	0.141944	no	27	0	0.0452118	no	Colorectal_Carcinoma
MTAP	20	2	0.0787807	no	4	1	0.172772	no	24	3	0.0455451	no	Colorectal_Carcinoma
BTN1A1	21	1	0.146735	no	5	0	0.14738	no	26	1	0.0788483	no	Colorectal_Carcinoma
BCKDK	20	2	0.14735	no	5	0	0.331085	no	25	2	0.126535	no	Colorectal_Carcinoma
HBP1	22	0	0.220022	no	5	0	0.220352	no	27	0	0.149844	no	Colorectal_Carcinoma
TSNARE1	21	1	0.316822	no	5	0	0.16886	no	26	1	0.195459	no	Colorectal_Carcinoma
GLDN	21	1	0.402129	no	5	0	0.118138	no	26	1	0.226329	no	Colorectal_Carcinoma
ERMAP	20	2	0.22322	no	5	0	0.629586	no	25	2	0.297111	no	Colorectal_Carcinoma
PRKCD	20	2	0.250835	no	5	0	0.564744	no	25	2	0.29819	no	Colorectal_Carcinoma
GBX2	20	2	0.369195	no	5	0	0.377122	no	25	2	0.328089	no	Colorectal_Carcinoma
MARCO	18	4	0.299688	no	4	1	0.591902	no	22	5	0.353444	no	Colorectal_Carcinoma
MADD	18	4	0.398386	no	5	0	0.592993	no	23	4	0.453589	no	Colorectal_Carcinoma
RALGAPA1	17	5	0.630594	no	4	1	0.367521	no	21	6	0.559405	no	Colorectal_Carcinoma
CDK19	21	1	0.636588	no	5	0	0.442321	no	26	1	0.598062	no	Colorectal_Carcinoma
TERT	20	2	0.491785	no	3	2	0.824276	no	23	4	0.628903	no	Colorectal_Carcinoma
CHMP4C	20	2	0.735351	no	5	0	0.394642	no	25	2	0.671175	no	Colorectal_Carcinoma
AIFM2	21	1	0.672213	no	5	0	0.77389	no	26	1	0.770015	no	Colorectal_Carcinoma
SREK1IP1	22	0	0.834032	no	5	0	0.419865	no	27	0	0.784077	no	Colorectal_Carcinoma
CDKAL1	20	2	0.811388	no	5	0	0.568627	no	25	2	0.808938	no	Colorectal_Carcinoma
WFIKKN1	22	0	0.777323	no	5	0	0.779256	no	27	0	0.848133	no	Colorectal_Carcinoma
CNGA1	21	1	0.834934	no	5	0	0.656038	no	26	1	0.854658	no	Colorectal_Carcinoma
ETV5	18	4	0.742264	no	4	1	0.904353	no	22	5	0.876852	no	Colorectal_Carcinoma
MIB1	20	2	0.881315	no	5	0	0.628109	no	25	2	0.887201	no	Colorectal_Carcinoma
TTC28	18	4	0.909366	no	5	0	0.634202	no	23	4	0.911732	no	Colorectal_Carcinoma
MECR	20	2	0.820352	no	5	0	0.887866	no	25	2	0.91571	no	Colorectal_Carcinoma
UBE2R2	22	0	0.946382	no	5	0	0.558089	no	27	0	0.935598	no	Colorectal_Carcinoma
DUSP14	20	2	0.951084	no	5	0	0.537732	no	25	2	0.936418	no	Colorectal_Carcinoma
HLX	21	1	0.902966	no	4	1	0.821073	no	25	2	0.941658	no	Colorectal_Carcinoma
CBX5	21	1	0.989461	no	5	0	0.756143	no	26	1	0.991467	no	Colorectal_Carcinoma
SMURF2	21	1	0.99055	no	5	0	0.992429	no	26	1	0.99916	no	Colorectal_Carcinoma
TLK2	21	1	0.999614	no	5	0	0.706121	no	26	1	0.999456	no	Colorectal_Carcinoma
GJD3	21	1	0.997369	no	5	0	0.959245	no	26	1	0.999465	no	Colorectal_Carcinoma
SBK1	21	1	0.998746	no	5	0	0.94399	no	26	1	0.999683	no	Colorectal_Carcinoma
GPIHBP1	21	1	0.99904	no	5	0	0.933745	no	26	1	0.999723	no	Colorectal_Carcinoma
MICB	21	1	0.999697	no	5	0	0.985566	no	26	1	0.999971	no	Colorectal_Carcinoma
ATP2B4	17	5	0.999642	no	5	0	0.99827	no	22	5	0.999987	no	Colorectal_Carcinoma
SNAP29	22	0	0.999992	no	4	1	0.934202	no	26	1	0.999998	no	Colorectal_Carcinoma
FERMT2	20	2	0.999999	no	5	0	0.903664	no	25	2	0.999998	no	Colorectal_Carcinoma
WWTR1	20	2	0.999999	no	4	1	0.93991	no	24	3	0.999999	no	Colorectal_Carcinoma
DDX28	20	2	1	no	5	0	0.995399	no	25	2	1	no	Colorectal_Carcinoma
TEF	21	1	1	no	5	0	0.992041	no	26	1	1	no	Colorectal_Carcinoma
EXOC2	20	2	1	no	5	0	0.997508	no	25	2	1	no	Colorectal_Carcinoma
ZNF24	20	2	1	no	5	0	0.997483	no	25	2	1	no	Colorectal_Carcinoma
SDHAF2	21	1	1	no	5	0	0.999885	no	26	1	1	no	Colorectal_Carcinoma
USPL1	17	5	1	no	5	0	0.999994	no	22	5	1	no	Colorectal_Carcinoma
CDC42	20	2	1	no	5	0	0.999985	no	25	2	1	no	Colorectal_Carcinoma
RPTOR	19	3	1	no	5	0	0.999979	no	24	3	1	no	Colorectal_Carcinoma
TXN	21	1	1	no	5	0	1	no	26	1	1	no	Colorectal_Carcinoma
ANKLE2	18	4	1	no	5	0	1	no	23	4	1	no	Colorectal_Carcinoma
F2RL3	7	0	0.00134796	yes	9	0	0.000191781	yes	16	0	1.29065e-06	yes	Endometrium_Carcinoma
RAPGEF1	4	3	0.864901	no	6	3	0.901611	no	10	6	0.957793	no	Endometrium_Carcinoma
ACTL6A	6	1	1	no	7	2	1	no	13	3	1	no	Endometrium_Carcinoma
MED30	5	2	1	no	8	1	1	no	13	3	1	no	Endometrium_Carcinoma
CHAF1B	6	1	1	no	7	2	1	no	13	3	1	no	Endometrium_Carcinoma
MARK1	10	0	0.000334131	yes	13	0	2.58499e-06	yes	23	0	5.37336e-08	yes	Gastric_Carcinoma
TP53	4	6	8.39666e-08	yes	0	13			4	19	8.39666e-08	yes	Gastric_Carcinoma
GLI3	5	5	0.140381	no	11	2	0.00021724	yes	16	7	0.000227855	yes	Gastric_Carcinoma
KCNJ5	9	2	7.14325e-07	yes	7	0	1.43049e-06	yes	16	2	-5.76491e-10	yes	Kidney_Carcinoma
TP53	6	5	-1.53211e-14	yes	5	2	3.10862e-15	yes	11	7	3.25151e-12	yes	Kidney_Carcinoma
FKBP1B	11	0	8.2779e-07	yes	7	0	7.70849e-05	yes	18	0	3.77844e-10	yes	Kidney_Carcinoma
ARNT2	11	0	5.24815e-06	yes	7	0	3.91695e-05	yes	18	0	4.99608e-10	yes	Kidney_Carcinoma
WDR31	11	0	8.13147e-10	yes	7	0	0.000224765	yes	18	0	2.29152e-09	yes	Kidney_Carcinoma
AKR1C2	11	0	8.49061e-08	yes	7	0	1.00154e-06	yes	18	0	2.42422e-09	yes	Kidney_Carcinoma
SLA2	11	0	5.00895e-07	yes	7	0	0.000823044	yes	18	0	3.00858e-09	yes	Kidney_Carcinoma
LDHAL6A	11	0	5.38642e-08	yes	7	0	0.00273888	yes	18	0	4.25942e-09	yes	Kidney_Carcinoma
BIRC7	11	0	6.53119e-06	yes	6	1	0.000468814	yes	17	1	1.57633e-08	yes	Kidney_Carcinoma
SMAP1	10	1	1.75809e-06	yes	7	0	0.00973847	no	17	1	2.72318e-07	yes	Kidney_Carcinoma
VLDLR	10	1	0.000304014	yes	6	1	0.00023662	yes	16	2	5.40668e-07	yes	Kidney_Carcinoma
PMP2	9	2	0.000279125	yes	7	0	0.000640188	yes	16	2	9.06606e-07	yes	Kidney_Carcinoma
TP53BP1	10	1	0.0221195	no	7	0	0.000114057	yes	17	1	6.21705e-05	yes	Kidney_Carcinoma
ADRA2C	10	1	0.00051903	yes	7	0	0.0268715	no	17	1	8.05763e-05	yes	Kidney_Carcinoma
KCNK3	11	0	0.0261884	no	7	0	0.000702234	yes	18	0	0.000248434	yes	Kidney_Carcinoma
RTP2	10	1	0.0322217	no	7	0	0.00192507	yes	17	1	0.000537962	yes	Kidney_Carcinoma
MIXL1	9	2	0.00132692	yes	7	0	0.0844581	no	16	2	0.000781137	yes	Kidney_Carcinoma
KLHL29	11	0	0.00761053	yes	7	0	0.0283234	no	18	0	0.000921672	yes	Kidney_Carcinoma
PLK2	11	0	0.00796761	yes	7	0	0.0590947	no	18	0	0.00197903	yes	Kidney_Carcinoma
FAM8A1	11	0	0.0125043	no	6	1	0.0609617	no	17	1	0.00300258	yes	Kidney_Carcinoma
SORD	11	0	0.0890904	no	7	0	0.00496938	yes	18	0	0.00400297	yes	Kidney_Carcinoma
PDGFA	10	1	0.0105641	no	6	1	0.114339	no	16	2	0.0049647	yes	Kidney_Carcinoma
CES3	11	0	0.0615657	no	7	0	0.0189217	no	18	0	0.00595349	yes	Kidney_Carcinoma
CHST1	10	1	0.0433801	no	7	0	0.0802119	no	17	1	0.0127018	no	Kidney_Carcinoma
SIRPB1	6	5	0.0509108	no	4	3	0.0740622	no	10	8	0.0132486	no	Kidney_Carcinoma
PLA2G4B	11	0	0.105356	no	7	0	0.029642	no	18	0	0.0151256	no	Kidney_Carcinoma
WIPI2	10	1	0.139997	no	6	1	0.0322185	no	16	2	0.022923	no	Kidney_Carcinoma
CALCOCO2	11	0	0.0263601	no	6	1	0.298099	no	17	1	0.0301905	no	Kidney_Carcinoma
CALM3	11	0	0.339538	no	7	0	0.00708516	yes	18	0	0.0340732	no	Kidney_Carcinoma
IGF1R	11	0	0.0721945	no	7	0	0.240626	no	18	0	0.0558124	no	Kidney_Carcinoma
WIF1	9	2	0.189897	no	6	1	0.135661	no	15	3	0.0821836	no	Kidney_Carcinoma
BCAM	11	0	0.246181	no	7	0	0.140975	no	18	0	0.111617	no	Kidney_Carcinoma
EPS15	11	0	0.391664	no	7	0	0.118872	no	18	0	0.169195	no	Kidney_Carcinoma
ATP2A3	11	0	0.314043	no	7	0	0.186156	no	18	0	0.17274	no	Kidney_Carcinoma
ZBTB24	11	0	0.105988	no	6	1	0.609946	no	17	1	0.201857	no	Kidney_Carcinoma
MC5R	11	0	0.150805	no	7	0	0.558356	no	18	0	0.236926	no	Kidney_Carcinoma
RAB3GAP1	9	2	0.627902	no	7	0	0.144661	no	16	2	0.323531	no	Kidney_Carcinoma
NFKBIA	11	0	0.358547	no	7	0	0.394684	no	18	0	0.325041	no	Kidney_Carcinoma
TAOK3	10	1	0.302443	no	6	1	0.662117	no	16	2	0.440009	no	Kidney_Carcinoma
GRK7	11	0	0.467575	no	7	0	0.488696	no	18	0	0.467378	no	Kidney_Carcinoma
MBOAT1	11	0	0.648095	no	6	1	0.396847	no	17	1	0.559324	no	Kidney_Carcinoma
MACF1	10	1	0.61355	no	6	1	0.50941	no	16	2	0.59642	no	Kidney_Carcinoma
ATG14	11	0	0.412132	no	7	0	0.765669	no	18	0	0.610987	no	Kidney_Carcinoma
ARF6	11	0	0.584953	no	7	0	0.900163	no	18	0	0.834549	no	Kidney_Carcinoma
FKBP10	11	0	0.89027	no	7	0	0.507595	no	18	0	0.83476	no	Kidney_Carcinoma
PPP3CA	10	1	0.946109	no	7	0	0.479342	no	17	1	0.884259	no	Kidney_Carcinoma
GPR6	11	0	0.896293	no	7	0	0.674952	no	18	0	0.89899	no	Kidney_Carcinoma
NR6A1	11	0	0.904296	no	7	0	0.759931	no	18	0	0.929551	no	Kidney_Carcinoma
DHX30	10	1	0.797957	no	7	0	0.929648	no	17	1	0.944817	no	Kidney_Carcinoma
DUSP13	11	0	0.884963	no	7	0	0.9022	no	18	0	0.960848	no	Kidney_Carcinoma
MED15	10	1	0.773434	no	7	0	0.96964	no	17	1	0.962664	no	Kidney_Carcinoma
HOXB5	11	0	0.953256	no	6	1	0.853135	no	17	1	0.976719	no	Kidney_Carcinoma
DDX39B	10	1	0.95606	no	7	0	0.868893	no	17	1	0.979606	no	Kidney_Carcinoma
MTR	8	3	0.9813	no	7	0	0.798839	no	15	3	0.982082	no	Kidney_Carcinoma
TFG	11	0	0.964921	no	7	0	0.876069	no	18	0	0.984356	no	Kidney_Carcinoma
ACO2	11	0	0.877651	no	7	0	0.980518	no	18	0	0.986216	no	Kidney_Carcinoma
KDM1A	11	0	0.976248	no	7	0	0.866604	no	18	0	0.988014	no	Kidney_Carcinoma
MED25	11	0	0.98086	no	7	0	0.899154	no	18	0	0.992543	no	Kidney_Carcinoma
EIF5AL1	11	0	0.970126	no	7	0	0.972311	no	18	0	0.996421	no	Kidney_Carcinoma
MRGPRX3	11	0	0.994027	no	7	0	0.966769	no	18	0	0.999147	no	Kidney_Carcinoma
PRDX5	11	0	0.99669	no	7	0	0.958599	no	18	0	0.999379	no	Kidney_Carcinoma
BARHL2	11	0	0.995037	no	7	0	0.982713	no	18	0	0.999617	no	Kidney_Carcinoma
CDH15	11	0	0.998933	no	7	0	0.948116	no	18	0	0.999699	no	Kidney_Carcinoma
DDX39A	11	0	0.998774	no	7	0	0.986157	no	18	0	0.99992	no	Kidney_Carcinoma
MPZL1	8	3	0.99438	no	7	0	0.999157	no	15	3	0.999972	no	Kidney_Carcinoma
CIT	10	1	0.999785	no	7	0	0.992808	no	17	1	0.999992	no	Kidney_Carcinoma
MED27	11	0	0.999939	no	7	0	0.987422	no	18	0	0.999995	no	Kidney_Carcinoma
MATK	10	1	0.999391	no	7	0	0.999105	no	17	1	0.999997	no	Kidney_Carcinoma
DHX38	11	0	0.999963	no	6	1	0.996957	no	17	1	0.999999	no	Kidney_Carcinoma
OPA1	9	2	0.999774	no	7	0	0.999648	no	16	2	1	no	Kidney_Carcinoma
ACTG1	10	1	0.99989	no	6	1	0.999641	no	16	2	1	no	Kidney_Carcinoma
OGDH	10	1	0.999769	no	6	1	0.999893	no	16	2	1	no	Kidney_Carcinoma
CDK4	10	1	0.999962	no	7	0	0.999929	no	17	1	1	no	Kidney_Carcinoma
FANCM	10	1	0.999989	no	7	0	0.999911	no	17	1	1	no	Kidney_Carcinoma
FOXL2	11	0	0.999993	no	7	0	0.999971	no	18	0	1	no	Kidney_Carcinoma
EIF4B	9	2	1	no	7	0	0.999612	no	16	2	1	no	Kidney_Carcinoma
SLC1A5	11	0	0.999999	no	7	0	0.999829	no	18	0	1	no	Kidney_Carcinoma
TRPM7	10	1	0.999995	no	7	0	0.999983	no	17	1	1	no	Kidney_Carcinoma
SARNP	10	1	1	no	7	0	0.999945	no	17	1	1	no	Kidney_Carcinoma
PSMC4	11	0	1	no	7	0	0.99995	no	18	0	1	no	Kidney_Carcinoma
SRCAP	9	2	1	no	5	2	0.999945	no	14	4	1	no	Kidney_Carcinoma
AP2S1	11	0	1	no	7	0	0.999966	no	18	0	1	no	Kidney_Carcinoma
NUP54	10	1	1	no	7	0	0.999999	no	17	1	1	no	Kidney_Carcinoma
PNPT1	10	1	1	no	7	0	1	no	17	1	1	no	Kidney_Carcinoma
PGAM1	11	0	1	no	6	1	0.999988	no	17	1	1	no	Kidney_Carcinoma
MED4	11	0	1	no	6	1	0.99986	no	17	1	1	no	Kidney_Carcinoma
WDR70	9	2	1	no	7	0	1	no	16	2	1	no	Kidney_Carcinoma
WDR24	10	1	1	no	7	0	0.999997	no	17	1	1	no	Kidney_Carcinoma
EIF5A	11	0	1	no	7	0	0.999999	no	18	0	1	no	Kidney_Carcinoma
JAZF1	10	1	1	no	5	2	0.999974	no	15	3	1	no	Kidney_Carcinoma
DNM2	10	1	1	no	6	1	0.999998	no	16	2	1	no	Kidney_Carcinoma
XRCC5	11	0	1	no	7	0	0.999995	no	18	0	1	no	Kidney_Carcinoma
NSMCE1	11	0	1	no	6	1	0.999999	no	17	1	1	no	Kidney_Carcinoma
THOC3	9	2	1	no	6	1	0.999998	no	15	3	1	no	Kidney_Carcinoma
PLRG1	11	0	1	no	7	0	0.999995	no	18	0	1	no	Kidney_Carcinoma
SMNDC1	11	0	1	no	6	1	0.999995	no	17	1	1	no	Kidney_Carcinoma
NRF1	9	2	1	no	7	0	1	no	16	2	1	no	Kidney_Carcinoma
PLK1	11	0	1	no	6	1	1	no	17	1	1	no	Kidney_Carcinoma
RACGAP1	11	0	1	no	7	0	1	no	18	0	1	no	Kidney_Carcinoma
KIF23	10	1	1	no	7	0	1	no	17	1	1	no	Kidney_Carcinoma
PSMD14	11	0	1	no	7	0	1	no	18	0	1	no	Kidney_Carcinoma
POLD1	11	0	1	no	6	1	0.999999	no	17	1	1	no	Kidney_Carcinoma
SUPV3L1	11	0	1	no	7	0	1	no	18	0	1	no	Kidney_Carcinoma
LONP1	11	0	1	no	7	0	1	no	18	0	1	no	Kidney_Carcinoma
CHAF1B	10	1	1	no	7	0	1	no	17	1	1	no	Kidney_Carcinoma
NUP43	11	0	1	no	7	0	1	no	18	0	1	no	Kidney_Carcinoma
BIRC5	10	1	1	no	6	1	1	no	16	2	1	no	Kidney_Carcinoma
SART3	11	0	1	no	7	0	1	no	18	0	1	no	Kidney_Carcinoma
BUD31	10	1	1	no	7	0	1	no	17	1	1	no	Kidney_Carcinoma
TOP2A	11	0	1	no	6	1	1	no	17	1	1	no	Kidney_Carcinoma
CDC37	11	0	1	no	7	0	1	no	18	0	1	no	Kidney_Carcinoma
PPIL4	11	0	1	no	7	0	1	no	18	0	1	no	Kidney_Carcinoma
UBL5	11	0	1	no	7	0	1	no	18	0	1	no	Kidney_Carcinoma
CENPW	10	1	1	no	7	0	1	no	17	1	1	no	Kidney_Carcinoma
CDK7	11	0	1	no	7	0	1	no	18	0	1	no	Kidney_Carcinoma
DMAP1	11	0	1	no	7	0	1	no	18	0	1	no	Kidney_Carcinoma
RFC2	9	2	1	no	7	0	1	no	16	2	1	no	Kidney_Carcinoma
PPP4C	11	0	1	no	6	1	1	no	17	1	1	no	Kidney_Carcinoma
RNPC3	10	1	1	no	7	0	1	no	17	1	1	no	Kidney_Carcinoma
USP5	11	0	1	no	7	0	1	no	18	0	1	no	Kidney_Carcinoma
ERCC2	11	0	1	no	7	0	1	no	18	0	1	no	Kidney_Carcinoma
PUF60	10	1	1	no	7	0	1	no	17	1	1	no	Kidney_Carcinoma
DHX15	11	0	1	no	6	1	1	no	17	1	1	no	Kidney_Carcinoma
EP400	10	1	1	no	7	0	1	no	17	1	1	no	Kidney_Carcinoma
TFEC	3	0	0.0131718	no	5	0	3.18197e-05	yes	8	0	2.68921e-06	yes	Leukemia_ALL
STAP1	3	0	0.0106473	yes	4	1	0.00126667	yes	7	1	4.834e-05	yes	Leukemia_ALL
TNFRSF13C	3	0	0.0305293	no	4	1	0.00557889	yes	7	1	0.000605638	yes	Leukemia_ALL
OR2AT4	3	0	0.0363871	no	5	0	0.00722383	yes	8	0	0.000931895	yes	Leukemia_ALL
POU4F2	3	0	0.00328542	yes	3	2	0.0561481	no	6	2	0.00112824	yes	Leukemia_ALL
AMIGO2	3	0	0.0935007	no	4	1	0.0118351	yes	7	1	0.00433533	yes	Leukemia_ALL
PPARG	3	0	0.0349038	no	4	1	0.0418687	no	7	1	0.00517529	yes	Leukemia_ALL
DNAJC5	3	0	0.00588305	yes	5	0	0.176213	no	8	0	0.0133967	no	Leukemia_ALL
MSX2	3	0	0.259225	no	5	0	0.0201751	no	8	0	0.0212324	no	Leukemia_ALL
PROM1	2	1	0.0799724	no	3	2	0.112732	no	5	3	0.0283123	no	Leukemia_ALL
F2RL2	3	0	0.111803	no	5	0	0.121218	no	8	0	0.0441867	no	Leukemia_ALL
ERBB4	2	1	0.202589	no	3	2	0.164344	no	5	3	0.0922408	no	Leukemia_ALL
NCOA6	2	1	0.0866736	no	4	1	0.296331	no	6	2	0.103434	no	Leukemia_ALL
HDAC11	3	0	0.190208	no	5	0	0.228819	no	8	0	0.125732	no	Leukemia_ALL
PPP2R3A	3	0	0.217415	no	4	1	0.253369	no	7	1	0.149935	no	Leukemia_ALL
RBP5	3	0	0.422215	no	4	1	0.143465	no	7	1	0.171779	no	Leukemia_ALL
OMG	3	0	0.299186	no	5	0	0.28992	no	8	0	0.218424	no	Leukemia_ALL
RORA	3	0	0.403382	no	4	1	0.223201	no	7	1	0.226368	no	Leukemia_ALL
ADAP1	3	0	0.171025	no	4	1	0.621434	no	7	1	0.347258	no	Leukemia_ALL
PABPC4	3	0	0.18297	no	5	0	0.59974	no	8	0	0.359044	no	Leukemia_ALL
GAMT	2	1	0.137844	no	4	1	0.650079	no	6	2	0.368071	no	Leukemia_ALL
BTD	3	0	0.856456	no	5	0	0.1233	no	8	0	0.399153	no	Leukemia_ALL
MEIS1	3	0	0.506999	no	3	2	0.470337	no	6	2	0.48337	no	Leukemia_ALL
MFNG	3	0	0.500778	no	4	1	0.499309	no	7	1	0.5	no	Leukemia_ALL
SNAI2	3	0	0.275023	no	5	0	0.707113	no	8	0	0.52302	no	Leukemia_ALL
PPP1CC	3	0	0.81129	no	5	0	0.503623	no	8	0	0.711666	no	Leukemia_ALL
RRAS	3	0	0.814173	no	4	1	0.547697	no	7	1	0.75405	no	Leukemia_ALL
ZFP36L2	3	0	0.930003	no	4	1	0.369918	no	7	1	0.761181	no	Leukemia_ALL
RTP1	3	0	0.799209	no	4	1	0.600623	no	7	1	0.775382	no	Leukemia_ALL
MAFF	3	0	0.662793	no	4	1	0.76209	no	7	1	0.797701	no	Leukemia_ALL
OGG1	3	0	0.468526	no	3	2	0.915318	no	6	2	0.820213	no	Leukemia_ALL
FOS	3	0	0.507907	no	5	0	0.880356	no	8	0	0.828035	no	Leukemia_ALL
YAP1	3	0	0.860715	no	5	0	0.765954	no	8	0	0.896232	no	Leukemia_ALL
PRDM14	1	2			5	0	0.881648	no	6	2	0.933153	no	Leukemia_ALL
ACADSB	3	0	0.869495	no	5	0	0.915245	no	8	0	0.9649	no	Leukemia_ALL
ADAR	3	0	0.959014	no	4	1	0.839237	no	7	1	0.972798	no	Leukemia_ALL
TMEM44	3	0	0.865565	no	4	1	0.944252	no	7	1	0.975482	no	Leukemia_ALL
PDE1C	3	0	0.807626	no	4	1	0.973337	no	7	1	0.980145	no	Leukemia_ALL
NACA2	2	1	0.81146	no	5	0	0.983921	no	7	1	0.990036	no	Leukemia_ALL
ITGAV	3	0	0.975659	no	4	1	0.925762	no	7	1	0.992528	no	Leukemia_ALL
ARHGAP11B	3	0	0.978644	no	4	1	0.948628	no	7	1	0.995604	no	Leukemia_ALL
DDX39B	1	2			4	1	0.990416	no	5	3	0.996238	no	Leukemia_ALL
CA7	3	0	0.925802	no	5	0	0.986733	no	8	0	0.996491	no	Leukemia_ALL
NCKAP1	3	0	0.969415	no	3	2	0.96701	no	6	2	0.99677	no	Leukemia_ALL
SNRPB2	3	0	0.829327	no	5	0	0.998926	no	8	0	0.998495	no	Leukemia_ALL
EPSTI1	3	0	0.982894	no	5	0	0.997353	no	8	0	0.999839	no	Leukemia_ALL
CEBPZ	3	0	0.997361	no	2	3	0.992513	no	5	3	0.999939	no	Leukemia_ALL
TLN1	3	0	0.998066	no	2	3	0.99096	no	5	3	0.999949	no	Leukemia_ALL
KIF18A	2	1	0.999341	no	2	3	0.992765	no	4	4	0.999975	no	Leukemia_ALL
DDX19B	3	0	0.989949	no	5	0	0.999366	no	8	0	0.999977	no	Leukemia_ALL
PSAT1	3	0	0.993492	no	5	0	0.99921	no	8	0	0.999982	no	Leukemia_ALL
FOXL2	3	0	0.994292	no	4	1	0.999361	no	7	1	0.999987	no	Leukemia_ALL
PPP1CB	2	1	0.99191	no	5	0	0.999679	no	7	1	0.99999	no	Leukemia_ALL
GNL3	2	1	0.982288	no	4	1	0.999936	no	6	2	0.999995	no	Leukemia_ALL
COPS8	3	0	0.998916	no	3	2	0.999412	no	6	2	0.999998	no	Leukemia_ALL
COPS3	2	1	0.993474	no	4	1	0.999898	no	6	2	0.999998	no	Leukemia_ALL
CCNB1	3	0	0.997659	no	5	0	0.999883	no	8	0	0.999999	no	Leukemia_ALL
XRCC5	3	0	0.999553	no	4	1	0.999553	no	7	1	0.999999	no	Leukemia_ALL
RBMXL1	2	1	0.994623	no	5	0	0.999977	no	7	1	1	no	Leukemia_ALL
RACGAP1	2	1	0.998691	no	3	2	0.999942	no	5	3	1	no	Leukemia_ALL
KAT8	3	0	0.999449	no	4	1	0.999932	no	7	1	1	no	Leukemia_ALL
NLE1	3	0	0.999646	no	4	1	0.999907	no	7	1	1	no	Leukemia_ALL
DARS	3	0	0.999783	no	3	2	0.999833	no	6	2	1	no	Leukemia_ALL
ATP1A1	3	0	0.999741	no	3	2	0.999882	no	6	2	1	no	Leukemia_ALL
DDX24	3	0	0.999762	no	3	2	0.999873	no	6	2	1	no	Leukemia_ALL
TOP2A	2	1	0.995449	no	4	1	1	no	6	2	1	no	Leukemia_ALL
UBE2I	3	0	0.999195	no	5	0	0.999998	no	8	0	1	no	Leukemia_ALL
INTS4	3	0	0.999832	no	4	1	0.999991	no	7	1	1	no	Leukemia_ALL
NAA50	3	0	0.999887	no	5	0	0.999997	no	8	0	1	no	Leukemia_ALL
PPP1R12A	3	0	0.999952	no	5	0	0.999997	no	8	0	1	no	Leukemia_ALL
USP5	3	0	0.999993	no	3	2	0.999987	no	6	2	1	no	Leukemia_ALL
WDR74	3	0	0.999952	no	4	1	0.999999	no	7	1	1	no	Leukemia_ALL
RRN3	3	0	0.999948	no	5	0	1	no	8	0	1	no	Leukemia_ALL
CENPW	2	1	0.999655	no	5	0	1	no	7	1	1	no	Leukemia_ALL
RBM25	3	0	0.999994	no	4	1	0.999999	no	7	1	1	no	Leukemia_ALL
DHX15	3	0	0.999944	no	5	0	1	no	8	0	1	no	Leukemia_ALL
CDC27	3	0	0.999997	no	4	1	0.999999	no	7	1	1	no	Leukemia_ALL
UBTF	3	0	0.999988	no	5	0	1	no	8	0	1	no	Leukemia_ALL
LONP1	3	0	0.999975	no	5	0	1	no	8	0	1	no	Leukemia_ALL
UBL5	3	0	0.999999	no	5	0	1	no	8	0	1	no	Leukemia_ALL
CDK1	3	0	1	no	5	0	1	no	8	0	1	no	Leukemia_ALL
ULK4	7	0	0.000817373	yes	11	0	2.17826e-12	yes	18	0	-1.60449e-09	yes	Leukemia_AML
NLRP12	7	0	3.31547e-05	yes	10	1	8.8496e-07	yes	17	1	4.63385e-12	yes	Leukemia_AML
RNF112	7	0	0.00133562	yes	10	1	9.94427e-10	yes	17	1	3.88493e-10	yes	Leukemia_AML
POLB	7	0	9.04754e-05	yes	11	0	2.63872e-07	yes	18	0	5.96993e-10	yes	Leukemia_AML
TBC1D7	7	0	0.000126882	yes	11	0	1.55137e-10	yes	18	0	1.54735e-09	yes	Leukemia_AML
SH2D4A	6	1	3.40137e-05	yes	10	1	7.44219e-06	yes	16	2	1.68086e-09	yes	Leukemia_AML
FSHR	7	0	2.87379e-07	yes	10	1	1.97082e-06	yes	17	1	2.12728e-09	yes	Leukemia_AML
SPAG1	7	0	0.000902512	yes	11	0	4.19803e-07	yes	18	0	2.98013e-09	yes	Leukemia_AML
FXYD5	7	0	0.00955599	no	10	1	1.62407e-06	yes	17	1	2.50761e-07	yes	Leukemia_AML
TNFRSF13C	7	0	0.0116962	no	11	0	3.01264e-06	yes	18	0	4.09828e-07	yes	Leukemia_AML
ROS1	7	0	0.000856935	yes	10	1	9.96274e-05	yes	17	1	4.34481e-07	yes	Leukemia_AML
CACNG8	7	0	0.00144104	yes	11	0	7.63137e-05	yes	18	0	5.63575e-07	yes	Leukemia_AML
ALOX15B	7	0	0.00158594	yes	9	2	8.72386e-05	yes	16	2	7.27813e-07	yes	Leukemia_AML
WDR11	7	0	0.00567957	yes	10	1	0.000132	yes	17	1	4.10661e-06	yes	Leukemia_AML
ZNF202	5	2	0.00427108	yes	11	0	0.000395347	yes	16	2	8.55497e-06	yes	Leukemia_AML
MBD5	7	0	0.00144367	yes	10	1	0.00143145	yes	17	1	1.13078e-05	yes	Leukemia_AML
AMIGO2	7	0	0.0129969	no	10	1	0.00143348	yes	17	1	8.81153e-05	yes	Leukemia_AML
MARK3	7	0	0.0628397	no	11	0	0.000222638	yes	18	0	0.000110074	yes	Leukemia_AML
RBL2	7	0	0.0157581	no	10	1	0.00228129	yes	17	1	0.00016561	yes	Leukemia_AML
CAMK2D	7	0	0.0110689	no	10	1	0.00409821	yes	17	1	0.000206816	yes	Leukemia_AML
ZCWPW1	7	0	0.0136079	no	9	2	0.00364515	yes	16	2	0.000224273	yes	Leukemia_AML
HBG1	7	0	0.0191489	no	11	0	0.00689212	yes	18	0	0.000582583	yes	Leukemia_AML
FARP2	6	1	0.0540281	no	9	2	0.00235106	yes	15	3	0.000621598	yes	Leukemia_AML
PRR5	7	0	0.0851752	no	9	2	0.00123312	yes	16	2	0.00074871	yes	Leukemia_AML
TPBG	7	0	0.0223974	no	11	0	0.00866544	no	18	0	0.000843295	yes	Leukemia_AML
TAPBPL	7	0	0.00644955	yes	11	0	0.0264865	no	18	0	0.00104275	yes	Leukemia_AML
ARHGAP22	7	0	0.0321821	no	11	0	0.0080143	no	18	0	0.00109283	yes	Leukemia_AML
HHLA2	7	0	0.142913	no	11	0	0.00154803	yes	18	0	0.00147236	yes	Leukemia_AML
FOXB1	7	0	0.163621	no	10	1	0.00417226	yes	17	1	0.00400472	yes	Leukemia_AML
PKIA	6	1	0.0634759	no	11	0	0.016497	no	17	1	0.00406156	yes	Leukemia_AML
RDX	7	0	0.0381456	no	11	0	0.0277185	no	18	0	0.00431677	yes	Leukemia_AML
ADAMTS20	7	0	0.112463	no	10	1	0.0146673	no	17	1	0.00682002	yes	Leukemia_AML
KIFC3	7	0	0.0757246	no	11	0	0.0258027	no	18	0	0.00739984	no	Leukemia_AML
TIAL1	7	0	0.176182	no	11	0	0.0126977	no	18	0	0.0097319	no	Leukemia_AML
KIF2B	6	1	0.00800169	no	11	0	0.131318	no	17	1	0.0101612	no	Leukemia_AML
MYCL	6	1	0.135073	no	11	0	0.0221437	no	17	1	0.0109854	no	Leukemia_AML
CCKBR	7	0	0.072633	no	11	0	0.0752938	no	18	0	0.0201874	no	Leukemia_AML
SNAI2	7	0	0.0187753	no	11	0	0.174054	no	18	0	0.0211107	no	Leukemia_AML
FOXI2	7	0	0.0723769	no	10	1	0.0814629	no	17	1	0.0214543	no	Leukemia_AML
ERBB4	7	0	0.0780292	no	10	1	0.0994459	no	17	1	0.0278778	no	Leukemia_AML
CYP46A1	7	0	0.08125	no	10	1	0.102384	no	17	1	0.0296457	no	Leukemia_AML
KCTD8	7	0	0.640361	no	11	0	0.00288512	yes	18	0	0.029735	no	Leukemia_AML
PMP22	6	1	0.242901	no	9	2	0.0333448	no	15	3	0.0306611	no	Leukemia_AML
LRRIQ4	7	0	0.0858604	no	10	1	0.119123	no	17	1	0.0361101	no	Leukemia_AML
COL8A1	7	0	0.0527626	no	11	0	0.164635	no	18	0	0.0372786	no	Leukemia_AML
SERPINA3	7	0	0.0911066	no	11	0	0.162099	no	18	0	0.0530824	no	Leukemia_AML
DDX4	7	0	0.21585	no	11	0	0.0860394	no	18	0	0.0582332	no	Leukemia_AML
HBG2	7	0	0.324248	no	11	0	0.0630328	no	18	0	0.0685831	no	Leukemia_AML
TBC1D9	7	0	0.0716761	no	11	0	0.239732	no	18	0	0.070199	no	Leukemia_AML
RBP1	7	0	0.221807	no	11	0	0.116596	no	18	0	0.0776317	no	Leukemia_AML
NOSTRIN	7	0	0.14394	no	11	0	0.18804	no	18	0	0.0858592	no	Leukemia_AML
CBR4	7	0	0.300235	no	11	0	0.110276	no	18	0	0.0980568	no	Leukemia_AML
RAET1G	6	1	0.540806	no	11	0	0.0462577	no	17	1	0.0990953	no	Leukemia_AML
PTPN21	7	0	0.440246	no	11	0	0.0847554	no	18	0	0.121008	no	Leukemia_AML
DNAJC5	7	0	0.227989	no	11	0	0.194411	no	18	0	0.125361	no	Leukemia_AML
CSNK1A1L	7	0	0.430565	no	10	1	0.115004	no	17	1	0.149923	no	Leukemia_AML
OR2M4	7	0	0.475638	no	9	2	0.102531	no	16	2	0.160348	no	Leukemia_AML
GPR146	7	0	0.511745	no	10	1	0.0949091	no	17	1	0.161834	no	Leukemia_AML
PRKG2	7	0	0.550741	no	11	0	0.088914	no	18	0	0.165451	no	Leukemia_AML
ECI2	7	0	0.39349	no	11	0	0.186733	no	18	0	0.19227	no	Leukemia_AML
NCOA6	5	2	0.143397	no	11	0	0.375129	no	16	2	0.192557	no	Leukemia_AML
HAL	7	0	0.748238	no	11	0	0.0554369	no	18	0	0.206507	no	Leukemia_AML
TEAD1	7	0	0.421792	no	11	0	0.23266	no	18	0	0.242558	no	Leukemia_AML
MUSK	7	0	0.311162	no	11	0	0.318874	no	18	0	0.247815	no	Leukemia_AML
RASA2	7	0	0.648797	no	11	0	0.153611	no	18	0	0.288428	no	Leukemia_AML
TP73	6	1	0.559389	no	10	1	0.23428	no	16	2	0.314827	no	Leukemia_AML
FOXJ3	6	1	0.397215	no	10	1	0.366881	no	16	2	0.332654	no	Leukemia_AML
CHRNA5	7	0	0.394855	no	10	1	0.380462	no	17	1	0.341559	no	Leukemia_AML
LAX1	7	0	0.397931	no	10	1	0.407244	no	17	1	0.363441	no	Leukemia_AML
FOS	7	0	0.308023	no	11	0	0.517112	no	18	0	0.388691	no	Leukemia_AML
VEGFB	7	0	0.271672	no	11	0	0.642718	no	18	0	0.461817	no	Leukemia_AML
MTMR12	7	0	0.692838	no	10	1	0.299639	no	17	1	0.468912	no	Leukemia_AML
CLK4	7	0	0.512451	no	10	1	0.46145	no	17	1	0.478307	no	Leukemia_AML
SIRT4	7	0	0.527359	no	11	0	0.507884	no	18	0	0.523489	no	Leukemia_AML
WFIKKN1	7	0	0.567171	no	11	0	0.477141	no	18	0	0.52466	no	Leukemia_AML
TRIO	6	1	0.502376	no	9	2	0.535961	no	15	3	0.529583	no	Leukemia_AML
HLF	6	1	0.360801	no	11	0	0.708473	no	17	1	0.590235	no	Leukemia_AML
CA9	6	1	0.576448	no	11	0	0.555017	no	17	1	0.590291	no	Leukemia_AML
PTK6	7	0	0.375945	no	11	0	0.715003	no	18	0	0.597231	no	Leukemia_AML
MTSS1L	7	0	0.729806	no	11	0	0.464886	no	18	0	0.624288	no	Leukemia_AML
WDR19	7	0	0.608471	no	10	1	0.59789	no	17	1	0.644425	no	Leukemia_AML
PTN	7	0	0.70762	no	10	1	0.657934	no	17	1	0.748284	no	Leukemia_AML
GAMT	7	0	0.700307	no	11	0	0.751554	no	18	0	0.806766	no	Leukemia_AML
NACA2	6	1	0.930363	no	11	0	0.596997	no	17	1	0.85972	no	Leukemia_AML
GPR84	7	0	0.912794	no	11	0	0.627236	no	18	0	0.865611	no	Leukemia_AML
BRSK2	7	0	0.528504	no	11	0	0.915924	no	18	0	0.869279	no	Leukemia_AML
TDG	7	0	0.709608	no	11	0	0.916935	no	18	0	0.924416	no	Leukemia_AML
NEK4	7	0	0.900404	no	10	1	0.783665	no	17	1	0.924682	no	Leukemia_AML
FASLG	6	1	0.768648	no	11	0	0.893812	no	17	1	0.926702	no	Leukemia_AML
RAPGEF6	7	0	0.6875	no	10	1	0.964038	no	17	1	0.955248	no	Leukemia_AML
CHRAC1	6	1	0.968455	no	10	1	0.775524	no	16	2	0.959067	no	Leukemia_AML
ITGAV	7	0	0.682917	no	9	2	0.971493	no	16	2	0.959401	no	Leukemia_AML
TTC37	7	0	0.847089	no	11	0	0.938947	no	18	0	0.968723	no	Leukemia_AML
PATZ1	7	0	0.958304	no	11	0	0.900367	no	18	0	0.982045	no	Leukemia_AML
RRAS	7	0	0.912867	no	11	0	0.947733	no	18	0	0.983627	no	Leukemia_AML
SBK1	7	0	0.830055	no	11	0	0.980709	no	18	0	0.98693	no	Leukemia_AML
RABEPK	7	0	0.96684	no	11	0	0.920729	no	18	0	0.988186	no	Leukemia_AML
YAP1	7	0	0.87686	no	11	0	0.975619	no	18	0	0.988708	no	Leukemia_AML
PKP2	7	0	0.93423	no	11	0	0.957107	no	18	0	0.989392	no	Leukemia_AML
FUBP1	7	0	0.92791	no	11	0	0.961083	no	18	0	0.989551	no	Leukemia_AML
HOXA5	7	0	0.921768	no	10	1	0.965246	no	17	1	0.989908	no	Leukemia_AML
PHRF1	7	0	0.93762	no	11	0	0.973421	no	18	0	0.993632	no	Leukemia_AML
USP1	7	0	0.889405	no	10	1	0.987078	no	17	1	0.993975	no	Leukemia_AML
PHF23	7	0	0.968042	no	9	2	0.959989	no	16	2	0.99482	no	Leukemia_AML
TCEA1	6	1	0.828766	no	11	0	0.995633	no	17	1	0.996305	no	Leukemia_AML
TMEM44	7	0	0.960171	no	9	2	0.986473	no	16	2	0.997783	no	Leukemia_AML
ITGB5	7	0	0.854926	no	10	1	0.998432	no	17	1	0.998335	no	Leukemia_AML
ESCO2	7	0	0.973218	no	10	1	0.992811	no	17	1	0.999173	no	Leukemia_AML
FERMT2	7	0	0.860794	no	11	0	0.999452	no	18	0	0.999338	no	Leukemia_AML
METTL2B	7	0	0.947364	no	10	1	0.998377	no	17	1	0.999539	no	Leukemia_AML
PDE1C	7	0	0.979742	no	11	0	0.997773	no	18	0	0.999794	no	Leukemia_AML
ADAR	7	0	0.99558	no	11	0	0.998231	no	18	0	0.999961	no	Leukemia_AML
NR0B2	6	1	0.998812	no	11	0	0.997353	no	17	1	0.999976	no	Leukemia_AML
PPP1R12A	7	0	0.999906	no	11	0	0.996364	no	18	0	0.999994	no	Leukemia_AML
CHRND	7	0	0.983718	no	10	1	0.999981	no	17	1	0.999997	no	Leukemia_AML
APC	7	0	0.999747	no	11	0	0.999308	no	18	0	0.999999	no	Leukemia_AML
CBWD5	5	2	0.998755	no	10	1	0.999973	no	15	3	1	no	Leukemia_AML
UNC45A	7	0	0.999955	no	11	0	0.999987	no	18	0	1	no	Leukemia_AML
RRP9	7	0	0.999966	no	11	0	0.999999	no	18	0	1	no	Leukemia_AML
CENPE	6	1	0.999945	no	10	1	1	no	16	2	1	no	Leukemia_AML
DDX59	7	0	0.999991	no	10	1	0.999999	no	17	1	1	no	Leukemia_AML
BCAR1	7	0	0.999963	no	11	0	1	no	18	0	1	no	Leukemia_AML
PPP1CB	7	0	0.999953	no	11	0	1	no	18	0	1	no	Leukemia_AML
TLN1	6	1	0.999985	no	9	2	1	no	15	3	1	no	Leukemia_AML
LTV1	5	2	0.999972	no	11	0	1	no	16	2	1	no	Leukemia_AML
VPS28	4	3	0.999651	no	9	2	1	no	13	5	1	no	Leukemia_AML
GNL3	7	0	0.999999	no	11	0	1	no	18	0	1	no	Leukemia_AML
CDC42	7	0	0.999999	no	11	0	1	no	18	0	1	no	Leukemia_AML
CBWD2	7	0	0.999999	no	11	0	1	no	18	0	1	no	Leukemia_AML
UBE2D3	7	0	1	no	11	0	1	no	18	0	1	no	Leukemia_AML
RPP40	7	0	1	no	11	0	1	no	18	0	1	no	Leukemia_AML
ALDOA	7	0	1	no	11	0	1	no	18	0	1	no	Leukemia_AML
ATP6V1B2	6	1	1	no	9	2	1	no	15	3	1	no	Leukemia_AML
NAA50	7	0	1	no	11	0	1	no	18	0	1	no	Leukemia_AML
MCM6	7	0	1	no	11	0	1	no	18	0	1	no	Leukemia_AML
DDX42	6	1	0.999999	no	11	0	1	no	17	1	1	no	Leukemia_AML
MCM5	7	0	1	no	11	0	1	no	18	0	1	no	Leukemia_AML
UBL5	5	2	1	no	10	1	1	no	15	3	1	no	Leukemia_AML
RBM14	7	0	1	no	11	0	1	no	18	0	1	no	Leukemia_AML
DHX33	7	0	1	no	8	3	1	no	15	3	1	no	Leukemia_AML
NVL	6	1	1	no	10	1	1	no	16	2	1	no	Leukemia_AML
PDE9A	11	0	0.00528194	yes	9	0	0.00884929	yes	20	0	0.000218698	yes	Liver_HCC
IGSF21	10	1	0.139491	no	9	0	0.786951	no	19	1	0.406805	no	Liver_HCC
TLK2	10	1	0.991417	no	8	1	0.955484	no	18	2	0.998322	no	Liver_HCC
WDR46	11	0	1	no	9	0	1	no	20	0	1	no	Liver_HCC
ADSL	10	1	1	no	9	0	1	no	19	1	1	no	Liver_HCC
WDR12	9	2	1	no	9	0	1	no	18	2	1	no	Liver_HCC
DDX10	9	2	1	no	9	0	1	no	18	2	1	no	Liver_HCC
SART3	10	1	1	no	9	0	1	no	19	1	1	no	Liver_HCC
UBA2	11	0	1	no	8	1	1	no	19	1	1	no	Liver_HCC
PAK1IP1	11	0	1	no	9	0	1	no	20	0	1	no	Liver_HCC
AHCTF1	11	0	1	no	8	1	1	no	19	1	1	no	Liver_HCC
LONP1	11	0	1	no	9	0	1	no	20	0	1	no	Liver_HCC
TP53	4	1	3.01137e-07	yes	2	1	0.000516703	yes	6	2	4.87778e-10	yes	Lung_Mesothelioma
CRABP1	5	0	0.0202334	yes	3	0	0.000306657	yes	8	0	0.00022418	yes	Lung_Mesothelioma
SHH	5	0	0.0169362	yes	3	0	0.0544091	no	8	0	0.00322301	yes	Lung_Mesothelioma
TET1	5	0	0.0100094	yes	3	0	0.146934	no	8	0	0.00606083	yes	Lung_Mesothelioma
ARPC1A	5	0	0.205971	no	3	0	0.121752	no	8	0	0.0824465	no	Lung_Mesothelioma
KCNJ2	4	1	0.213494	no	3	0	0.338782	no	7	1	0.185975	no	Lung_Mesothelioma
CHRM1	5	0	0.305529	no	3	0	0.294314	no	8	0	0.226557	no	Lung_Mesothelioma
LLGL2	4	1	0.54621	no	3	0	0.296283	no	7	1	0.392893	no	Lung_Mesothelioma
MED15	5	0	0.471761	no	2	1	0.517134	no	7	1	0.484724	no	Lung_Mesothelioma
ARL11	5	0	0.563619	no	3	0	0.650618	no	8	0	0.645924	no	Lung_Mesothelioma
IRF9	5	0	0.716242	no	3	0	0.461935	no	8	0	0.653639	no	Lung_Mesothelioma
NFKBIA	4	1	0.630954	no	3	0	0.704644	no	7	1	0.732531	no	Lung_Mesothelioma
SPSB1	5	0	0.830804	no	3	0	0.915592	no	8	0	0.948512	no	Lung_Mesothelioma
THEM4	5	0	0.888073	no	3	0	0.908194	no	8	0	0.96514	no	Lung_Mesothelioma
RAD23B	5	0	0.893712	no	3	0	0.902445	no	8	0	0.965378	no	Lung_Mesothelioma
CITED2	5	0	0.922175	no	3	0	0.933856	no	8	0	0.981701	no	Lung_Mesothelioma
NEUROG3	5	0	0.928126	no	3	0	0.928588	no	8	0	0.982124	no	Lung_Mesothelioma
OGDH	5	0	0.940714	no	3	0	0.92028	no	8	0	0.983951	no	Lung_Mesothelioma
CXXC1	5	0	0.998876	no	3	0	0.967215	no	8	0	0.999851	no	Lung_Mesothelioma
CFL1	5	0	0.99826	no	3	0	0.983549	no	8	0	0.999898	no	Lung_Mesothelioma
UBA3	4	1	0.999988	no	1	2			5	3	0.999998	no	Lung_Mesothelioma
RFC4	5	0	0.999681	no	3	0	0.998719	no	8	0	0.999998	no	Lung_Mesothelioma
RBM19	5	0	0.999998	no	2	1	0.996221	no	7	1	1	no	Lung_Mesothelioma
POLD1	5	0	0.999998	no	3	0	0.999723	no	8	0	1	no	Lung_Mesothelioma
KIF23	5	0	0.999999	no	3	0	0.999905	no	8	0	1	no	Lung_Mesothelioma
COPS3	5	0	1	no	3	0	0.999913	no	8	0	1	no	Lung_Mesothelioma
WDR82	5	0	1	no	3	0	1	no	8	0	1	no	Lung_Mesothelioma
TP53	2	17	2.39006e-07	yes	1	11			3	28	1.07586e-10	yes	Lung_NSCLC_Adeno
ARL14	18	1	1.62584e-07	yes	12	0	8.76209e-05	yes	30	1	1.4099e-09	yes	Lung_NSCLC_Adeno
FN1	18	1	0.000762096	yes	12	0	0.011553	yes	30	1	6.42609e-05	yes	Lung_NSCLC_Adeno
GCLC	18	1	0.00210546	yes	12	0	0.00857356	yes	30	1	0.000119365	yes	Lung_NSCLC_Adeno
ZBTB1	18	1	0.159659	no	12	0	0.494077	no	30	1	0.216148	no	Lung_NSCLC_Adeno
ANGPTL4	19	0	0.400839	no	12	0	0.298592	no	31	0	0.297789	no	Lung_NSCLC_Adeno
LLGL1	18	1	0.825307	no	11	1	0.661246	no	29	2	0.841622	no	Lung_NSCLC_Adeno
DRD3	18	1	0.827332	no	11	1	0.894212	no	29	2	0.936052	no	Lung_NSCLC_Adeno
MRGPRX1	15	4	0.986276	no	9	3	0.947107	no	24	7	0.996784	no	Lung_NSCLC_Adeno
EED	18	1	0.995242	no	12	0	0.998015	no	30	1	0.999917	no	Lung_NSCLC_Adeno
MTG1	18	1	1	no	11	1	0.999982	no	29	2	1	no	Lung_NSCLC_Adeno
ARID3A	17	2	1	no	12	0	0.999997	no	29	2	1	no	Lung_NSCLC_Adeno
GPSM1	5	0	0.000171134	yes	4	0	0.023685	yes	9	0	3.54083e-05	yes	Lung_NSCLC_Others
MUC12	4	1	0.0213445	yes	4	0	0.0241026	yes	8	1	0.00186915	yes	Lung_NSCLC_Others
SMYD2	5	0	0.683006	no	4	0	0.507143	no	9	0	0.644876	no	Lung_NSCLC_Others
ZNF689	9	0	0.332613	no	6	0	0.441175	no	15	0	0.332715	no	Lung_NSCLC_Squamous
RBBP8	9	0	1	no	6	0	0.999999	no	15	0	1	no	Lung_NSCLC_Squamous
SRSF2	9	0	1	no	6	0	1	no	15	0	1	no	Lung_NSCLC_Squamous
NDST4	4	1	0.00664929	yes	11	1	0.00011732	yes	15	2	3.63359e-06	yes	Lung_SCLC
DRD1	5	0	0.0560413	no	12	0	0.000622458	yes	17	0	0.00015889	yes	Lung_SCLC
CRBN	5	0	0.0032202	yes	12	0	0.00875962	yes	17	0	0.000255033	yes	Lung_SCLC
LCP1	5	0	0.286966	no	12	0	0.0407856	yes	17	0	0.0377485	yes	Lung_SCLC
LRIG2	5	0	0.466497	no	12	0	0.765035	no	17	0	0.712926	no	Lung_SCLC
BCCIP	5	0	0.996746	no	11	1	1	no	16	1	1	no	Lung_SCLC
LTV1	5	0	0.999941	no	12	0	1	no	17	0	1	no	Lung_SCLC
TCF15	1	0			11	1	1.26629e-10	yes	12	1	1.14687e-11	yes	Lymphoma_NH_B_cell
PIP5K1B	1	0			11	1	8.36611e-08	yes	12	1	1.48723e-08	yes	Lymphoma_NH_B_cell
CCL2	1	0			12	0	1.62207e-06	yes	13	0	3.4769e-07	yes	Lymphoma_NH_B_cell
PLEKHA4	1	0			12	0	1.61148e-05	yes	13	0	3.46576e-06	yes	Lymphoma_NH_B_cell
AMT	1	0			11	1	1.41928e-05	yes	12	1	3.96494e-06	yes	Lymphoma_NH_B_cell
SUSD3	1	0			12	0	0.000161899	yes	13	0	0.000150924	yes	Lymphoma_NH_B_cell
KDM5B	1	0			7	4	0.000427697	yes	8	4	0.000319123	yes	Lymphoma_NH_B_cell
FARP2	1	0			11	1	0.002537	yes	12	1	0.00104826	yes	Lymphoma_NH_B_cell
RHOBTB3	1	0			10	2	0.00640002	yes	11	2	0.00314897	yes	Lymphoma_NH_B_cell
WDR36	1	0			12	0	0.00588037	yes	13	0	0.00336391	yes	Lymphoma_NH_B_cell
GJA8	1	0			8	4	0.0132103	no	9	4	0.00718403	yes	Lymphoma_NH_B_cell
UBASH3B	1	0			11	1	0.0295833	no	12	1	0.0151323	no	Lymphoma_NH_B_cell
NR1H2	1	0			11	1	0.0551	no	12	1	0.0244845	no	Lymphoma_NH_B_cell
PRKD3	1	0			11	1	0.0149568	no	12	1	0.0276608	no	Lymphoma_NH_B_cell
STC2	1	0			12	0	0.028054	no	13	0	0.0439862	no	Lymphoma_NH_B_cell
TBC1D9	1	0			12	0	0.0811277	no	13	0	0.0486008	no	Lymphoma_NH_B_cell
ARPC1A	1	0			12	0	0.0429139	no	13	0	0.057666	no	Lymphoma_NH_B_cell
HSD17B14	1	0			12	0	0.0384154	no	13	0	0.0600752	no	Lymphoma_NH_B_cell
TNK1	1	0			12	0	0.128692	no	13	0	0.135154	no	Lymphoma_NH_B_cell
MMP14	1	0			11	1	0.16664	no	12	1	0.149063	no	Lymphoma_NH_B_cell
EMILIN2	1	0			11	1	0.112711	no	12	1	0.153848	no	Lymphoma_NH_B_cell
SERPINA3	1	0			12	0	0.246347	no	13	0	0.223791	no	Lymphoma_NH_B_cell
CDKN1B	1	0			10	2	0.238441	no	11	2	0.230137	no	Lymphoma_NH_B_cell
ITGA8	1	0			10	2	0.279148	no	11	2	0.245507	no	Lymphoma_NH_B_cell
EPB41L4A	1	0			12	0	0.23304	no	13	0	0.256541	no	Lymphoma_NH_B_cell
LGALSL	1	0			12	0	0.260973	no	13	0	0.270633	no	Lymphoma_NH_B_cell
CBX2	1	0			11	0	0.348204	no	12	0	0.287165	no	Lymphoma_NH_B_cell
PARP12	1	0			11	0	0.349392	no	12	0	0.328433	no	Lymphoma_NH_B_cell
PRKCD	1	0			11	1	0.264243	no	12	1	0.329423	no	Lymphoma_NH_B_cell
TCF7	1	0			12	0	0.357941	no	13	0	0.345494	no	Lymphoma_NH_B_cell
GSTA3	1	0			12	0	0.505824	no	13	0	0.426717	no	Lymphoma_NH_B_cell
MEIS1	1	0			11	0	0.353628	no	12	0	0.446711	no	Lymphoma_NH_B_cell
CBX5	1	0			11	0	0.349525	no	12	0	0.460914	no	Lymphoma_NH_B_cell
ITGA1	1	0			12	0	0.558233	no	13	0	0.463339	no	Lymphoma_NH_B_cell
RTP1	0	1			10	2	0.485628	no	10	3	0.485628	no	Lymphoma_NH_B_cell
NR1I3	1	0			10	2	0.599248	no	11	2	0.532199	no	Lymphoma_NH_B_cell
NACA2	1	0			12	0	0.809819	no	13	0	0.785523	no	Lymphoma_NH_B_cell
RALY	1	0			12	0	0.886557	no	13	0	0.883525	no	Lymphoma_NH_B_cell
PRDM14	1	0			10	2	0.935172	no	11	2	0.934255	no	Lymphoma_NH_B_cell
RAB3D	1	0			11	1	0.90754	no	12	1	0.93702	no	Lymphoma_NH_B_cell
GSTA1	1	0			12	0	0.927038	no	13	0	0.949436	no	Lymphoma_NH_B_cell
RRAS	1	0			12	0	0.961681	no	13	0	0.956293	no	Lymphoma_NH_B_cell
PPP1CC	1	0			11	0	0.986902	no	12	0	0.98556	no	Lymphoma_NH_B_cell
RHEB	1	0			12	0	0.975365	no	13	0	0.988245	no	Lymphoma_NH_B_cell
CEACAM8	1	0			12	0	0.98287	no	13	0	0.988291	no	Lymphoma_NH_B_cell
ACTG1	1	0			12	0	0.991533	no	13	0	0.994639	no	Lymphoma_NH_B_cell
PRPF4B	1	0			10	2	0.999643	no	11	2	0.999848	no	Lymphoma_NH_B_cell
EIF5AL1	1	0			12	0	0.999985	no	13	0	0.999992	no	Lymphoma_NH_B_cell
PPP1CB	1	0			11	0	0.99998	no	12	0	0.999994	no	Lymphoma_NH_B_cell
RPS10	1	0			12	0	0.99999	no	13	0	0.999997	no	Lymphoma_NH_B_cell
PSAT1	1	0			10	1	0.999991	no	11	1	0.999997	no	Lymphoma_NH_B_cell
RRP9	1	0			12	0	0.999995	no	13	0	0.999998	no	Lymphoma_NH_B_cell
GABPB1	1	0			12	0	0.999997	no	13	0	0.999999	no	Lymphoma_NH_B_cell
DDX19B	1	0			12	0	0.999998	no	13	0	0.999999	no	Lymphoma_NH_B_cell
USP7	1	0			9	2	0.999998	no	10	2	1	no	Lymphoma_NH_B_cell
BRCA2	1	0			9	2	1	no	10	2	1	no	Lymphoma_NH_B_cell
DDX6	1	0			10	2	1	no	11	2	1	no	Lymphoma_NH_B_cell
STIL	1	0			12	0	1	no	13	0	1	no	Lymphoma_NH_B_cell
RBMXL1	1	0			12	0	1	no	13	0	1	no	Lymphoma_NH_B_cell
FTSJ3	1	0			12	0	1	no	13	0	1	no	Lymphoma_NH_B_cell
DDX59	1	0			10	2	1	no	11	2	1	no	Lymphoma_NH_B_cell
ATRIP	1	0			12	0	1	no	13	0	1	no	Lymphoma_NH_B_cell
AATF	1	0			12	0	1	no	13	0	1	no	Lymphoma_NH_B_cell
WDR46	1	0			12	0	1	no	13	0	1	no	Lymphoma_NH_B_cell
USPL1	1	0			10	2	1	no	11	2	1	no	Lymphoma_NH_B_cell
PPP1R12A	1	0			12	0	1	no	13	0	1	no	Lymphoma_NH_B_cell
UBE2I	1	0			10	1	1	no	11	1	1	no	Lymphoma_NH_B_cell
COPS8	1	0			11	1	1	no	12	1	1	no	Lymphoma_NH_B_cell
DDX27	1	0			12	0	1	no	13	0	1	no	Lymphoma_NH_B_cell
KAT8	1	0			11	0	1	no	12	0	1	no	Lymphoma_NH_B_cell
CDC40	1	0			11	0	1	no	12	0	1	no	Lymphoma_NH_B_cell
FBXO5	1	0			11	1	1	no	12	1	1	no	Lymphoma_NH_B_cell
PLRG1	1	0			11	0	1	no	12	0	1	no	Lymphoma_NH_B_cell
CEBPZ	1	0			12	0	1	no	13	0	1	no	Lymphoma_NH_B_cell
EIF5A	1	0			12	0	1	no	13	0	1	no	Lymphoma_NH_B_cell
NLE1	1	0			11	1	1	no	12	1	1	no	Lymphoma_NH_B_cell
MCM6	1	0			11	1	1	no	12	1	1	no	Lymphoma_NH_B_cell
DARS	1	0			11	1	1	no	12	1	1	no	Lymphoma_NH_B_cell
DDX42	1	0			12	0	1	no	13	0	1	no	Lymphoma_NH_B_cell
RPP40	1	0			10	2	1	no	11	2	1	no	Lymphoma_NH_B_cell
PABPN1	1	0			11	0	1	no	12	0	1	no	Lymphoma_NH_B_cell
INTS4	1	0			12	0	1	no	13	0	1	no	Lymphoma_NH_B_cell
PWP2	1	0			11	1	1	no	12	1	1	no	Lymphoma_NH_B_cell
WDR74	1	0			12	0	1	no	13	0	1	no	Lymphoma_NH_B_cell
XRCC6	1	0			12	0	1	no	13	0	1	no	Lymphoma_NH_B_cell
USP5	1	0			11	1	1	no	12	1	1	no	Lymphoma_NH_B_cell
PRPF6	1	0			10	1	1	no	11	1	1	no	Lymphoma_NH_B_cell
EEF2	1	0			11	1	1	no	12	1	1	no	Lymphoma_NH_B_cell
CDK1	1	0			11	1	1	no	12	1	1	no	Lymphoma_NH_B_cell
SNRPF	1	0			11	0	1	no	12	0	1	no	Lymphoma_NH_B_cell
RRM2	1	0			12	0	1	no	13	0	1	no	Lymphoma_NH_B_cell
WDR12	1	0			12	0	1	no	13	0	1	no	Lymphoma_NH_B_cell
CDC27	1	0			12	0	1	no	13	0	1	no	Lymphoma_NH_B_cell
CENPW	1	0			11	0	1	no	12	0	1	no	Lymphoma_NH_B_cell
DDX41	1	0			11	1	1	no	12	1	1	no	Lymphoma_NH_B_cell
SBDS	1	0			10	2	1	no	11	2	1	no	Lymphoma_NH_B_cell
RBM25	1	0			12	0	1	no	13	0	1	no	Lymphoma_NH_B_cell
DHX15	1	0			11	1	1	no	12	1	1	no	Lymphoma_NH_B_cell
UBL5	1	0			11	1	1	no	12	1	1	no	Lymphoma_NH_B_cell
TOP2A	1	0			9	3	1	no	10	3	1	no	Lymphoma_NH_B_cell
CLNS1A	1	0			12	0	1	no	13	0	1	no	Lymphoma_NH_B_cell
SERPINC1	14	0	-4.56579e-11	yes	7	0	7.60018e-10	yes	21	0	1.11022e-13	yes	Oesophagus_Carcinoma
ULK4	13	1	4.29601e-12	yes	6	1	1.67434e-07	yes	19	2	4.03544e-09	yes	Oesophagus_Carcinoma
TEX15	10	4	3.01937e-06	yes	7	0	0.00123571	yes	17	4	2.5843e-08	yes	Oesophagus_Carcinoma
EMP1	14	0	1.41433e-07	yes	7	0	0.00355351	yes	21	0	5.37456e-08	yes	Oesophagus_Carcinoma
MAGOHB	14	0	4.18933e-05	yes	7	0	0.00171399	yes	21	0	1.45505e-06	yes	Oesophagus_Carcinoma
CNKSR1	13	1	0.00437956	yes	6	1	0.000975362	yes	19	2	4.80305e-05	yes	Oesophagus_Carcinoma
UGT8	14	0	0.00764653	yes	7	0	0.00131123	yes	21	0	0.000150158	yes	Oesophagus_Carcinoma
SLC12A7	12	2	0.00214833	yes	3	4	0.295124	no	15	6	0.00258188	yes	Oesophagus_Carcinoma
ARHGEF15	13	1	0.035356	no	7	0	0.0189557	no	20	1	0.00345213	yes	Oesophagus_Carcinoma
GABRR1	14	0	0.0724676	no	7	0	0.0113194	yes	21	0	0.0064174	yes	Oesophagus_Carcinoma
MC1R	13	1	0.0693137	no	7	0	0.0313622	no	20	1	0.0104761	yes	Oesophagus_Carcinoma
SRSF12	14	0	0.0300038	no	7	0	0.215521	no	21	0	0.0230075	no	Oesophagus_Carcinoma
TNFRSF25	14	0	0.0847934	no	7	0	0.0836033	no	21	0	0.0267996	no	Oesophagus_Carcinoma
TBC1D2B	14	0	0.0659335	no	6	1	0.159826	no	20	1	0.034371	no	Oesophagus_Carcinoma
SUSD5	14	0	0.146361	no	7	0	0.113426	no	21	0	0.0581169	no	Oesophagus_Carcinoma
PBX3	14	0	0.17961	no	7	0	0.0822978	no	21	0	0.0589871	no	Oesophagus_Carcinoma
IL6R	14	0	0.376342	no	6	1	0.0532772	no	20	1	0.12534	no	Oesophagus_Carcinoma
HTR1B	12	2	0.194082	no	7	0	0.235845	no	19	2	0.128801	no	Oesophagus_Carcinoma
CPS1	13	1	0.235113	no	6	1	0.22413	no	19	2	0.150822	no	Oesophagus_Carcinoma
CES1	12	2	0.307803	no	4	3	0.178073	no	16	5	0.181796	no	Oesophagus_Carcinoma
SEMA6C	14	0	0.332376	no	7	0	0.182258	no	21	0	0.18688	no	Oesophagus_Carcinoma
ARHGEF26	11	3	0.472888	no	5	2	0.205745	no	16	5	0.300509	no	Oesophagus_Carcinoma
DIRAS1	12	2	0.392571	no	7	0	0.557744	no	19	2	0.448984	no	Oesophagus_Carcinoma
KDM5A	13	1	0.336421	no	5	2	0.766843	no	18	3	0.51228	no	Oesophagus_Carcinoma
DHRS11	13	1	0.619461	no	7	0	0.410382	no	20	1	0.543855	no	Oesophagus_Carcinoma
SPOP	14	0	0.489708	no	6	1	0.629675	no	20	1	0.564651	no	Oesophagus_Carcinoma
ITGAV	12	2	0.722277	no	7	0	0.312737	no	19	2	0.567576	no	Oesophagus_Carcinoma
BTG1	14	0	0.693025	no	7	0	0.532908	no	21	0	0.678932	no	Oesophagus_Carcinoma
HCLS1	12	2	0.660489	no	7	0	0.67711	no	19	2	0.730143	no	Oesophagus_Carcinoma
LETM2	14	0	0.586161	no	7	0	0.861197	no	21	0	0.792459	no	Oesophagus_Carcinoma
IKBKB	12	2	0.525242	no	7	0	0.931016	no	19	2	0.829318	no	Oesophagus_Carcinoma
AGTR1	13	1	0.898579	no	5	2	0.584599	no	18	3	0.884734	no	Oesophagus_Carcinoma
CPD	13	1	0.838046	no	6	1	0.862025	no	19	2	0.925183	no	Oesophagus_Carcinoma
MSI2	14	0	0.784405	no	7	0	0.949033	no	21	0	0.944638	no	Oesophagus_Carcinoma
SLC25A13	12	2	0.89333	no	4	3	0.848281	no	16	5	0.946356	no	Oesophagus_Carcinoma
FGD6	13	1	0.921685	no	7	0	0.829712	no	20	1	0.957181	no	Oesophagus_Carcinoma
GPX4	12	2	0.961	no	6	1	0.941774	no	18	3	0.991024	no	Oesophagus_Carcinoma
MDM2	13	1	0.994052	no	7	0	0.789565	no	20	1	0.993904	no	Oesophagus_Carcinoma
ITGB5	11	3	0.998093	no	4	3	0.600957	no	15	6	0.995113	no	Oesophagus_Carcinoma
FERMT2	11	3	0.996197	no	5	2	0.914301	no	16	5	0.99866	no	Oesophagus_Carcinoma
BCAS3	14	0	0.998923	no	7	0	0.964611	no	21	0	0.999755	no	Oesophagus_Carcinoma
MYF5	14	0	0.999762	no	7	0	0.937591	no	21	0	0.999866	no	Oesophagus_Carcinoma
SRSF4	13	1	0.998832	no	7	0	0.985099	no	20	1	0.999919	no	Oesophagus_Carcinoma
H6PD	14	0	0.999853	no	7	0	0.994707	no	21	0	0.999991	no	Oesophagus_Carcinoma
RAB11A	14	0	0.999971	no	7	0	0.99661	no	21	0	0.999998	no	Oesophagus_Carcinoma
SCAF4	14	0	0.999854	no	7	0	0.999878	no	21	0	0.999999	no	Oesophagus_Carcinoma
BTAF1	12	2	0.999999	no	6	1	0.993837	no	18	3	1	no	Oesophagus_Carcinoma
OR2T29	12	2	1	no	4	3	0.998431	no	16	5	1	no	Oesophagus_Carcinoma
ADRM1	13	1	1	no	5	2	0.99828	no	18	3	1	no	Oesophagus_Carcinoma
HIST1H2BB	13	1	1	no	7	0	0.999949	no	20	1	1	no	Oesophagus_Carcinoma
TERF1	14	0	1	no	7	0	0.999979	no	21	0	1	no	Oesophagus_Carcinoma
OR2T5	13	1	1	no	5	2	0.999739	no	18	3	1	no	Oesophagus_Carcinoma
CDC42	14	0	1	no	7	0	1	no	21	0	1	no	Oesophagus_Carcinoma
RNF8	13	1	1	no	7	0	0.999999	no	20	1	1	no	Oesophagus_Carcinoma
TINF2	12	2	1	no	5	2	0.999998	no	17	4	1	no	Oesophagus_Carcinoma
WEE1	13	1	1	no	7	0	1	no	20	1	1	no	Oesophagus_Carcinoma
PKMYT1	13	1	1	no	7	0	1	no	20	1	1	no	Oesophagus_Carcinoma
TP53	2	7	0.0007561	yes	8	17	5.61994e-07	yes	10	24	4.4394e-09	yes	Ovary_Carcinoma
SH2D4B	9	0	0.00473773	yes	24	1	3.12456e-07	yes	33	1	1.23624e-08	yes	Ovary_Carcinoma
ESRRB	9	0	0.188713	no	24	1	0.195639	no	33	1	0.115475	no	Ovary_Carcinoma
ERCC5	9	0	0.40911	no	21	4	0.128173	no	30	4	0.140591	no	Ovary_Carcinoma
ERI1	9	0	0.565545	no	22	3	0.485592	no	31	3	0.523923	no	Ovary_Carcinoma
IRAK2	9	0	0.818876	no	25	0	0.808546	no	34	0	0.889293	no	Ovary_Carcinoma
COL25A1	8	1	0.735366	no	24	1	0.905721	no	32	2	0.927654	no	Ovary_Carcinoma
GTF2H5	8	1	0.873562	no	24	1	0.95363	no	32	2	0.979018	no	Ovary_Carcinoma
KIT	9	0	0.972975	no	24	1	0.979461	no	33	1	0.996966	no	Ovary_Carcinoma
CDK6	9	0	0.905863	no	22	3	0.999739	no	31	3	0.999862	no	Ovary_Carcinoma
USP33	7	2	0.986911	no	23	2	0.998972	no	30	4	0.999914	no	Ovary_Carcinoma
IMPDH1	7	2	0.997379	no	25	0	1	no	32	2	1	no	Ovary_Carcinoma
RDH12	7	0	2.82612e-09	yes	4	0	3.0327e-08	yes	11	0	2.47236e-12	yes	PNET_Neuroblastoma
LRFN2	7	0	1.40063e-05	yes	4	0	9.7163e-06	yes	11	0	2.41154e-09	yes	PNET_Neuroblastoma
CEACAM1	7	0	5.6291e-05	yes	4	0	0.00174911	yes	11	0	4.05212e-07	yes	PNET_Neuroblastoma
RGPD3	4	3	0.000164796	yes	4	0	0.000661725	yes	8	3	4.49736e-07	yes	PNET_Neuroblastoma
CAPZA2	7	0	0.000354834	yes	4	0	0.00303147	yes	11	0	4.58963e-06	yes	PNET_Neuroblastoma
GABRA2	7	0	4.66369e-06	yes	4	0	0.138075	no	11	0	3.67448e-05	yes	PNET_Neuroblastoma
GABARAPL2	7	0	0.00422295	yes	3	1	0.0493315	no	10	1	0.000765238	yes	PNET_Neuroblastoma
CTSB	7	0	0.00213213	yes	4	0	0.0826558	no	11	0	0.000841598	yes	PNET_Neuroblastoma
SUFU	7	0	0.0385811	no	4	0	0.00818503	yes	11	0	0.00202429	yes	PNET_Neuroblastoma
HNF4G	7	0	0.0263812	no	4	0	0.0507351	no	11	0	0.00505118	yes	PNET_Neuroblastoma
MAP1B	6	1	0.0957411	no	4	0	0.0115794	no	10	1	0.00699025	yes	PNET_Neuroblastoma
NNMT	6	1	0.0288752	no	4	0	0.0815688	no	10	1	0.00841319	yes	PNET_Neuroblastoma
KCNE3	7	0	0.12226	no	4	0	0.0144871	no	11	0	0.0122768	no	PNET_Neuroblastoma
TNFRSF13C	7	0	0.0181438	no	4	0	0.267666	no	11	0	0.0201141	no	PNET_Neuroblastoma
WASL	7	0	0.0381456	no	4	0	0.160179	no	11	0	0.0207005	no	PNET_Neuroblastoma
CEL	7	0	0.0876457	no	4	0	0.0682124	no	11	0	0.0223435	no	PNET_Neuroblastoma
DAPK3	7	0	0.101252	no	3	1	0.0598673	no	10	1	0.0256039	no	PNET_Neuroblastoma
RGPD1	6	1	0.111261	no	4	0	0.104795	no	10	1	0.0385913	no	PNET_Neuroblastoma
KLRG2	7	0	0.129468	no	4	0	0.307865	no	11	0	0.11179	no	PNET_Neuroblastoma
NRG2	7	0	0.352935	no	4	0	0.0840887	no	11	0	0.126818	no	PNET_Neuroblastoma
KIF5A	7	0	0.475109	no	4	0	0.0482776	no	11	0	0.147572	no	PNET_Neuroblastoma
NT5E	7	0	0.111591	no	4	0	0.487328	no	11	0	0.16029	no	PNET_Neuroblastoma
RPS6KA4	7	0	0.337707	no	4	0	0.241912	no	11	0	0.220986	no	PNET_Neuroblastoma
ARID4B	3	4	0.0483782	no	3	1	0.744061	no	6	5	0.246916	no	PNET_Neuroblastoma
GLRB	6	1	0.169382	no	4	0	0.631608	no	10	1	0.299184	no	PNET_Neuroblastoma
MASP1	7	0	0.510774	no	4	0	0.337895	no	11	0	0.406663	no	PNET_Neuroblastoma
CYP2J2	7	0	0.590135	no	3	1	0.227432	no	10	1	0.409564	no	PNET_Neuroblastoma
SNAI2	7	0	0.173624	no	4	0	0.847928	no	11	0	0.450758	no	PNET_Neuroblastoma
SREBF2	7	0	0.569435	no	4	0	0.547583	no	11	0	0.584884	no	PNET_Neuroblastoma
UBE2G1	7	0	0.814868	no	4	0	0.270647	no	11	0	0.633293	no	PNET_Neuroblastoma
LHX3	6	1	0.498479	no	4	0	0.750633	no	10	1	0.667563	no	PNET_Neuroblastoma
F11R	5	2	0.879435	no	4	0	0.665378	no	9	2	0.87962	no	PNET_Neuroblastoma
TTL	7	0	0.745952	no	4	0	0.864967	no	11	0	0.886961	no	PNET_Neuroblastoma
RBFOX3	6	1	0.93016	no	0	4			6	5	0.93016	no	PNET_Neuroblastoma
ALX1	7	0	0.824285	no	4	0	0.890966	no	11	0	0.934166	no	PNET_Neuroblastoma
SNRPB2	7	0	0.702934	no	4	0	0.979917	no	11	0	0.950535	no	PNET_Neuroblastoma
TMEM44	7	0	0.965293	no	4	0	0.689274	no	11	0	0.960325	no	PNET_Neuroblastoma
DDX50	7	0	0.961538	no	4	0	0.742032	no	11	0	0.965438	no	PNET_Neuroblastoma
NFE2L2	7	0	0.904754	no	4	0	0.938036	no	11	0	0.977201	no	PNET_Neuroblastoma
NACA2	6	1	0.960598	no	1	3			7	4	0.978904	no	PNET_Neuroblastoma
GMNN	7	0	0.961835	no	4	0	0.850318	no	11	0	0.980638	no	PNET_Neuroblastoma
FIGLA	7	0	0.974592	no	4	0	0.800058	no	11	0	0.981478	no	PNET_Neuroblastoma
SP3	7	0	0.87999	no	4	0	0.976334	no	11	0	0.984103	no	PNET_Neuroblastoma
RRAS	6	1	0.877442	no	4	0	0.974908	no	10	1	0.984523	no	PNET_Neuroblastoma
YME1L1	6	1	0.981734	no	3	1	0.810074	no	9	2	0.98741	no	PNET_Neuroblastoma
AK1	7	0	0.989312	no	4	0	0.783842	no	11	0	0.989798	no	PNET_Neuroblastoma
ACTG1	6	1	0.990712	no	0	4			6	5	0.990712	no	PNET_Neuroblastoma
PPP1CC	7	0	0.970664	no	4	0	0.916868	no	11	0	0.991307	no	PNET_Neuroblastoma
CDC25B	7	0	0.939349	no	4	0	0.978287	no	11	0	0.99343	no	PNET_Neuroblastoma
RGPD4	4	3	0.955589	no	3	1	0.974737	no	7	4	0.995771	no	PNET_Neuroblastoma
ZFP36L2	5	2	0.955565	no	4	0	0.979396	no	9	2	0.996276	no	PNET_Neuroblastoma
DDX39B	7	0	0.992716	no	4	0	0.953154	no	11	0	0.998672	no	PNET_Neuroblastoma
RNF20	6	1	0.988387	no	4	0	0.997632	no	10	1	0.999819	no	PNET_Neuroblastoma
RGPD2	6	1	0.997827	no	4	0	0.987431	no	10	1	0.999891	no	PNET_Neuroblastoma
FTSJ3	6	1	0.999921	no	1	3			7	4	0.999975	no	PNET_Neuroblastoma
TP53I3	5	2	0.999505	no	4	0	0.993204	no	9	2	0.999985	no	PNET_Neuroblastoma
USP10	6	1	0.999493	no	3	1	0.99477	no	9	2	0.999989	no	PNET_Neuroblastoma
METTL2B	7	0	0.998923	no	4	0	0.998455	no	11	0	0.999991	no	PNET_Neuroblastoma
BTF3	7	0	0.999957	no	4	0	0.978899	no	11	0	0.999994	no	PNET_Neuroblastoma
WWTR1	7	0	0.999565	no	4	0	0.997134	no	11	0	0.999995	no	PNET_Neuroblastoma
POLG	7	0	0.99997	no	4	0	0.988476	no	11	0	0.999998	no	PNET_Neuroblastoma
OTX1	7	0	0.999879	no	4	0	0.998529	no	11	0	0.999999	no	PNET_Neuroblastoma
DDX19B	7	0	0.999982	no	3	1	0.994182	no	10	1	1	no	PNET_Neuroblastoma
RANBP2	6	1	0.999911	no	4	0	0.999582	no	10	1	1	no	PNET_Neuroblastoma
GNL3	5	2	0.999876	no	4	0	0.999828	no	9	2	1	no	PNET_Neuroblastoma
TFRC	7	0	0.999997	no	3	1	0.993209	no	10	1	1	no	PNET_Neuroblastoma
RNF40	7	0	0.999985	no	4	0	0.998773	no	11	0	1	no	PNET_Neuroblastoma
CCNB1	7	0	0.999995	no	4	0	0.997852	no	11	0	1	no	PNET_Neuroblastoma
MED27	7	0	0.99999	no	4	0	0.998947	no	11	0	1	no	PNET_Neuroblastoma
ATRIP	6	1	0.999991	no	4	0	0.999492	no	10	1	1	no	PNET_Neuroblastoma
MYC	6	1	0.999985	no	4	0	0.999873	no	10	1	1	no	PNET_Neuroblastoma
ATP1A1	7	0	0.999997	no	4	0	0.999679	no	11	0	1	no	PNET_Neuroblastoma
RBMXL1	7	0	0.999998	no	4	0	0.999746	no	11	0	1	no	PNET_Neuroblastoma
WDR70	6	1	0.999997	no	4	0	0.999939	no	10	1	1	no	PNET_Neuroblastoma
ADSL	7	0	1	no	4	0	0.999653	no	11	0	1	no	PNET_Neuroblastoma
MED19	7	0	1	no	4	0	0.999522	no	11	0	1	no	PNET_Neuroblastoma
CDC40	7	0	0.999999	no	4	0	0.999858	no	11	0	1	no	PNET_Neuroblastoma
ABCF1	7	0	1	no	4	0	0.999805	no	11	0	1	no	PNET_Neuroblastoma
NFYB	7	0	0.999999	no	4	0	0.999896	no	11	0	1	no	PNET_Neuroblastoma
PPP2CA	6	1	0.999999	no	4	0	0.999984	no	10	1	1	no	PNET_Neuroblastoma
GNL2	7	0	1	no	2	2	0.99634	no	9	2	1	no	PNET_Neuroblastoma
UBA3	6	1	0.999999	no	4	0	0.999975	no	10	1	1	no	PNET_Neuroblastoma
PRPF4	6	1	0.999999	no	4	0	0.999984	no	10	1	1	no	PNET_Neuroblastoma
FBXO5	7	0	1	no	4	0	0.999955	no	11	0	1	no	PNET_Neuroblastoma
SART3	7	0	1	no	4	0	0.999972	no	11	0	1	no	PNET_Neuroblastoma
NAA15	6	1	1	no	4	0	0.999973	no	10	1	1	no	PNET_Neuroblastoma
ILF3	6	1	1	no	4	0	0.999995	no	10	1	1	no	PNET_Neuroblastoma
COPS8	7	0	1	no	4	0	0.999938	no	11	0	1	no	PNET_Neuroblastoma
WDR3	7	0	1	no	4	0	0.999979	no	11	0	1	no	PNET_Neuroblastoma
NAE1	7	0	1	no	4	0	0.999964	no	11	0	1	no	PNET_Neuroblastoma
PABPN1	7	0	1	no	4	0	0.999975	no	11	0	1	no	PNET_Neuroblastoma
WDHD1	6	1	1	no	4	0	0.999992	no	10	1	1	no	PNET_Neuroblastoma
USP5	6	1	1	no	4	0	0.999998	no	10	1	1	no	PNET_Neuroblastoma
UBE2I	7	0	1	no	4	0	0.999995	no	11	0	1	no	PNET_Neuroblastoma
DARS	6	1	1	no	4	0	0.999997	no	10	1	1	no	PNET_Neuroblastoma
COPS3	7	0	1	no	4	0	0.999991	no	11	0	1	no	PNET_Neuroblastoma
WDR12	7	0	1	no	4	0	0.999998	no	11	0	1	no	PNET_Neuroblastoma
DDX47	7	0	1	no	4	0	0.999997	no	11	0	1	no	PNET_Neuroblastoma
PAK1IP1	7	0	1	no	4	0	0.999998	no	11	0	1	no	PNET_Neuroblastoma
ATP6V1B2	6	1	1	no	4	0	1	no	10	1	1	no	PNET_Neuroblastoma
NUP43	7	0	1	no	4	0	1	no	11	0	1	no	PNET_Neuroblastoma
SBDS	7	0	1	no	4	0	1	no	11	0	1	no	PNET_Neuroblastoma
MMS22L	7	0	1	no	4	0	1	no	11	0	1	no	PNET_Neuroblastoma
WDR74	7	0	1	no	4	0	1	no	11	0	1	no	PNET_Neuroblastoma
CDK1	7	0	1	no	4	0	1	no	11	0	1	no	PNET_Neuroblastoma
DDX56	6	1	1	no	4	0	1	no	10	1	1	no	PNET_Neuroblastoma
PSMD14	6	1	1	no	4	0	1	no	10	1	1	no	PNET_Neuroblastoma
RBMS2	17	1	4.17839e-10	yes	9	0	2.6921e-06	yes	26	1	7.43849e-15	yes	Pancreas_Carcinoma
STK38	18	0	3.775e-11	yes	9	0	2.04141e-07	yes	27	0	2.17293e-12	yes	Pancreas_Carcinoma
TMEM14C	16	2	2.96122e-09	yes	8	1	6.79629e-05	yes	24	3	1.71696e-10	yes	Pancreas_Carcinoma
GPSM1	16	2	4.05247e-07	yes	8	1	0.00049563	yes	24	3	1.51852e-08	yes	Pancreas_Carcinoma
CHST9	18	0	5.40257e-07	yes	9	0	0.0233979	yes	27	0	5.34324e-07	yes	Pancreas_Carcinoma
UGT8	18	0	2.35949e-06	yes	8	1	0.0186894	yes	26	1	1.00628e-06	yes	Pancreas_Carcinoma
ATOH1	18	0	1.32606e-05	yes	8	1	0.0148188	yes	26	1	2.82228e-06	yes	Pancreas_Carcinoma
WDR35	17	1	6.54993e-05	yes	9	0	0.00539197	yes	26	1	4.26448e-06	yes	Pancreas_Carcinoma
CNR2	18	0	0.000395145	yes	9	0	0.003682	yes	27	0	1.42845e-05	yes	Pancreas_Carcinoma
LY6E	17	1	0.000377463	yes	9	0	0.00404972	yes	26	1	1.4834e-05	yes	Pancreas_Carcinoma
CCNI2	18	0	0.00335708	yes	9	0	0.0101338	yes	27	0	0.000226129	yes	Pancreas_Carcinoma
TPCN2	17	1	0.000920233	yes	8	1	0.0518354	no	25	2	0.000291981	yes	Pancreas_Carcinoma
BCHE	14	4	0.0052069	yes	8	1	0.0120601	yes	22	5	0.000392274	yes	Pancreas_Carcinoma
ARHGAP22	17	1	0.00083713	yes	9	0	0.0777704	no	26	1	0.000436767	yes	Pancreas_Carcinoma
TNFRSF19	18	0	0.000443248	yes	9	0	0.177789	no	27	0	0.000707971	yes	Pancreas_Carcinoma
CHRM1	18	0	0.0157648	yes	9	0	0.260467	no	27	0	0.0168457	yes	Pancreas_Carcinoma
SETD6	18	0	0.377361	no	8	1	0.353766	no	26	1	0.317748	no	Pancreas_Carcinoma
MADD	16	2	0.540508	no	9	0	0.322943	no	25	2	0.421549	no	Pancreas_Carcinoma
EP300	12	6	0.51722	no	6	3	0.467525	no	18	9	0.495032	no	Pancreas_Carcinoma
PIM3	18	0	0.429137	no	9	0	0.857031	no	27	0	0.682831	no	Pancreas_Carcinoma
ADK	17	1	0.659816	no	9	0	0.598883	no	26	1	0.686427	no	Pancreas_Carcinoma
SMYD1	17	1	0.837061	no	9	0	0.365647	no	26	1	0.723706	no	Pancreas_Carcinoma
KCNK7	18	0	0.814546	no	8	1	0.422758	no	26	1	0.73858	no	Pancreas_Carcinoma
CLEC1A	17	1	0.69422	no	9	0	0.853021	no	26	1	0.850409	no	Pancreas_Carcinoma
ZFYVE1	18	0	0.867075	no	9	0	0.742093	no	27	0	0.902115	no	Pancreas_Carcinoma
HK3	18	0	0.722161	no	9	0	0.947284	no	27	0	0.922428	no	Pancreas_Carcinoma
HSPA8	18	0	0.953671	no	9	0	0.968483	no	27	0	0.992741	no	Pancreas_Carcinoma
LRP1B	12	6	0.998527	no	8	1	0.948719	no	20	7	0.999597	no	Pancreas_Carcinoma
TNFRSF12A	17	1	0.999714	no	9	0	0.946306	no	26	1	0.999874	no	Pancreas_Carcinoma
MCL1	18	0	1	no	9	0	0.999826	no	27	0	1	no	Pancreas_Carcinoma
MAP1LC3B	18	0	1	no	9	0	0.99994	no	27	0	1	no	Pancreas_Carcinoma
FH	17	1	1	no	9	0	0.999951	no	26	1	1	no	Pancreas_Carcinoma
PALB2	17	1	1	no	9	0	0.999791	no	26	1	1	no	Pancreas_Carcinoma
CDC20	18	0	1	no	9	0	1	no	27	0	1	no	Pancreas_Carcinoma
CD79A	25	1	5.14033e-14	yes	9	0	2.34186e-05	yes	34	1	0	yes	Skin_Melanoma
NCOA7	23	3	7.52731e-14	yes	9	0	4.12893e-08	yes	32	3	0	yes	Skin_Melanoma
ADRA1A	25	1	1.62026e-12	yes	9	0	8.91384e-10	yes	34	1	0	yes	Skin_Melanoma
CDKN1A	25	1	2.22045e-15	yes	9	0	1.06689e-06	yes	34	1	0	yes	Skin_Melanoma
ABCA10	24	2	2.17826e-13	yes	9	0	4.08849e-09	yes	33	2	0	yes	Skin_Melanoma
ARSG	24	2	2.33147e-15	yes	9	0	5.3533e-11	yes	33	2	0	yes	Skin_Melanoma
HBD	26	0	5.71765e-14	yes	9	0	7.44132e-09	yes	35	0	0	yes	Skin_Melanoma
TBC1D19	25	1	2.22045e-16	yes	8	1	3.60156e-13	yes	33	2	0	yes	Skin_Melanoma
CHEK2	24	2	5.55112e-16	yes	9	0	3.64297e-07	yes	33	2	0	yes	Skin_Melanoma
ATAD1	22	4	1.12133e-14	yes	9	0	-5.278e-13	yes	31	4	0	yes	Skin_Melanoma
AKR1B1	21	5	1.46549e-14	yes	9	0	5.60236e-11	yes	30	5	0	yes	Skin_Melanoma
STEAP1	19	7	-2.2962e-08	yes	8	1	1.92368e-12	yes	27	8	0	yes	Skin_Melanoma
ADCK1	26	0	1.15075e-12	yes	9	0	1.8611e-05	yes	35	0	8.88178e-16	yes	Skin_Melanoma
LDHAL6A	24	2	3.52918e-12	yes	9	0	9.73288e-05	yes	33	2	8.99281e-15	yes	Skin_Melanoma
SERPINB1	24	2	1.77985e-11	yes	8	1	6.71388e-05	yes	32	3	3.44169e-14	yes	Skin_Melanoma
TP53	17	9	-2.30271e-09	yes	5	4	6.19048e-09	yes	22	13	4.20775e-14	yes	Skin_Melanoma
ZBTB26	26	0	1.89555e-11	yes	9	0	0.000157199	yes	35	0	6.03961e-14	yes	Skin_Melanoma
TBC1D2	26	0	9.42809e-11	yes	9	0	1.8611e-05	yes	35	0	6.72795e-14	yes	Skin_Melanoma
LRRC7	20	6	-1.86657e-08	yes	6	3	6.16395e-07	yes	26	9	1.01918e-13	yes	Skin_Melanoma
CYP2A7	26	0	4.19553e-12	yes	8	1	0.00209274	yes	34	1	1.28564e-13	yes	Skin_Melanoma
TMEM207	24	2	6.95488e-11	yes	9	0	0.000225329	yes	33	2	2.96541e-13	yes	Skin_Melanoma
CNR1	25	1	2.75451e-09	yes	9	0	8.14284e-07	yes	34	1	4.19553e-13	yes	Skin_Melanoma
DUSP2	26	0	8.05668e-10	yes	9	0	2.68384e-05	yes	35	0	7.18092e-13	yes	Skin_Melanoma
BMI1	25	1	3.16518e-09	yes	9	0	2.1617e-06	yes	34	1	7.45848e-13	yes	Skin_Melanoma
PTGS2	24	2	5.41776e-09	yes	9	0	4.53983e-06	yes	33	2	1.80389e-12	yes	Skin_Melanoma
RRH	26	0	2.65622e-09	yes	9	0	3.88672e-05	yes	35	0	2.98961e-12	yes	Skin_Melanoma
TSC22D1	25	1	4.82462e-09	yes	8	1	1.41915e-05	yes	33	2	3.87912e-12	yes	Skin_Melanoma
TNFRSF21	26	0	5.83951e-10	yes	9	0	0.000540137	yes	35	0	4.36873e-12	yes	Skin_Melanoma
ARPC1B	23	3	8.29633e-10	yes	9	0	0.000580329	yes	32	3	7.10332e-12	yes	Skin_Melanoma
SLC6A3	24	2	6.85803e-09	yes	9	0	3.63735e-05	yes	33	2	7.30893e-12	yes	Skin_Melanoma
ARL6	26	0	2.99339e-08	yes	8	1	6.37164e-07	yes	34	1	7.95197e-12	yes	Skin_Melanoma
SELE	23	3	2.64233e-08	yes	9	0	5.78543e-06	yes	32	3	1.01449e-11	yes	Skin_Melanoma
CLRN3	26	0	2.18422e-09	yes	9	0	0.000350888	yes	35	0	1.11438e-11	yes	Skin_Melanoma
LCN12	26	0	7.44782e-10	yes	9	0	0.00230784	yes	35	0	1.99324e-11	yes	Skin_Melanoma
SMARCA2	21	5	1.80966e-09	yes	7	2	0.000952907	yes	28	7	2.31628e-11	yes	Skin_Melanoma
ST6GAL1	24	2	1.51203e-07	yes	9	0	8.44877e-06	yes	33	2	7.83795e-11	yes	Skin_Melanoma
TNFRSF10A	24	2	1.98712e-08	yes	9	0	0.000421787	yes	33	2	1.1336e-10	yes	Skin_Melanoma
TET1	25	1	3.61053e-08	yes	8	1	0.000155602	yes	33	2	1.14129e-10	yes	Skin_Melanoma
SLC7A7	26	0	2.9369e-08	yes	9	0	0.000500245	yes	35	0	1.87195e-10	yes	Skin_Melanoma
COL6A1	26	0	3.46885e-08	yes	8	1	0.000452652	yes	34	1	2.21555e-10	yes	Skin_Melanoma
RAPGEF3	21	5	5.3094e-08	yes	9	0	0.000335965	yes	30	5	2.57113e-10	yes	Skin_Melanoma
MIXL1	25	1	3.55565e-08	yes	9	0	0.00108906	yes	34	1	4.18851e-10	yes	Skin_Melanoma
IRX2	25	1	1.02913e-07	yes	9	0	0.000280163	yes	34	1	4.28152e-10	yes	Skin_Melanoma
HMGB4	26	0	1.93457e-07	yes	9	0	0.000684503	yes	35	0	1.53644e-09	yes	Skin_Melanoma
SP140	24	2	4.3914e-07	yes	7	2	0.000558559	yes	31	4	3.67401e-09	yes	Skin_Melanoma
NGB	26	0	1.24368e-07	yes	9	0	0.00451861	no	35	0	4.71879e-09	yes	Skin_Melanoma
ATP8B1	23	3	6.63158e-08	yes	9	0	0.00755309	no	32	3	4.7587e-09	yes	Skin_Melanoma
LARP7	25	1	9.1515e-07	yes	9	0	0.00040315	yes	34	1	5.00675e-09	yes	Skin_Melanoma
STAT3	26	0	4.40535e-08	yes	8	1	0.0287179	no	34	1	1.09551e-08	yes	Skin_Melanoma
SLA2	25	1	2.23191e-07	yes	8	1	0.00684415	no	33	2	1.18193e-08	yes	Skin_Melanoma
LDHB	26	0	1.95534e-06	yes	9	0	0.000477326	yes	35	0	1.23998e-08	yes	Skin_Melanoma
CD33	26	0	6.39126e-08	yes	9	0	0.0415132	no	35	0	2.7945e-08	yes	Skin_Melanoma
CDC42SE2	26	0	5.679e-07	yes	9	0	0.00966501	no	35	0	4.07963e-08	yes	Skin_Melanoma
RAB5B	26	0	1.25434e-06	yes	9	0	0.00595599	no	35	0	5.54751e-08	yes	Skin_Melanoma
RAB11B	26	0	3.50517e-06	yes	9	0	0.00214485	yes	35	0	6.56055e-08	yes	Skin_Melanoma
CRABP1	25	1	6.86086e-06	yes	9	0	0.00137874	yes	34	1	9.21327e-08	yes	Skin_Melanoma
DSC1	24	2	6.66969e-06	yes	8	1	0.00206501	yes	32	3	1.26745e-07	yes	Skin_Melanoma
BMP2	24	2	3.44859e-06	yes	9	0	0.00606478	no	33	2	1.52969e-07	yes	Skin_Melanoma
TCF7L2	25	1	8.77293e-05	yes	9	0	3.52427e-05	yes	34	1	1.67937e-07	yes	Skin_Melanoma
ARG1	26	0	4.13351e-06	yes	9	0	0.022415	no	35	0	6.055e-07	yes	Skin_Melanoma
PTCH1	24	2	2.17856e-05	yes	9	0	0.00724	no	33	2	1.06436e-06	yes	Skin_Melanoma
ADH4	25	1	3.34557e-05	yes	8	1	0.00571197	no	33	2	1.38109e-06	yes	Skin_Melanoma
RBP5	26	0	0.000254617	yes	9	0	0.000366063	yes	35	0	1.89768e-06	yes	Skin_Melanoma
ZBTB49	26	0	1.20428e-05	yes	8	1	0.0379125	no	34	1	2.63785e-06	yes	Skin_Melanoma
DGKQ	25	1	0.000122046	yes	9	0	0.00452156	no	34	1	4.12207e-06	yes	Skin_Melanoma
ATP10A	24	2	0.00114098	yes	9	0	0.000119928	yes	33	2	5.45686e-06	yes	Skin_Melanoma
ABCA7	24	2	4.54785e-05	yes	9	0	0.0211639	no	33	2	5.64323e-06	yes	Skin_Melanoma
HECW2	23	3	5.95687e-05	yes	8	1	0.0193938	no	31	4	6.63759e-06	yes	Skin_Melanoma
PSMA8	24	2	0.000189895	yes	9	0	0.00526333	no	33	2	7.15896e-06	yes	Skin_Melanoma
SUFU	26	0	7.91183e-06	yes	9	0	0.132014	no	35	0	8.82251e-06	yes	Skin_Melanoma
ZCCHC3	23	3	0.000299648	yes	9	0	0.00473467	no	32	3	1.04246e-05	yes	Skin_Melanoma
COLEC11	24	2	0.0005742	yes	9	0	0.00179884	yes	33	2	1.09692e-05	yes	Skin_Melanoma
ZBTB32	25	1	3.01905e-05	yes	9	0	0.0663593	no	34	1	1.24046e-05	yes	Skin_Melanoma
ARHGEF10	24	2	0.000146965	yes	7	2	0.0149565	no	31	4	1.3099e-05	yes	Skin_Melanoma
RIT2	25	1	0.000759639	yes	9	0	0.00265318	no	34	1	1.95075e-05	yes	Skin_Melanoma
PLIN1	25	1	0.00025057	yes	9	0	0.0162348	no	34	1	2.3054e-05	yes	Skin_Melanoma
PGC	25	1	5.18011e-05	yes	8	1	0.10891	no	33	2	3.28345e-05	yes	Skin_Melanoma
XDH	23	3	0.00107558	yes	8	1	0.00423837	no	31	4	3.9798e-05	yes	Skin_Melanoma
PBK	26	0	0.00113313	yes	9	0	0.00496586	no	35	0	4.59854e-05	yes	Skin_Melanoma
SH2D3A	25	1	0.000936866	yes	8	1	0.00819618	no	33	2	5.51348e-05	yes	Skin_Melanoma
ITSN2	25	1	0.000434616	yes	8	1	0.0247681	no	33	2	5.67343e-05	yes	Skin_Melanoma
CBX4	25	1	0.00104765	yes	9	0	0.0126815	no	34	1	7.99979e-05	yes	Skin_Melanoma
PFKP	25	1	0.000639727	yes	9	0	0.0318578	no	34	1	0.000102325	yes	Skin_Melanoma
FBXO11	26	0	0.00010412	yes	9	0	0.170321	no	35	0	0.00011409	yes	Skin_Melanoma
HBZ	25	1	0.000550157	yes	9	0	0.0440306	no	34	1	0.000118204	yes	Skin_Melanoma
NEK8	25	1	0.000342529	yes	8	1	0.0896082	no	33	2	0.00014623	yes	Skin_Melanoma
FAM8A1	26	0	0.000486124	yes	8	1	0.0867872	no	34	1	0.000193028	yes	Skin_Melanoma
CLC	26	0	3.36118e-05	yes	9	0	0.421667	no	35	0	0.000202101	yes	Skin_Melanoma
ANKRD42	25	1	0.00328036	no	9	0	0.0113705	no	34	1	0.000243291	yes	Skin_Melanoma
FGF3	21	5	0.000569651	yes	9	0	0.0897668	no	30	5	0.000267654	yes	Skin_Melanoma
DDHD2	26	0	0.00705955	no	9	0	0.00421037	no	35	0	0.000312483	yes	Skin_Melanoma
LIFR	22	4	0.00957688	no	7	2	0.00332008	no	29	6	0.000435334	yes	Skin_Melanoma
C3AR1	26	0	0.000929922	yes	8	1	0.111687	no	34	1	0.000453983	yes	Skin_Melanoma
SLC6A15	26	0	0.00854904	no	8	1	0.00475556	no	34	1	0.000462908	yes	Skin_Melanoma
OR2W3	24	2	0.00101502	yes	8	1	0.103922	no	32	3	0.000469937	yes	Skin_Melanoma
SH3TC2	25	1	0.00534007	no	9	0	0.0158165	no	34	1	0.000510761	yes	Skin_Melanoma
HHAT	25	1	0.000230942	yes	9	0	0.310879	no	34	1	0.000555668	yes	Skin_Melanoma
HS3ST4	24	2	0.00319336	no	9	0	0.042234	no	33	2	0.000625489	yes	Skin_Melanoma
SMAD7	24	2	0.00280693	no	9	0	0.0492727	no	33	2	0.000627771	yes	Skin_Melanoma
PRKAA1	23	3	0.0203732	no	9	0	0.00242925	no	32	3	0.000723894	yes	Skin_Melanoma
NEK9	25	1	0.000185756	yes	9	0	0.40256	no	34	1	0.000732975	yes	Skin_Melanoma
NDRG1	26	0	0.000375119	yes	8	1	0.320677	no	34	1	0.00074291	yes	Skin_Melanoma
TGIF1	25	1	0.000229081	yes	9	0	0.37694	no	34	1	0.000765581	yes	Skin_Melanoma
HPN	23	3	0.000529224	yes	9	0	0.309697	no	32	3	0.0011686	yes	Skin_Melanoma
SFTPD	26	0	0.00247988	no	9	0	0.127944	no	35	0	0.00133492	yes	Skin_Melanoma
SFRP4	19	7	0.0198961	no	9	0	0.0195647	no	28	7	0.00219223	yes	Skin_Melanoma
LTK	25	1	0.02005	no	9	0	0.0197971	no	34	1	0.00246557	no	Skin_Melanoma
MAP4K1	25	1	0.00156414	yes	8	1	0.41027	no	33	2	0.00361922	no	Skin_Melanoma
SELL	22	4	0.0100179	no	8	1	0.101546	no	30	5	0.00396823	no	Skin_Melanoma
KAT6B	22	4	0.00824705	no	8	1	0.131813	no	30	5	0.00418014	no	Skin_Melanoma
JAK1	25	1	0.0139802	no	8	1	0.0742703	no	33	2	0.00428739	no	Skin_Melanoma
SERPINA1	24	2	0.0170247	no	8	1	0.0595725	no	32	3	0.00442669	no	Skin_Melanoma
RAB38	25	1	0.00917067	no	9	0	0.142744	no	34	1	0.00497001	no	Skin_Melanoma
RPL22	24	2	0.00174763	yes	8	1	0.470945	no	32	3	0.005139	no	Skin_Melanoma
RARA	25	1	0.00609606	no	9	0	0.223268	no	34	1	0.00544222	no	Skin_Melanoma
FKBP15	26	0	0.0125743	no	9	0	0.142338	no	35	0	0.00660287	no	Skin_Melanoma
FER	25	1	0.0121509	no	9	0	0.148548	no	34	1	0.00668625	no	Skin_Melanoma
SH2D2A	24	2	0.00214394	yes	9	0	0.490764	no	33	2	0.00718165	no	Skin_Melanoma
WNT7B	25	1	0.0231917	no	9	0	0.0782443	no	34	1	0.00731835	no	Skin_Melanoma
MUC1	24	2	0.0142709	no	9	0	0.154549	no	33	2	0.00809538	no	Skin_Melanoma
CHST1	26	0	0.0299303	no	9	0	0.0628819	no	35	0	0.00816935	no	Skin_Melanoma
PABPC3	26	0	0.0581846	no	9	0	0.0242355	no	35	0	0.00941602	no	Skin_Melanoma
TRPC3	26	0	0.00626526	no	9	0	0.356736	no	35	0	0.00960967	no	Skin_Melanoma
THBS1	25	1	0.0622649	no	8	1	0.0230373	no	33	2	0.0103648	no	Skin_Melanoma
FRMD6	25	1	0.00851464	no	9	0	0.306785	no	34	1	0.0104462	no	Skin_Melanoma
KIF17	25	1	0.0556841	no	9	0	0.0356454	no	34	1	0.0109571	no	Skin_Melanoma
SEMA4B	23	3	0.00940982	no	9	0	0.301888	no	32	3	0.011572	no	Skin_Melanoma
ARHGAP29	22	4	0.0413758	no	9	0	0.0680839	no	31	4	0.0116604	no	Skin_Melanoma
IRF3	24	2	0.0108287	no	9	0	0.287206	no	33	2	0.0120331	no	Skin_Melanoma
GABRA6	23	3	0.0236387	no	9	0	0.155262	no	32	3	0.0130155	no	Skin_Melanoma
RASGEF1C	25	1	0.0427855	no	9	0	0.0759539	no	34	1	0.0133643	no	Skin_Melanoma
PLEKHF1	25	1	0.0195215	no	9	0	0.207046	no	34	1	0.0140661	no	Skin_Melanoma
KCNC3	26	0	0.0366045	no	9	0	0.106882	no	35	0	0.0146348	no	Skin_Melanoma
MAP3K8	24	2	0.0327861	no	9	0	0.13952	no	33	2	0.0161155	no	Skin_Melanoma
SERPINB8	24	2	0.0121238	no	9	0	0.347174	no	33	2	0.016583	no	Skin_Melanoma
SOCS1	26	0	0.0799766	no	8	1	0.0366001	no	34	1	0.0180072	no	Skin_Melanoma
FNDC4	26	0	0.0677267	no	9	0	0.0577948	no	35	0	0.0184379	no	Skin_Melanoma
GNMT	26	0	0.0207759	no	9	0	0.26718	no	35	0	0.0189327	no	Skin_Melanoma
C5	25	1	0.00484583	no	9	0	0.624924	no	34	1	0.0201099	no	Skin_Melanoma
MTSS1L	25	1	0.0189107	no	9	0	0.335119	no	34	1	0.0225655	no	Skin_Melanoma
CRCT1	24	2	0.0656276	no	9	0	0.107962	no	33	2	0.0262678	no	Skin_Melanoma
PTAFR	26	0	0.0325566	no	9	0	0.257269	no	35	0	0.0271074	no	Skin_Melanoma
GNRHR	26	0	0.0417313	no	9	0	0.199582	no	35	0	0.0271137	no	Skin_Melanoma
CAMK2N1	26	0	0.0377193	no	9	0	0.222914	no	35	0	0.0271644	no	Skin_Melanoma
DCP2	25	1	0.0602929	no	9	0	0.170978	no	34	1	0.0339324	no	Skin_Melanoma
ITGB1	26	0	0.00408857	no	9	0	0.853939	no	35	0	0.0409808	no	Skin_Melanoma
C11orf24	24	2	0.0195841	no	9	0	0.551059	no	33	2	0.0454496	no	Skin_Melanoma
BTRC	26	0	0.137089	no	9	0	0.071605	no	35	0	0.0456564	no	Skin_Melanoma
TNK1	25	1	0.0698695	no	9	0	0.29308	no	34	1	0.0604833	no	Skin_Melanoma
AKR1A1	26	0	0.101402	no	9	0	0.197203	no	35	0	0.0623679	no	Skin_Melanoma
SERPINE3	26	0	0.193165	no	9	0	0.0657308	no	35	0	0.0649174	no	Skin_Melanoma
GPR63	25	1	0.0654388	no	9	0	0.343765	no	34	1	0.066078	no	Skin_Melanoma
DHX40	25	1	0.0702718	no	8	1	0.335815	no	33	2	0.0674235	no	Skin_Melanoma
CD1E	24	2	0.0969562	no	9	0	0.238447	no	33	2	0.0688212	no	Skin_Melanoma
AKR1D1	22	4	0.224317	no	8	1	0.0675507	no	30	5	0.0771666	no	Skin_Melanoma
HIC2	23	3	0.160729	no	8	1	0.137292	no	31	4	0.0784565	no	Skin_Melanoma
CBX2	24	2	0.106912	no	9	0	0.259185	no	33	2	0.0803983	no	Skin_Melanoma
ICK	26	0	0.268573	no	9	0	0.0432291	no	35	0	0.0805155	no	Skin_Melanoma
TCF7	26	0	0.234502	no	9	0	0.0668071	no	35	0	0.0825607	no	Skin_Melanoma
KCNJ2	24	2	0.130773	no	9	0	0.211209	no	33	2	0.0834744	no	Skin_Melanoma
ENTPD5	26	0	0.145825	no	9	0	0.17966	no	35	0	0.0838781	no	Skin_Melanoma
LY9	24	2	0.0669491	no	8	1	0.446223	no	32	3	0.0858143	no	Skin_Melanoma
ITIH3	26	0	0.0730118	no	9	0	0.475045	no	35	0	0.0993554	no	Skin_Melanoma
ADM2	23	3	0.116053	no	8	1	0.418046	no	31	4	0.127898	no	Skin_Melanoma
CCR7	25	1	0.0635973	no	9	0	0.630873	no	34	1	0.128577	no	Skin_Melanoma
GPR149	22	4	0.2039	no	8	1	0.210031	no	30	5	0.128911	no	Skin_Melanoma
NPR1	23	3	0.0559521	no	9	0	0.67741	no	32	3	0.135743	no	Skin_Melanoma
LTC4S	26	0	0.139317	no	9	0	0.391578	no	35	0	0.141042	no	Skin_Melanoma
IRX6	26	0	0.23725	no	8	1	0.212097	no	34	1	0.15411	no	Skin_Melanoma
DNAI1	25	1	0.398419	no	9	0	0.0691887	no	34	1	0.161889	no	Skin_Melanoma
DCT	25	1	0.275444	no	9	0	0.183651	no	34	1	0.163277	no	Skin_Melanoma
CSNK1D	24	2	0.240206	no	9	0	0.246423	no	33	2	0.167251	no	Skin_Melanoma
INPP5A	25	1	0.198818	no	9	0	0.356443	no	34	1	0.179381	no	Skin_Melanoma
PRR5L	25	1	0.16164	no	9	0	0.47567	no	34	1	0.189724	no	Skin_Melanoma
NUDT3	26	0	0.254893	no	9	0	0.282519	no	35	0	0.193699	no	Skin_Melanoma
VPS4B	25	1	0.244437	no	8	1	0.320154	no	33	2	0.201414	no	Skin_Melanoma
ID3	26	0	0.166646	no	9	0	0.500548	no	35	0	0.202373	no	Skin_Melanoma
NPBWR1	26	0	0.255572	no	9	0	0.308656	no	35	0	0.205066	no	Skin_Melanoma
HOXD8	26	0	0.188279	no	9	0	0.462012	no	35	0	0.208592	no	Skin_Melanoma
NCKIPSD	26	0	0.208922	no	9	0	0.560286	no	35	0	0.267613	no	Skin_Melanoma
PTPN13	24	2	0.38124	no	9	0	0.320121	no	33	2	0.306541	no	Skin_Melanoma
DCAF4L2	25	1	0.25114	no	9	0	0.569096	no	34	1	0.314113	no	Skin_Melanoma
GPR152	22	4	0.180846	no	9	0	0.716346	no	31	4	0.324375	no	Skin_Melanoma
PHKB	23	3	0.217111	no	9	0	0.659487	no	32	3	0.329445	no	Skin_Melanoma
EPB41L5	25	1	0.28822	no	9	0	0.535259	no	34	1	0.332623	no	Skin_Melanoma
COL23A1	24	2	0.408097	no	8	1	0.381199	no	32	3	0.361184	no	Skin_Melanoma
JMJD4	25	1	0.385262	no	9	0	0.424126	no	34	1	0.363083	no	Skin_Melanoma
ZKSCAN4	25	1	0.632103	no	9	0	0.122323	no	34	1	0.376415	no	Skin_Melanoma
RBFOX2	25	1	0.122382	no	9	0	0.906473	no	34	1	0.376883	no	Skin_Melanoma
FOSL1	23	3	0.20382	no	9	0	0.808102	no	32	3	0.407408	no	Skin_Melanoma
PIK3CG	20	6	0.47505	no	9	0	0.379107	no	29	6	0.410333	no	Skin_Melanoma
TP53BP1	22	4	0.253589	no	9	0	0.751827	no	31	4	0.425874	no	Skin_Melanoma
VCAN	19	7	0.432424	no	7	2	0.513864	no	26	9	0.448988	no	Skin_Melanoma
GPR151	24	2	0.471649	no	9	0	0.469188	no	33	2	0.45949	no	Skin_Melanoma
CYP2E1	23	3	0.444796	no	9	0	0.556257	no	32	3	0.483496	no	Skin_Melanoma
CAMK1D	25	1	0.483858	no	8	1	0.498757	no	33	2	0.485326	no	Skin_Melanoma
NEK10	25	1	0.406945	no	8	1	0.644684	no	33	2	0.492475	no	Skin_Melanoma
ANO1	22	4	0.44967	no	9	0	0.590203	no	31	4	0.507335	no	Skin_Melanoma
THBS2	26	0	0.559455	no	8	1	0.439743	no	34	1	0.522272	no	Skin_Melanoma
IGF2BP1	25	1	0.507356	no	7	2	0.537659	no	32	3	0.524516	no	Skin_Melanoma
SEMA7A	26	0	0.43199	no	9	0	0.665598	no	35	0	0.529002	no	Skin_Melanoma
ANGEL2	24	2	0.619784	no	9	0	0.373065	no	33	2	0.53513	no	Skin_Melanoma
PRRT2	26	0	0.44936	no	9	0	0.747742	no	35	0	0.592379	no	Skin_Melanoma
PROCR	25	1	0.673985	no	8	1	0.40068	no	33	2	0.60499	no	Skin_Melanoma
B3GALT6	24	2	0.688949	no	9	0	0.406594	no	33	2	0.615942	no	Skin_Melanoma
ERN2	23	3	0.501793	no	8	1	0.750816	no	31	4	0.638125	no	Skin_Melanoma
BNC1	25	1	0.636876	no	8	1	0.550408	no	33	2	0.643682	no	Skin_Melanoma
TLE6	25	1	0.703179	no	9	0	0.433606	no	34	1	0.644326	no	Skin_Melanoma
CA8	26	0	0.662927	no	9	0	0.506653	no	35	0	0.64468	no	Skin_Melanoma
SIGLEC12	23	3	0.494821	no	9	0	0.796958	no	32	3	0.668369	no	Skin_Melanoma
AIFM2	26	0	0.653487	no	9	0	0.601387	no	35	0	0.681787	no	Skin_Melanoma
AKAP13	25	1	0.809068	no	7	2	0.272339	no	32	3	0.685842	no	Skin_Melanoma
RPS27L	25	1	0.7476	no	9	0	0.443975	no	34	1	0.690824	no	Skin_Melanoma
BCL11A	24	2	0.603723	no	8	1	0.708377	no	32	3	0.693871	no	Skin_Melanoma
SPOPL	26	0	0.72551	no	8	1	0.528642	no	34	1	0.71212	no	Skin_Melanoma
RAC2	26	0	0.513722	no	9	0	0.855763	no	35	0	0.716914	no	Skin_Melanoma
RASL12	26	0	0.549478	no	9	0	0.827703	no	35	0	0.723148	no	Skin_Melanoma
QPCT	25	1	0.792965	no	9	0	0.422589	no	34	1	0.725145	no	Skin_Melanoma
GJB3	26	0	0.584654	no	9	0	0.804885	no	35	0	0.734216	no	Skin_Melanoma
TCL1A	25	1	0.730403	no	9	0	0.598276	no	34	1	0.74432	no	Skin_Melanoma
KIF26A	23	3	0.807713	no	7	2	0.422659	no	30	5	0.746984	no	Skin_Melanoma
MYO7B	24	2	0.804564	no	9	0	0.482627	no	33	2	0.760713	no	Skin_Melanoma
CD79B	26	0	0.514143	no	9	0	0.959703	no	35	0	0.820261	no	Skin_Melanoma
FOXA2	25	1	0.850484	no	8	1	0.523102	no	33	2	0.824586	no	Skin_Melanoma
UCKL1	24	2	0.792259	no	7	2	0.715155	no	31	4	0.839393	no	Skin_Melanoma
WNT10B	24	2	0.749335	no	9	0	0.793747	no	33	2	0.843054	no	Skin_Melanoma
GRK7	25	1	0.863196	no	8	1	0.582928	no	33	2	0.85496	no	Skin_Melanoma
CHRNA5	25	1	0.841334	no	9	0	0.670599	no	34	1	0.861763	no	Skin_Melanoma
C1QTNF6	26	0	0.793298	no	8	1	0.794426	no	34	1	0.868621	no	Skin_Melanoma
PRKD2	26	0	0.730226	no	9	0	0.893044	no	35	0	0.877849	no	Skin_Melanoma
DAPK2	26	0	0.828319	no	9	0	0.760571	no	35	0	0.881178	no	Skin_Melanoma
CDH1	26	0	0.830404	no	9	0	0.794369	no	35	0	0.893612	no	Skin_Melanoma
XAF1	25	1	0.987195	no	9	0	0.100633	no	34	1	0.894592	no	Skin_Melanoma
ATG4D	23	3	0.889579	no	9	0	0.659487	no	32	3	0.896068	no	Skin_Melanoma
ZAP70	25	1	0.947779	no	8	1	0.385249	no	33	2	0.897406	no	Skin_Melanoma
SEMA4G	26	0	0.940493	no	8	1	0.462853	no	34	1	0.906104	no	Skin_Melanoma
CACNG1	24	2	0.857458	no	9	0	0.7805	no	33	2	0.906802	no	Skin_Melanoma
P2RY12	24	2	0.851115	no	8	1	0.813405	no	32	3	0.912026	no	Skin_Melanoma
NCSTN	23	3	0.663334	no	9	0	0.97339	no	32	3	0.915947	no	Skin_Melanoma
GPT2	26	0	0.943835	no	9	0	0.530656	no	35	0	0.920463	no	Skin_Melanoma
KAT2A	25	1	0.920244	no	9	0	0.660712	no	34	1	0.922617	no	Skin_Melanoma
KIF5A	25	1	0.911408	no	8	1	0.718192	no	33	2	0.928373	no	Skin_Melanoma
FKBP11	25	1	0.890468	no	9	0	0.850757	no	34	1	0.944608	no	Skin_Melanoma
UBE2G1	25	1	0.904368	no	9	0	0.867256	no	34	1	0.955369	no	Skin_Melanoma
DGKZ	25	1	0.952472	no	9	0	0.714874	no	34	1	0.958001	no	Skin_Melanoma
NFE2L2	25	1	0.966042	no	9	0	0.647363	no	34	1	0.961064	no	Skin_Melanoma
PTPN11	24	2	0.963057	no	8	1	0.683343	no	32	3	0.963326	no	Skin_Melanoma
DCLK1	24	2	0.973163	no	9	0	0.617149	no	33	2	0.964357	no	Skin_Melanoma
TECPR2	25	1	0.936044	no	8	1	0.860693	no	33	2	0.968897	no	Skin_Melanoma
XRRA1	25	1	0.896689	no	9	0	0.946484	no	34	1	0.972196	no	Skin_Melanoma
PTGR1	26	0	0.939232	no	9	0	0.873935	no	35	0	0.972626	no	Skin_Melanoma
PAPSS1	24	2	0.965747	no	9	0	0.773405	no	33	2	0.974454	no	Skin_Melanoma
YAP1	22	4	0.969478	no	9	0	0.754884	no	31	4	0.974715	no	Skin_Melanoma
RHOD	24	2	0.89293	no	9	0	0.96045	no	33	2	0.975924	no	Skin_Melanoma
ALDOC	26	0	0.967495	no	9	0	0.793181	no	35	0	0.977807	no	Skin_Melanoma
MAP3K3	25	1	0.995014	no	9	0	0.384502	no	34	1	0.980109	no	Skin_Melanoma
CDC25B	23	3	0.908533	no	8	1	0.967578	no	31	4	0.981358	no	Skin_Melanoma
CNNM1	24	2	0.940491	no	8	1	0.92816	no	32	3	0.981479	no	Skin_Melanoma
RAPGEFL1	26	0	0.93818	no	9	0	0.944926	no	35	0	0.983792	no	Skin_Melanoma
SH2B1	26	0	0.958519	no	8	1	0.909519	no	34	1	0.985003	no	Skin_Melanoma
GPR132	25	1	0.979822	no	9	0	0.805651	no	34	1	0.986348	no	Skin_Melanoma
TRAF7	26	0	0.971377	no	8	1	0.900042	no	34	1	0.988989	no	Skin_Melanoma
TRA2A	20	6	0.967247	no	9	0	0.924452	no	29	6	0.990154	no	Skin_Melanoma
TFAP2E	23	3	0.984718	no	9	0	0.858516	no	32	3	0.992001	no	Skin_Melanoma
PDHA2	25	1	0.993852	no	8	1	0.680666	no	33	2	0.992119	no	Skin_Melanoma
F11R	24	2	0.943399	no	9	0	0.981372	no	33	2	0.992455	no	Skin_Melanoma
FZR1	24	2	0.971816	no	8	1	0.959024	no	32	3	0.994169	no	Skin_Melanoma
IDH1	24	2	0.996983	no	9	0	0.692246	no	33	2	0.995448	no	Skin_Melanoma
FADD	22	4	0.963952	no	9	0	0.982056	no	31	4	0.995812	no	Skin_Melanoma
HDAC4	22	4	0.997543	no	7	2	0.671423	no	29	6	0.996234	no	Skin_Melanoma
NACC1	24	2	0.986672	no	9	0	0.949713	no	33	2	0.997014	no	Skin_Melanoma
NBN	26	0	0.989521	no	9	0	0.945449	no	35	0	0.99748	no	Skin_Melanoma
GPR31	25	1	0.997238	no	9	0	0.805706	no	34	1	0.997663	no	Skin_Melanoma
LCN1	25	1	0.99575	no	9	0	0.870582	no	34	1	0.997767	no	Skin_Melanoma
SOS1	26	0	0.979964	no	9	0	0.985042	no	35	0	0.997879	no	Skin_Melanoma
NR4A1	24	2	0.99094	no	9	0	0.956543	no	33	2	0.998191	no	Skin_Melanoma
SLC5A1	24	2	0.991741	no	9	0	0.954588	no	33	2	0.998296	no	Skin_Melanoma
CISH	26	0	0.984021	no	9	0	0.987396	no	35	0	0.998513	no	Skin_Melanoma
LRP5	24	2	0.989883	no	8	1	0.982706	no	32	3	0.998884	no	Skin_Melanoma
ATN1	24	2	0.996172	no	8	1	0.946378	no	32	3	0.999087	no	Skin_Melanoma
HOXB6	25	1	0.993101	no	9	0	0.985683	no	34	1	0.999372	no	Skin_Melanoma
UBE2S	25	1	0.995805	no	9	0	0.979314	no	34	1	0.999521	no	Skin_Melanoma
TLR9	26	0	0.990481	no	9	0	0.995151	no	35	0	0.999524	no	Skin_Melanoma
AANAT	24	2	0.99732	no	9	0	0.981764	no	33	2	0.999728	no	Skin_Melanoma
HPCA	25	1	0.996827	no	9	0	0.993539	no	34	1	0.999838	no	Skin_Melanoma
ERBB2	26	0	0.999397	no	9	0	0.949329	no	35	0	0.999854	no	Skin_Melanoma
CDH24	25	1	0.999457	no	9	0	0.946059	no	34	1	0.999859	no	Skin_Melanoma
FEM1B	26	0	0.999718	no	9	0	0.924191	no	35	0	0.999893	no	Skin_Melanoma
SHC1	24	2	0.996532	no	9	0	0.997292	no	33	2	0.999898	no	Skin_Melanoma
CA10	23	3	0.999736	no	8	1	0.925212	no	31	4	0.999901	no	Skin_Melanoma
GALK1	22	4	0.997184	no	9	0	0.9961	no	31	4	0.999905	no	Skin_Melanoma
ARID2	23	3	0.99625	no	8	1	0.999457	no	31	4	0.999947	no	Skin_Melanoma
HEATR6	25	1	0.999003	no	9	0	0.993275	no	34	1	0.999952	no	Skin_Melanoma
ARID3C	25	1	0.99982	no	7	2	0.96122	no	32	3	0.999965	no	Skin_Melanoma
FUBP1	24	2	0.999896	no	9	0	0.949457	no	33	2	0.999971	no	Skin_Melanoma
GNG5	24	2	0.999686	no	9	0	0.987965	no	33	2	0.999977	no	Skin_Melanoma
PRKACG	25	1	0.999852	no	8	1	0.973604	no	33	2	0.999979	no	Skin_Melanoma
PIK3CA	26	0	0.999796	no	9	0	0.990925	no	35	0	0.999988	no	Skin_Melanoma
EIF5AL1	26	0	0.999297	no	9	0	0.999422	no	35	0	0.999992	no	Skin_Melanoma
DDX39A	24	2	0.999952	no	9	0	0.974631	no	33	2	0.999993	no	Skin_Melanoma
ABCF2	22	4	0.999684	no	9	0	0.998283	no	31	4	0.999995	no	Skin_Melanoma
PRKAA2	25	1	0.999937	no	8	1	0.987335	no	33	2	0.999995	no	Skin_Melanoma
HOXD10	25	1	0.999971	no	9	0	0.978053	no	34	1	0.999996	no	Skin_Melanoma
DCAKD	26	0	0.999885	no	9	0	0.996072	no	35	0	0.999996	no	Skin_Melanoma
NEK2	25	1	0.999962	no	9	0	0.990005	no	34	1	0.999998	no	Skin_Melanoma
SIRPA	24	2	0.999853	no	9	0	0.998859	no	33	2	0.999998	no	Skin_Melanoma
FANCD2	25	1	0.999988	no	6	3	0.974741	no	31	4	0.999998	no	Skin_Melanoma
DND1	26	0	0.999967	no	8	1	0.993641	no	34	1	0.999999	no	Skin_Melanoma
IFT140	24	2	0.999976	no	7	2	0.99189	no	31	4	0.999999	no	Skin_Melanoma
ATF5	26	0	0.999985	no	9	0	0.990935	no	35	0	0.999999	no	Skin_Melanoma
KDM4A	26	0	0.999955	no	9	0	0.997775	no	35	0	0.999999	no	Skin_Melanoma
MPZL1	24	2	0.99998	no	9	0	0.995247	no	33	2	0.999999	no	Skin_Melanoma
SNRPB2	26	0	0.999998	no	8	1	0.956911	no	34	1	0.999999	no	Skin_Melanoma
CORO6	26	0	0.999949	no	9	0	0.999298	no	35	0	1	no	Skin_Melanoma
CDC25A	26	0	0.999908	no	9	0	0.999846	no	35	0	1	no	Skin_Melanoma
ATG9A	25	1	0.999985	no	9	0	0.997936	no	34	1	1	no	Skin_Melanoma
INO80E	26	0	0.999984	no	9	0	0.999387	no	35	0	1	no	Skin_Melanoma
SLIRP	26	0	0.999996	no	9	0	0.996106	no	35	0	1	no	Skin_Melanoma
ACTG1	24	2	0.999998	no	9	0	0.998091	no	33	2	1	no	Skin_Melanoma
ARF3	25	1	0.999998	no	9	0	0.99815	no	34	1	1	no	Skin_Melanoma
RRAD	26	0	0.999998	no	9	0	0.999199	no	35	0	1	no	Skin_Melanoma
DDX39B	25	1	0.999978	no	9	0	0.999994	no	34	1	1	no	Skin_Melanoma
ATG4B	23	3	0.999999	no	9	0	0.998321	no	32	3	1	no	Skin_Melanoma
FANCC	25	1	0.999999	no	9	0	0.997471	no	34	1	1	no	Skin_Melanoma
SNRPA	24	2	0.999993	no	9	0	0.999983	no	33	2	1	no	Skin_Melanoma
BET1	20	6	1	no	8	1	0.999426	no	28	7	1	no	Skin_Melanoma
EPSTI1	26	0	1	no	9	0	0.996843	no	35	0	1	no	Skin_Melanoma
GMNN	26	0	1	no	9	0	0.999627	no	35	0	1	no	Skin_Melanoma
AGAP2	24	2	1	no	9	0	0.999374	no	33	2	1	no	Skin_Melanoma
NDUFS7	25	1	1	no	9	0	0.999532	no	34	1	1	no	Skin_Melanoma
KRAS	26	0	1	no	9	0	0.999689	no	35	0	1	no	Skin_Melanoma
RFC1	24	2	1	no	9	0	0.999879	no	33	2	1	no	Skin_Melanoma
PDZK1IP1	26	0	1	no	9	0	0.999893	no	35	0	1	no	Skin_Melanoma
MOK	24	2	1	no	9	0	0.999941	no	33	2	1	no	Skin_Melanoma
TTF1	22	4	1	no	9	0	0.999585	no	31	4	1	no	Skin_Melanoma
MAPKAP1	26	0	1	no	9	0	0.999555	no	35	0	1	no	Skin_Melanoma
CFL1	23	3	1	no	8	1	0.999996	no	31	4	1	no	Skin_Melanoma
MIOS	18	8	1	no	9	0	0.999925	no	27	8	1	no	Skin_Melanoma
TMEM64	26	0	1	no	9	0	0.99983	no	35	0	1	no	Skin_Melanoma
OXA1L	24	2	1	no	9	0	0.999955	no	33	2	1	no	Skin_Melanoma
DHX38	25	1	1	no	8	1	0.999859	no	33	2	1	no	Skin_Melanoma
AKR7A3	25	1	1	no	9	0	0.999845	no	34	1	1	no	Skin_Melanoma
GAK	25	1	1	no	8	1	0.999086	no	33	2	1	no	Skin_Melanoma
ACTB	20	6	1	no	9	0	0.999929	no	29	6	1	no	Skin_Melanoma
UPF3A	24	2	1	no	9	0	0.999931	no	33	2	1	no	Skin_Melanoma
GABPB1	24	2	1	no	8	1	0.999931	no	32	3	1	no	Skin_Melanoma
PPAT	26	0	1	no	9	0	0.998766	no	35	0	1	no	Skin_Melanoma
PTBP1	25	1	1	no	8	1	0.999915	no	33	2	1	no	Skin_Melanoma
GABPA	26	0	1	no	8	1	0.999947	no	34	1	1	no	Skin_Melanoma
RAB6A	25	1	1	no	9	0	0.999996	no	34	1	1	no	Skin_Melanoma
DBF4	22	4	1	no	8	1	0.999968	no	30	5	1	no	Skin_Melanoma
USF2	24	2	1	no	9	0	0.99999	no	33	2	1	no	Skin_Melanoma
PPP1CB	26	0	1	no	8	1	0.999998	no	34	1	1	no	Skin_Melanoma
BCLAF1	22	4	1	no	9	0	0.999999	no	31	4	1	no	Skin_Melanoma
WDR26	25	1	1	no	8	1	0.999976	no	33	2	1	no	Skin_Melanoma
MED27	26	0	1	no	9	0	0.999977	no	35	0	1	no	Skin_Melanoma
WDR24	26	0	1	no	9	0	0.999987	no	35	0	1	no	Skin_Melanoma
SDHA	23	3	1	no	8	1	0.999999	no	31	4	1	no	Skin_Melanoma
SOX9	25	1	1	no	8	1	1	no	33	2	1	no	Skin_Melanoma
TRPM7	24	2	1	no	9	0	1	no	33	2	1	no	Skin_Melanoma
SRSF6	24	2	1	no	7	2	0.999996	no	31	4	1	no	Skin_Melanoma
CDC37	23	3	1	no	9	0	1	no	32	3	1	no	Skin_Melanoma
CDK1	26	0	1	no	9	0	1	no	35	0	1	no	Skin_Melanoma
RNF20	26	0	1	no	9	0	1	no	35	0	1	no	Skin_Melanoma
CLP1	23	3	1	no	9	0	1	no	32	3	1	no	Skin_Melanoma
NCBP2	25	1	1	no	8	1	1	no	33	2	1	no	Skin_Melanoma
RFC4	25	1	1	no	9	0	1	no	34	1	1	no	Skin_Melanoma
ARFRP1	24	2	1	no	8	1	0.999999	no	32	3	1	no	Skin_Melanoma
CDC40	26	0	1	no	9	0	1	no	35	0	1	no	Skin_Melanoma
PLRG1	25	1	1	no	9	0	1	no	34	1	1	no	Skin_Melanoma
ATP1A1	22	4	1	no	8	1	1	no	30	5	1	no	Skin_Melanoma
CDC27	25	1	1	no	9	0	1	no	34	1	1	no	Skin_Melanoma
CCNA2	26	0	1	no	9	0	1	no	35	0	1	no	Skin_Melanoma
EEF2	26	0	1	no	9	0	1	no	35	0	1	no	Skin_Melanoma
COPS8	25	1	1	no	9	0	1	no	34	1	1	no	Skin_Melanoma
DDX41	25	1	1	no	9	0	1	no	34	1	1	no	Skin_Melanoma
PRPF4	26	0	1	no	9	0	1	no	35	0	1	no	Skin_Melanoma
DTL	25	1	1	no	9	0	1	no	34	1	1	no	Skin_Melanoma
CDC7	24	2	1	no	9	0	1	no	33	2	1	no	Skin_Melanoma
DDX5	26	0	1	no	9	0	0.999999	no	35	0	1	no	Skin_Melanoma
RBM39	25	1	1	no	8	1	1	no	33	2	1	no	Skin_Melanoma
ATP6V1B2	24	2	1	no	9	0	1	no	33	2	1	no	Skin_Melanoma
CDK2	26	0	1	no	9	0	1	no	35	0	1	no	Skin_Melanoma
AHCTF1	23	3	1	no	9	0	1	no	32	3	1	no	Skin_Melanoma
UBL5	25	1	1	no	9	0	1	no	34	1	1	no	Skin_Melanoma
EIF3I	26	0	1	no	9	0	1	no	35	0	1	no	Skin_Melanoma
DHX16	25	1	1	no	9	0	1	no	34	1	1	no	Skin_Melanoma
WDR46	26	0	1	no	8	1	0.999996	no	34	1	1	no	Skin_Melanoma
AHCY	25	1	1	no	7	2	1	no	32	3	1	no	Skin_Melanoma
FBXO5	26	0	1	no	9	0	1	no	35	0	1	no	Skin_Melanoma
POLD1	26	0	1	no	9	0	1	no	35	0	1	no	Skin_Melanoma
RBM28	21	5	1	no	9	0	1	no	30	5	1	no	Skin_Melanoma
RPP14	26	0	1	no	9	0	1	no	35	0	1	no	Skin_Melanoma
PKMYT1	25	1	1	no	8	1	1	no	33	2	1	no	Skin_Melanoma
RFC2	25	1	1	no	9	0	1	no	34	1	1	no	Skin_Melanoma
RNF40	26	0	1	no	9	0	1	no	35	0	1	no	Skin_Melanoma
WDR3	19	7	1	no	9	0	1	no	28	7	1	no	Skin_Melanoma
PPP1R10	26	0	1	no	9	0	1	no	35	0	1	no	Skin_Melanoma
CCNB1	26	0	1	no	9	0	1	no	35	0	1	no	Skin_Melanoma
MYC	26	0	1	no	9	0	1	no	35	0	1	no	Skin_Melanoma
FEN1	24	2	1	no	9	0	1	no	33	2	1	no	Skin_Melanoma
PNPT1	26	0	1	no	9	0	1	no	35	0	1	no	Skin_Melanoma
PPP1R12A	26	0	1	no	9	0	1	no	35	0	1	no	Skin_Melanoma
HDAC3	25	1	1	no	9	0	1	no	34	1	1	no	Skin_Melanoma
VRK1	24	2	1	no	9	0	1	no	33	2	1	no	Skin_Melanoma
RFC5	25	1	1	no	8	1	1	no	33	2	1	no	Skin_Melanoma
BUD31	22	4	1	no	9	0	1	no	31	4	1	no	Skin_Melanoma
UBA3	22	4	1	no	7	2	1	no	29	6	1	no	Skin_Melanoma
MAT2A	25	1	1	no	9	0	1	no	34	1	1	no	Skin_Melanoma
RAE1	22	4	1	no	8	1	1	no	30	5	1	no	Skin_Melanoma
ARL2	25	1	1	no	9	0	1	no	34	1	1	no	Skin_Melanoma
WDR1	26	0	1	no	9	0	0.999997	no	35	0	1	no	Skin_Melanoma
KIF23	26	0	1	no	9	0	1	no	35	0	1	no	Skin_Melanoma
AURKA	23	3	1	no	7	2	1	no	30	5	1	no	Skin_Melanoma
CTNNBL1	24	2	1	no	6	3	0.999993	no	30	5	1	no	Skin_Melanoma
RCC1	26	0	1	no	9	0	1	no	35	0	1	no	Skin_Melanoma
XRCC6	23	3	1	no	9	0	1	no	32	3	1	no	Skin_Melanoma
EIF5A	25	1	1	no	9	0	1	no	34	1	1	no	Skin_Melanoma
DDX1	26	0	1	no	9	0	1	no	35	0	1	no	Skin_Melanoma
CEBPZ	25	1	1	no	9	0	1	no	34	1	1	no	Skin_Melanoma
TOP2A	26	0	1	no	8	1	1	no	34	1	1	no	Skin_Melanoma
GEMIN5	22	4	1	no	9	0	1	no	31	4	1	no	Skin_Melanoma
RRN3	25	1	1	no	9	0	1	no	34	1	1	no	Skin_Melanoma
ZBTB17	24	2	1	no	9	0	1	no	33	2	1	no	Skin_Melanoma
VMP1	24	2	1	no	9	0	1	no	33	2	1	no	Skin_Melanoma
TRAIP	25	1	1	no	9	0	1	no	34	1	1	no	Skin_Melanoma
TP53	2	4	5.97617e-08	yes	0	0			2	4	5.97617e-08	yes	Soft_Tissue_Sarcoma_Rhabdoid
RGPD3	5	1	1.96848e-05	yes	0	0			5	1	1.96848e-05	yes	Soft_Tissue_Sarcoma_Rhabdoid
SERPINB5	5	1	0.0109967	yes	0	0			5	1	0.0109967	yes	Soft_Tissue_Sarcoma_Rhabdoid
GKN1	6	0	0.167786	no	0	0			6	0	0.167786	no	Soft_Tissue_Sarcoma_Rhabdoid
RNF43	6	0	0.189509	no	0	0			6	0	0.189509	no	Soft_Tissue_Sarcoma_Rhabdoid
NFKBIA	6	0	0.684732	no	0	0			6	0	0.684732	no	Soft_Tissue_Sarcoma_Rhabdoid
FUBP1	5	1	0.759191	no	0	0			5	1	0.759191	no	Soft_Tissue_Sarcoma_Rhabdoid
RGPD4	4	2	0.810568	no	0	0			4	2	0.810568	no	Soft_Tissue_Sarcoma_Rhabdoid
RTN4RL2	6	0	0.949701	no	0	0			6	0	0.949701	no	Soft_Tissue_Sarcoma_Rhabdoid
DDX39B	5	1	0.996363	no	0	0			5	1	0.996363	no	Soft_Tissue_Sarcoma_Rhabdoid
TTK	5	1	0.999969	no	0	0			5	1	0.999969	no	Soft_Tissue_Sarcoma_Rhabdoid
RPAP3	6	0	0.999972	no	0	0			6	0	0.999972	no	Soft_Tissue_Sarcoma_Rhabdoid
WDR70	6	0	0.999985	no	0	0			6	0	0.999985	no	Soft_Tissue_Sarcoma_Rhabdoid
TFRC	5	1	0.99999	no	0	0			5	1	0.99999	no	Soft_Tissue_Sarcoma_Rhabdoid
PSMC4	6	0	0.999991	no	0	0			6	0	0.999991	no	Soft_Tissue_Sarcoma_Rhabdoid
CDC40	6	0	0.999993	no	0	0			6	0	0.999993	no	Soft_Tissue_Sarcoma_Rhabdoid
MCM6	5	1	0.999999	no	0	0			5	1	0.999999	no	Soft_Tissue_Sarcoma_Rhabdoid
PABPN1	5	1	0.999999	no	0	0			5	1	0.999999	no	Soft_Tissue_Sarcoma_Rhabdoid
GNL2	6	0	0.999999	no	0	0			6	0	0.999999	no	Soft_Tissue_Sarcoma_Rhabdoid
AHCTF1	6	0	1	no	0	0			6	0	1	no	Soft_Tissue_Sarcoma_Rhabdoid
SART3	6	0	1	no	0	0			6	0	1	no	Soft_Tissue_Sarcoma_Rhabdoid
CDC27	6	0	1	no	0	0			6	0	1	no	Soft_Tissue_Sarcoma_Rhabdoid
RRM2	5	1	1	no	0	0			5	1	1	no	Soft_Tissue_Sarcoma_Rhabdoid
EEF2	6	0	1	no	0	0			6	0	1	no	Soft_Tissue_Sarcoma_Rhabdoid
MYLIP	2	0	0.0342798	yes	2	0	0.110578	no	4	0	0.0119701	yes	Thyroid_Carcinoma
FCGRT	2	0	0.175098	no	2	0	0.0175822	yes	4	0	0.0153672	yes	Thyroid_Carcinoma
GUCA1B	2	0	0.203801	no	2	0	0.158629	no	4	0	0.086613	no	Thyroid_Carcinoma
EPHB2	2	0	0.165616	no	2	0	0.375176	no	4	0	0.173687	no	Thyroid_Carcinoma
TTC28	2	0	0.909103	no	1	1			3	1	0.882268	no	Thyroid_Carcinoma
RAD23B	2	0	0.722432	no	2	0	0.879453	no	4	0	0.903246	no	Thyroid_Carcinoma
RASL10A	2	0	0.835972	no	2	0	0.895275	no	4	0	0.953028	no	Thyroid_Carcinoma
ELL3	2	0	0.933821	no	2	0	0.962147	no	4	0	0.993055	no	Thyroid_Carcinoma
KPNA6	2	0	0.927845	no	2	0	0.981098	no	4	0	0.995467	no	Thyroid_Carcinoma
CFL1	2	0	0.97952	no	2	0	0.948939	no	4	0	0.996908	no	Thyroid_Carcinoma
RFC4	2	0	0.973182	no	2	0	0.976364	no	4	0	0.998306	no	Thyroid_Carcinoma
RRP9	2	0	0.982385	no	2	0	0.983155	no	4	0	0.999209	no	Thyroid_Carcinoma
AATF	2	0	0.99089	no	2	0	0.976439	no	4	0	0.99936	no	Thyroid_Carcinoma
TFRC	2	0	0.993175	no	2	0	0.998253	no	4	0	0.99996	no	Thyroid_Carcinoma
ATP1A1	2	0	0.994766	no	2	0	0.998611	no	4	0	0.999976	no	Thyroid_Carcinoma
ILF3	2	0	0.999125	no	2	0	0.995899	no	4	0	0.999987	no	Thyroid_Carcinoma
WDR3	2	0	0.998222	no	2	0	0.99739	no	4	0	0.999987	no	Thyroid_Carcinoma
TAAR1	10	0	3.31857e-12	yes	13	0	9.51406e-12	yes	23	0	6.55032e-15	yes	Upper_Aerodigestive_Tract_Carcinoma
SH2D4A	9	1	1.84808e-09	yes	13	0	3.11483e-11	yes	22	1	4.38538e-14	yes	Upper_Aerodigestive_Tract_Carcinoma
ZNF219	10	0	4.72698e-06	yes	13	0	3.48662e-09	yes	23	0	6.32331e-11	yes	Upper_Aerodigestive_Tract_Carcinoma
OR52I2	10	0	3.53586e-06	yes	13	0	9.85395e-07	yes	23	0	1.25097e-09	yes	Upper_Aerodigestive_Tract_Carcinoma
HRH2	10	0	1.1856e-07	yes	13	0	2.30339e-05	yes	23	0	2.61163e-09	yes	Upper_Aerodigestive_Tract_Carcinoma
EZH2	10	0	2.03901e-06	yes	12	0	9.04231e-06	yes	22	0	4.8049e-09	yes	Upper_Aerodigestive_Tract_Carcinoma
ADCY7	10	0	0.000120481	yes	12	1	2.93225e-06	yes	22	1	3.05135e-08	yes	Upper_Aerodigestive_Tract_Carcinoma
CBFA2T2	9	1	0.00232438	yes	11	1	1.039e-06	yes	20	2	3.60574e-08	yes	Upper_Aerodigestive_Tract_Carcinoma
SCYL2	10	0	0.000942431	yes	13	0	7.39666e-06	yes	23	0	2.56735e-07	yes	Upper_Aerodigestive_Tract_Carcinoma
EMP1	10	0	0.00263733	yes	11	2	1.44365e-05	yes	21	2	1.38643e-06	yes	Upper_Aerodigestive_Tract_Carcinoma
MAGOHB	10	0	0.00243669	yes	11	2	0.000228019	yes	21	2	7.96579e-06	yes	Upper_Aerodigestive_Tract_Carcinoma
SIK3	10	0	0.0030643	yes	13	0	0.000236286	yes	23	0	8.75433e-06	yes	Upper_Aerodigestive_Tract_Carcinoma
CPEB2	9	1	0.00580501	yes	13	0	0.000178273	yes	22	1	1.22962e-05	yes	Upper_Aerodigestive_Tract_Carcinoma
ECHS1	10	0	0.00527336	yes	13	0	0.000649186	yes	23	0	3.14483e-05	yes	Upper_Aerodigestive_Tract_Carcinoma
SLC12A7	9	1	0.000645553	yes	8	5	0.0194903	no	17	6	8.03635e-05	yes	Upper_Aerodigestive_Tract_Carcinoma
SLC1A3	8	2	0.0260421	no	11	2	0.00124672	yes	19	4	0.000169291	yes	Upper_Aerodigestive_Tract_Carcinoma
ARHGEF15	10	0	0.0447618	no	13	0	0.000538973	yes	23	0	0.000230844	yes	Upper_Aerodigestive_Tract_Carcinoma
DUSP27	9	1	0.00567872	yes	13	0	0.00628832	yes	22	1	0.00025001	yes	Upper_Aerodigestive_Tract_Carcinoma
EGR3	10	0	0.00105315	yes	13	0	0.0222213	no	23	0	0.000266995	yes	Upper_Aerodigestive_Tract_Carcinoma
CNKSR1	9	1	0.0177756	no	13	0	0.00326459	yes	22	1	0.000352442	yes	Upper_Aerodigestive_Tract_Carcinoma
ANKRD65	10	0	0.0198619	no	11	2	0.00966564	yes	21	2	0.00102313	yes	Upper_Aerodigestive_Tract_Carcinoma
LPAR1	10	0	0.00397812	yes	11	2	0.0614391	no	21	2	0.0017928	yes	Upper_Aerodigestive_Tract_Carcinoma
ONECUT3	9	1	0.0162866	no	13	0	0.0210172	no	22	1	0.00180346	yes	Upper_Aerodigestive_Tract_Carcinoma
SAR1B	10	0	0.00655385	yes	13	0	0.0502759	no	23	0	0.00222035	yes	Upper_Aerodigestive_Tract_Carcinoma
CPVL	10	0	0.23985	no	13	0	0.00649151	yes	23	0	0.0102745	yes	Upper_Aerodigestive_Tract_Carcinoma
CES1	9	1	0.0433239	no	11	2	0.0628944	no	20	3	0.0106617	yes	Upper_Aerodigestive_Tract_Carcinoma
KIRREL3	10	0	0.0166699	no	12	1	0.145986	no	22	1	0.013625	no	Upper_Aerodigestive_Tract_Carcinoma
TAL2	10	0	0.135608	no	12	1	0.0297337	no	22	1	0.0162852	no	Upper_Aerodigestive_Tract_Carcinoma
KLF15	10	0	0.00618045	yes	13	0	0.365661	no	23	0	0.0298783	no	Upper_Aerodigestive_Tract_Carcinoma
ITGAV	8	2	0.0060975	yes	11	2	0.386129	no	19	4	0.0346968	no	Upper_Aerodigestive_Tract_Carcinoma
OR2T8	10	0	0.0130983	no	11	2	0.460423	no	21	2	0.0557264	no	Upper_Aerodigestive_Tract_Carcinoma
RAB5A	10	0	0.142162	no	13	0	0.135665	no	23	0	0.0611104	no	Upper_Aerodigestive_Tract_Carcinoma
RAB3GAP1	10	0	0.0306898	no	13	0	0.34632	no	23	0	0.0628987	no	Upper_Aerodigestive_Tract_Carcinoma
ANGPTL4	10	0	0.13006	no	13	0	0.20095	no	23	0	0.0830219	no	Upper_Aerodigestive_Tract_Carcinoma
NPAS3	8	2	0.240297	no	11	2	0.178841	no	19	4	0.121637	no	Upper_Aerodigestive_Tract_Carcinoma
ARHGAP8	9	1	0.159441	no	13	0	0.260146	no	22	1	0.126298	no	Upper_Aerodigestive_Tract_Carcinoma
MLNR	10	0	0.322378	no	13	0	0.168358	no	23	0	0.149988	no	Upper_Aerodigestive_Tract_Carcinoma
OR2T27	10	0	0.171385	no	11	2	0.368694	no	21	2	0.182027	no	Upper_Aerodigestive_Tract_Carcinoma
SH2D7	10	0	0.0592913	no	13	0	0.61503	no	23	0	0.209032	no	Upper_Aerodigestive_Tract_Carcinoma
YIF1B	10	0	0.280469	no	13	0	0.358103	no	23	0	0.253025	no	Upper_Aerodigestive_Tract_Carcinoma
OR2T12	10	0	0.238334	no	11	2	0.422232	no	21	2	0.260658	no	Upper_Aerodigestive_Tract_Carcinoma
NSMAF	10	0	0.427783	no	13	0	0.249398	no	23	0	0.262577	no	Upper_Aerodigestive_Tract_Carcinoma
LINGO3	10	0	0.136229	no	13	0	0.6122	no	23	0	0.303784	no	Upper_Aerodigestive_Tract_Carcinoma
SUZ12	9	1	0.434146	no	11	1	0.341369	no	20	2	0.338248	no	Upper_Aerodigestive_Tract_Carcinoma
ASCL4	10	0	0.4559	no	13	0	0.534437	no	23	0	0.496643	no	Upper_Aerodigestive_Tract_Carcinoma
HCLS1	9	1	0.282986	no	13	0	0.822158	no	22	1	0.634297	no	Upper_Aerodigestive_Tract_Carcinoma
SHC4	9	1	0.709087	no	13	0	0.498568	no	22	1	0.638655	no	Upper_Aerodigestive_Tract_Carcinoma
CACNA2D2	10	0	0.389382	no	13	0	0.76915	no	23	0	0.644569	no	Upper_Aerodigestive_Tract_Carcinoma
MAPK10	10	0	0.480889	no	13	0	0.888287	no	23	0	0.812916	no	Upper_Aerodigestive_Tract_Carcinoma
UPK1A	10	0	0.894757	no	12	1	0.55172	no	22	1	0.828366	no	Upper_Aerodigestive_Tract_Carcinoma
HIVEP3	10	0	0.615192	no	13	0	0.84024	no	23	0	0.829017	no	Upper_Aerodigestive_Tract_Carcinoma
SARDH	8	2	0.616182	no	10	3	0.866821	no	18	5	0.848733	no	Upper_Aerodigestive_Tract_Carcinoma
GABARAP	9	1	0.689191	no	13	0	0.829906	no	22	1	0.855393	no	Upper_Aerodigestive_Tract_Carcinoma
DNASE1	10	0	0.830436	no	13	0	0.729009	no	23	0	0.864386	no	Upper_Aerodigestive_Tract_Carcinoma
TAS1R2	10	0	0.949386	no	13	0	0.683391	no	23	0	0.92579	no	Upper_Aerodigestive_Tract_Carcinoma
PSKH2	9	1	0.916091	no	12	1	0.928859	no	21	2	0.978407	no	Upper_Aerodigestive_Tract_Carcinoma
GNB2	9	1	0.724774	no	10	3	0.988639	no	19	4	0.980199	no	Upper_Aerodigestive_Tract_Carcinoma
MYF5	9	1	0.934867	no	12	1	0.931382	no	21	2	0.983076	no	Upper_Aerodigestive_Tract_Carcinoma
MDM2	10	0	0.801914	no	13	0	0.984731	no	23	0	0.985425	no	Upper_Aerodigestive_Tract_Carcinoma
ITGB5	10	0	0.760442	no	12	1	0.994068	no	22	1	0.989689	no	Upper_Aerodigestive_Tract_Carcinoma
CEACAM8	10	0	0.86348	no	13	0	0.989144	no	23	0	0.992649	no	Upper_Aerodigestive_Tract_Carcinoma
FERMT2	9	1	0.876616	no	12	1	0.989723	no	21	2	0.993764	no	Upper_Aerodigestive_Tract_Carcinoma
TRIM17	10	0	0.910753	no	13	0	0.987199	no	23	0	0.994731	no	Upper_Aerodigestive_Tract_Carcinoma
OR2T33	9	1	0.941539	no	11	2	0.988576	no	20	3	0.997094	no	Upper_Aerodigestive_Tract_Carcinoma
FOXO1	10	0	0.993507	no	13	0	0.967911	no	23	0	0.998651	no	Upper_Aerodigestive_Tract_Carcinoma
BCAS3	10	0	0.974713	no	13	0	0.998581	no	23	0	0.999744	no	Upper_Aerodigestive_Tract_Carcinoma
TLK2	9	1	0.994456	no	12	0	0.997328	no	21	1	0.999889	no	Upper_Aerodigestive_Tract_Carcinoma
SRSF4	9	1	0.988259	no	12	0	0.999478	no	21	1	0.999943	no	Upper_Aerodigestive_Tract_Carcinoma
MYT1L	10	0	0.994047	no	13	0	0.999622	no	23	0	0.999977	no	Upper_Aerodigestive_Tract_Carcinoma
LRWD1	10	0	0.99943	no	9	3	0.997562	no	19	3	0.999993	no	Upper_Aerodigestive_Tract_Carcinoma
MTG1	10	0	0.9999	no	13	0	0.999983	no	23	0	1	no	Upper_Aerodigestive_Tract_Carcinoma
SMUG1	10	0	0.999713	no	12	1	0.999997	no	22	1	1	no	Upper_Aerodigestive_Tract_Carcinoma
UBE2K	10	0	0.999917	no	12	1	0.999993	no	22	1	1	no	Upper_Aerodigestive_Tract_Carcinoma
ZBTB39	10	0	0.999927	no	13	0	0.999999	no	23	0	1	no	Upper_Aerodigestive_Tract_Carcinoma
OR2T5	10	0	0.999998	no	11	2	1	no	21	2	1	no	Upper_Aerodigestive_Tract_Carcinoma
ING3	9	1	1	no	12	0	1	no	21	1	1	no	Upper_Aerodigestive_Tract_Carcinoma
RHOQ	9	1	0.999998	no	13	0	1	no	22	1	1	no	Upper_Aerodigestive_Tract_Carcinoma
PKMYT1	10	0	1	no	13	0	1	no	23	0	1	no	Upper_Aerodigestive_Tract_Carcinoma
